# Supplementary material for: Crystallographic and physicochemical characterization of salcaprozoic acid: a structural basis for SNAC-enabled drug delivery systems
Source: Acta Crystallogr C Struct Chem. 2025 Oct 6;81(Pt 11):607–13. doi: 10.1107/S2053229625008691 (PMC12587319; doi:10.1107/S2053229625008691)
Supplement: Supplementary file 1 [file c-81-00607-sup1.cif]

##############################################################################
#                                                                            #
# This CIF contains the data in a paper accepted for publication in          #
# Acta Crystallographica Section C. It conforms to the requirements of       #
# Notes for Authors for Acta Crystallographica Section C, and has been       #
# peer reviewed under the auspices of the IUCr Commission on Journals.       #
#                                                                            #
# Full details of the Crystallographic Information File format               #
# are given in the paper "The Crystallographic Information File (CIF):       #
# a New Standard Archive File for Crystallography" by S. R. Hall, F. H.      #
# Allen and I. D. Brown [Acta Cryst. (1991), A47, 655-685].                  #
#                                                                            #
# The current version of the core CIF dictionary is obtainable from          #
# ftp://ftp.iucr.org/pub/cif_core.dic.                                       #
#                                                                            #
# Software is freely available for graphical display of the structure(s)     #
# in this CIF. For information consult the CIF software page                 #
# http://www.iucr.org/resources/cif/software.                                #
#                                                                            #
# This file may be used for bona fide research purposes within the           #
# scientific community so long as proper attribution is given to the journal # 
# article from which it was obtained.                                        #
#                                                                            #
##############################################################################
data_I
_audit_creation_method
;
Olex2 1.5-ac5-023
(compiled 2022.04.12 svn.rca3783a0 for Rigaku Oxford Diffraction, GUI svn.r6498)
;
_chemical_name_systematic
;
8-[(2-Hydroxyphenyl)formamido]octanoic acid
;
_chemical_name_common
;
8-[(2-Hydroxybenzoyl)amino]caprylic acid
;
_chemical_formula_moiety     'C15 H21 N O4'
_chemical_formula_sum     'C15 H21 N O4'
_chemical_formula_iupac     'C15 H21 N O4'
_chemical_formula_weight     279.33
_chemical_melting_point     ?
_space_group_crystal_system     monoclinic
_space_group_name_H-M_alt     'P 1 21/c 1'
_space_group_name_Hall     '-P 2ybc'
loop_
    _space_group_symop_operation_xyz
    'x, y, z'
    '-x, y+1/2, -z+1/2'
    '-x, -y, -z'
    'x, -y-1/2, z-1/2'
_cell_length_a     10.1779(2)
_cell_length_b     23.7511(6)
_cell_length_c     11.8738(3)
_cell_angle_alpha     90
_cell_angle_beta     101.124(2)
_cell_angle_gamma     90
_cell_volume     2816.40(12)
_cell_formula_units_Z     8
_cell_measurement_reflns_used     7874
_cell_measurement_theta_min     3.7130
_cell_measurement_theta_max     76.6480
_cell_measurement_temperature     150.0(2)
_exptl_crystal_description     needle
_exptl_crystal_colour     colourless
_exptl_crystal_size_max     0.19
_exptl_crystal_size_mid     0.04
_exptl_crystal_size_min     0.02
_exptl_crystal_density_diffrn     1.318
_exptl_crystal_density_meas     ?
_exptl_crystal_density_method     ?
_exptl_crystal_F_000     1200
loop_
    _exptl_crystal_face_index_h
    _exptl_crystal_face_index_k
    _exptl_crystal_face_index_l
    _exptl_crystal_face_perp_dist
    0 1 0 0.0075
    0 -1 0 0.0075
    1 -1 0 0.0835
    -1 1 0 0.0835
    1 1 0 0.0813
    -1 -1 0 0.0813
    0 1 -1 0.0151
    0 -1 1 0.0151
    1 -1 1 0.0601
    -1 1 -1 0.0601
_exptl_absorpt_coefficient_mu     0.781
_exptl_absorpt_correction_type     analytical
_exptl_absorpt_process_details
;
[CrysAlis PRO (Rigaku OD, 2024) based on expressions derived by Clark &
Reid
(1995)]
;
_exptl_absorpt_correction_T_min     0.922
_exptl_absorpt_correction_T_max     0.989
_diffrn_ambient_temperature     150.0(2)
_diffrn_source     ?
_diffrn_radiation_type     CuK\a
_diffrn_radiation_wavelength     1.54184
_diffrn_measurement_device_type     'Rigaku OD XtaLAB Synergy-S HyPix-Arc 100'
_diffrn_measurement_method     ?
_diffrn_detector_area_resol_mean     10.0000
_diffrn_reflns_number     21630
_diffrn_reflns_av_R_equivalents     0.0355
_diffrn_reflns_av_unetI/netI     0.0323
_diffrn_reflns_theta_min     3.722
_diffrn_reflns_theta_max     77.228
_diffrn_reflns_theta_full     67.684
_diffrn_measured_fraction_theta_max     0.933
_diffrn_measured_fraction_theta_full     0.998
_diffrn_reflns_limit_h_min     -10
_diffrn_reflns_limit_h_max     12
_diffrn_reflns_limit_k_min     -28
_diffrn_reflns_limit_k_max     28
_diffrn_reflns_limit_l_min     -15
_diffrn_reflns_limit_l_max     14
_refine_special_details
;
Single-crystal diffraction on an XtaLAB Synergy-S HyPix-Arc 100 diffractometer
using copper radiation (\l = 1.54184 \%A) at 150 K using an Oxford Cryosystems
CryostreamPlus open-flow N~2~ cooling device. Intensities were corrected for
absorption using a multifaceted crystal model created by indexing the faces of
the crystal for which data were collected (Clark & Reid, 1995). Unit-cell
refinement, data collection and data reduction were undertaken <i>via</i> the
software <i>CrysAlis PRO</i>.
The structure was solved using <i>SHELXT</i> (Sheldrick, 2015<i>a</i>) and
refined by <i>SHELXL</i> (Sheldrick, 2008) using the <i>OLEX2</i> interface
(Dolomanov <i>et al.</i>, 2009).
;
_reflns_number_total     5561
_reflns_number_gt     4555
_reflns_threshold_expression     'I > 2\s(I)'
_refine_ls_structure_factor_coef     Fsqd
_refine_ls_matrix_type     full
_refine_ls_R_factor_all     0.0583
_refine_ls_R_factor_gt     0.0462
_refine_ls_wR_factor_gt     0.1232
_refine_ls_wR_factor_ref     0.1308
_refine_ls_goodness_of_fit_ref     1.059
_refine_ls_restrained_S_all     1.059
_refine_ls_number_reflns     5561
_refine_ls_number_parameters     379
_refine_ls_number_restraints     0
_refine_ls_hydrogen_treatment     mixed
_refine_ls_weighting_scheme     calc
_refine_ls_weighting_details
              'w=1/[\s^2^(Fo^2^)+(0.0695P)^2^+0.6094P] where P=(Fo^2^+2Fc^2^)/3'
_atom_sites_solution_hydrogens     mixed
_atom_sites_solution_primary     ?
_atom_sites_solution_secondary     ?
_refine_ls_shift/su_max     0.001
_refine_ls_shift/su_mean     0.000
_refine_diff_density_max     0.306
_refine_diff_density_min     -0.181
_refine_ls_extinction_method     none
_refine_ls_extinction_coef     .
loop_
    _atom_type_symbol
    _atom_type_description
    _atom_type_scat_dispersion_real
    _atom_type_scat_dispersion_imag
    _atom_type_scat_source
    'C' 'C' 0.0181 0.0091
                         'International Tables Vol C Tables 4.2.6.8 and 6.1.1.4'
    'H' 'H' 0.0000 0.0000
                         'International Tables Vol C Tables 4.2.6.8 and 6.1.1.4'
    'N' 'N' 0.0311 0.0180
                         'International Tables Vol C Tables 4.2.6.8 and 6.1.1.4'
    'O' 'O' 0.0492 0.0322
                         'International Tables Vol C Tables 4.2.6.8 and 6.1.1.4'
_computing_data_collection
;
CrysAlis PRO (Rigaku OD, 2024)
;
_computing_cell_refinement
;
CrysAlis PRO (Rigaku OD, 2024)
;
_computing_data_reduction
;
CrysAlis PRO (Rigaku OD, 2024)
;
_computing_structure_solution
;
SHELXT2018 (Sheldrick, 2015)
;
_computing_structure_refinement
;
SHELXL (Sheldrick, 2008)
;
_computing_molecular_graphics
;
OLEX2 (Dolomanov <i>et al.</i>,  2009)
;
_computing_publication_material
;
OLEX2 (Dolomanov <i>et al.</i>,  2009)
;
loop_
    _atom_site_type_symbol
    _atom_site_label
    _atom_site_fract_x
    _atom_site_fract_y
    _atom_site_fract_z
    _atom_site_U_iso_or_equiv
    _atom_site_adp_type
    _atom_site_calc_flag
    _atom_site_occupancy
    _atom_site_disorder_assembly
    _atom_site_disorder_group
    O O1 0.83294(12) 0.94943(5) 0.42674(11) 0.0409(3) Uani d 1 . .
    H H1 0.8685(19) 0.9208(10) 0.3941(18) 0.049 Uiso d 1 . .
    O O2 0.88203(11) 0.84827(4) 0.36903(9) 0.0330(3) Uani d 1 . .
    O O3 0.82809(12) 0.35069(5) 0.38386(11) 0.0430(3) Uani d 1 . .
    O O4 0.95540(12) 0.31646(5) 0.27015(11) 0.0394(3) Uani d 1 . .
    H H4 1.0131(19) 0.3286(9) 0.2232(18) 0.047 Uiso d 1 . .
    O O5 0.69882(12) 0.11260(5) 0.59731(10) 0.0363(3) Uani d 1 . .
    H H5A 0.6568(19) 0.1409(9) 0.6217(18) 0.044 Uiso d 1 . .
    O O6 0.61606(11) 0.21249(4) 0.62766(10) 0.0360(3) Uani d 1 . .
    O O7 0.65798(13) 0.70936(5) 0.61018(11) 0.0439(3) Uani d 1 . .
    O O8 0.53463(12) 0.74468(5) 0.72543(10) 0.0372(3) Uani d 1 . .
    H H8 0.4793(18) 0.7323(9) 0.7752(17) 0.045 Uiso d 1 . .
    N N1 0.80330(13) 0.77318(5) 0.45107(12) 0.0311(3) Uani d 1 . .
    H H1A 0.7557(18) 0.7588(8) 0.4993(16) 0.037 Uiso d 1 . .
    N N2 0.69399(12) 0.28785(5) 0.54628(11) 0.0287(3) Uani d 1 . .
    H H2 0.7437(17) 0.3032(8) 0.4987(16) 0.034 Uiso d 1 . .
    C C1 0.73861(14) 0.86679(6) 0.50076(12) 0.0268(3) Uani d 1 . .
    C C2 0.75042(14) 0.92546(6) 0.49008(13) 0.0294(3) Uani d 1 . .
    C C3 0.67538(16) 0.96151(7) 0.54537(15) 0.0364(4) Uani d 1 . .
    H H3 0.683211 1.001118 0.537670 0.044 Uiso calc 1 . .
    C C4 0.58986(16) 0.93980(7) 0.61118(14) 0.0364(4) Uani d 1 . .
    H H4A 0.538714 0.964649 0.648321 0.044 Uiso calc 1 . .
    C C5 0.57747(16) 0.88216(7) 0.62389(14) 0.0363(4) Uani d 1 . .
    H H5 0.519086 0.867519 0.670206 0.044 Uiso calc 1 . .
    C C6 0.65048(15) 0.84637(7) 0.56886(13) 0.0319(3) Uani d 1 . .
    H H6 0.641116 0.806866 0.577068 0.038 Uiso calc 1 . .
    C C7 0.81341(14) 0.82827(6) 0.43722(12) 0.0272(3) Uani d 1 . .
    C C8 0.86912(16) 0.73197(6) 0.38917(15) 0.0331(3) Uani d 1 . .
    H H8A 0.967436 0.734718 0.414539 0.040 Uiso calc 1 . .
    H H8B 0.847093 0.739949 0.305816 0.040 Uiso calc 1 . .
    C C9 0.82273(16) 0.67297(6) 0.41206(14) 0.0326(3) Uani d 1 . .
    H H9A 0.724883 0.670211 0.383663 0.039 Uiso calc 1 . .
    H H9B 0.840279 0.666230 0.495904 0.039 Uiso calc 1 . .
    C C10 0.89268(15) 0.62762(6) 0.35457(14) 0.0304(3) Uani d 1 . .
    H H10A 0.990576 0.630723 0.382339 0.037 Uiso calc 1 . .
    H H10B 0.874364 0.634214 0.270668 0.037 Uiso calc 1 . .
    C C11 0.84786(15) 0.56826(6) 0.37804(13) 0.0300(3) Uani d 1 . .
    H H11A 0.750320 0.564930 0.348615 0.036 Uiso calc 1 . .
    H H11B 0.864104 0.562044 0.462036 0.036 Uiso calc 1 . .
    C C12 0.92001(15) 0.52252(6) 0.32301(13) 0.0295(3) Uani d 1 . .
    H H12A 0.905038 0.529046 0.239153 0.035 Uiso calc 1 . .
    H H12B 1.017429 0.525363 0.353458 0.035 Uiso calc 1 . .
    C C13 0.87310(15) 0.46357(6) 0.34514(14) 0.0311(3) Uani d 1 . .
    H H13A 0.776488 0.460220 0.311735 0.037 Uiso calc 1 . .
    H H13B 0.884471 0.457622 0.428982 0.037 Uiso calc 1 . .
    C C14 0.94929(15) 0.41784(6) 0.29439(13) 0.0294(3) Uani d 1 . .
    H H14A 0.935330 0.422935 0.210172 0.035 Uiso calc 1 . .
    H H14B 1.046245 0.421942 0.325763 0.035 Uiso calc 1 . .
    C C15 0.90548(15) 0.35954(7) 0.32012(14) 0.0322(3) Uani d 1 . .
    C C16 0.75655(14) 0.19405(6) 0.49337(12) 0.0272(3) Uani d 1 . .
    C C17 0.76101(14) 0.13589(6) 0.51738(13) 0.0292(3) Uani d 1 . .
    C C18 0.83324(15) 0.09999(7) 0.45916(14) 0.0331(3) Uani d 1 . .
    H H18 0.836805 0.060852 0.476004 0.040 Uiso calc 1 . .
    C C19 0.89945(15) 0.12085(7) 0.37742(14) 0.0333(4) Uani d 1 . .
    H H19 0.948551 0.096015 0.338346 0.040 Uiso calc 1 . .
    C C20 0.89502(16) 0.17799(7) 0.35160(13) 0.0340(4) Uani d 1 . .
    H H20 0.940395 0.192231 0.294808 0.041 Uiso calc 1 . .
    C C21 0.82428(15) 0.21376(6) 0.40907(13) 0.0307(3) Uani d 1 . .
    H H21 0.821313 0.252776 0.391120 0.037 Uiso calc 1 . .
    C C22 0.68432(14) 0.23256(6) 0.55928(13) 0.0274(3) Uani d 1 . .
    C C23 0.62656(15) 0.32838(6) 0.60878(13) 0.0287(3) Uani d 1 . .
    H H23A 0.645478 0.318990 0.691569 0.034 Uiso calc 1 . .
    H H23B 0.528567 0.326108 0.580844 0.034 Uiso calc 1 . .
    C C24 0.67452(14) 0.38781(6) 0.59184(13) 0.0282(3) Uani d 1 . .
    H H24A 0.657057 0.396569 0.508767 0.034 Uiso calc 1 . .
    H H24B 0.772454 0.389781 0.620334 0.034 Uiso calc 1 . .
    C C25 0.60587(14) 0.43202(6) 0.65406(13) 0.0281(3) Uani d 1 . .
    H H25A 0.507645 0.428610 0.628832 0.034 Uiso calc 1 . .
    H H25B 0.627615 0.424548 0.737622 0.034 Uiso calc 1 . .
    C C26 0.64836(15) 0.49200(6) 0.63151(13) 0.0299(3) Uani d 1 . .
    H H26A 0.745500 0.495970 0.662168 0.036 Uiso calc 1 . .
    H H26B 0.633617 0.498135 0.547542 0.036 Uiso calc 1 . .
    C C27 0.57397(15) 0.53755(6) 0.68457(13) 0.0290(3) Uani d 1 . .
    H H27A 0.476475 0.533037 0.656339 0.035 Uiso calc 1 . .
    H H27B 0.591871 0.532805 0.768981 0.035 Uiso calc 1 . .
    C C28 0.61575(15) 0.59657(6) 0.65560(13) 0.0290(3) Uani d 1 . .
    H H28A 0.598270 0.601065 0.571136 0.035 Uiso calc 1 . .
    H H28B 0.713278 0.600909 0.683886 0.035 Uiso calc 1 . .
    C C29 0.54247(14) 0.64293(6) 0.70740(13) 0.0276(3) Uani d 1 . .
    H H29A 0.444855 0.638456 0.679834 0.033 Uiso calc 1 . .
    H H29B 0.560880 0.638857 0.791961 0.033 Uiso calc 1 . .
    C C30 0.58368(15) 0.70104(7) 0.67682(13) 0.0307(3) Uani d 1 . .
loop_
    _atom_site_aniso_label
    _atom_site_aniso_U_11
    _atom_site_aniso_U_22
    _atom_site_aniso_U_33
    _atom_site_aniso_U_12
    _atom_site_aniso_U_13
    _atom_site_aniso_U_23
    O1 0.0545(7) 0.0240(6) 0.0518(7) -0.0004(5) 0.0289(6) 0.0014(5)
    O2 0.0444(6) 0.0254(6) 0.0342(6) 0.0002(4) 0.0203(5) -0.0001(4)
    O3 0.0623(7) 0.0274(6) 0.0501(7) 0.0004(5) 0.0380(6) 0.0026(5)
    O4 0.0576(7) 0.0215(5) 0.0488(7) 0.0014(5) 0.0347(6) 0.0007(5)
    O5 0.0504(7) 0.0223(6) 0.0422(6) 0.0033(5) 0.0244(5) 0.0049(5)
    O6 0.0501(6) 0.0223(6) 0.0431(6) 0.0005(5) 0.0281(5) 0.0019(5)
    O7 0.0615(7) 0.0273(6) 0.0541(7) -0.0002(5) 0.0392(6) 0.0013(5)
    O8 0.0531(7) 0.0226(6) 0.0438(7) -0.0003(5) 0.0291(5) -0.0019(5)
    N1 0.0388(7) 0.0232(7) 0.0361(7) -0.0006(5) 0.0191(6) -0.0017(5)
    N2 0.0375(6) 0.0218(6) 0.0312(6) 0.0010(5) 0.0173(5) 0.0012(5)
    C1 0.0312(7) 0.0246(7) 0.0252(7) 0.0009(6) 0.0066(6) -0.0016(6)
    C2 0.0347(7) 0.0263(8) 0.0286(7) 0.0000(6) 0.0100(6) 0.0004(6)
    C3 0.0467(9) 0.0220(8) 0.0426(9) 0.0022(6) 0.0135(7) -0.0023(7)
    C4 0.0423(8) 0.0311(9) 0.0392(9) 0.0052(7) 0.0168(7) -0.0051(7)
    C5 0.0423(8) 0.0340(9) 0.0376(9) 0.0008(7) 0.0201(7) -0.0011(7)
    C6 0.0402(8) 0.0254(8) 0.0329(8) -0.0002(6) 0.0140(6) -0.0004(6)
    C7 0.0321(7) 0.0244(7) 0.0262(7) -0.0009(6) 0.0084(6) -0.0005(6)
    C8 0.0403(8) 0.0232(8) 0.0406(9) 0.0012(6) 0.0201(7) -0.0034(6)
    C9 0.0393(8) 0.0243(8) 0.0387(9) 0.0010(6) 0.0187(7) -0.0004(6)
    C10 0.0353(8) 0.0231(8) 0.0358(8) 0.0003(6) 0.0142(6) -0.0012(6)
    C11 0.0364(7) 0.0238(8) 0.0327(8) 0.0014(6) 0.0138(6) -0.0008(6)
    C12 0.0346(7) 0.0249(8) 0.0320(8) -0.0001(6) 0.0138(6) -0.0019(6)
    C13 0.0386(8) 0.0237(8) 0.0353(8) 0.0005(6) 0.0178(6) -0.0007(6)
    C14 0.0383(8) 0.0235(7) 0.0300(8) -0.0004(6) 0.0155(6) -0.0021(6)
    C15 0.0413(8) 0.0262(8) 0.0333(8) 0.0012(6) 0.0173(6) 0.0009(6)
    C16 0.0323(7) 0.0239(8) 0.0271(7) 0.0003(6) 0.0095(6) -0.0011(6)
    C17 0.0344(7) 0.0248(8) 0.0300(8) -0.0001(6) 0.0102(6) 0.0013(6)
    C18 0.0409(8) 0.0228(8) 0.0369(8) 0.0024(6) 0.0109(7) -0.0012(6)
    C19 0.0397(8) 0.0303(8) 0.0327(8) 0.0036(6) 0.0136(6) -0.0067(6)
    C20 0.0443(8) 0.0327(9) 0.0293(8) 0.0008(7) 0.0177(7) 0.0000(6)
    C21 0.0411(8) 0.0222(7) 0.0318(8) 0.0010(6) 0.0142(6) 0.0014(6)
    C22 0.0338(7) 0.0222(7) 0.0281(7) 0.0004(6) 0.0108(6) 0.0011(6)
    C23 0.0360(7) 0.0227(7) 0.0312(8) 0.0021(6) 0.0162(6) -0.0003(6)
    C24 0.0333(7) 0.0234(7) 0.0302(7) 0.0015(6) 0.0120(6) 0.0003(6)
    C25 0.0342(7) 0.0232(7) 0.0299(7) 0.0018(6) 0.0133(6) -0.0002(6)
    C26 0.0359(7) 0.0229(7) 0.0339(8) 0.0012(6) 0.0142(6) -0.0006(6)
    C27 0.0354(7) 0.0228(8) 0.0312(8) 0.0005(6) 0.0119(6) -0.0028(6)
    C28 0.0359(7) 0.0231(8) 0.0305(7) 0.0010(6) 0.0129(6) 0.0003(6)
    C29 0.0335(7) 0.0243(7) 0.0274(7) 0.0005(6) 0.0116(6) -0.0014(6)
    C30 0.0371(8) 0.0251(8) 0.0325(8) -0.0007(6) 0.0135(6) -0.0003(6)
_geom_special_details
;
 All esds (except the esd in the dihedral angle between two l.s. planes)
 are estimated using the full covariance matrix.  The cell esds are taken
 into account individually in the estimation of esds in distances, angles
 and torsion angles; correlations between esds in cell parameters are only
 used when they are defined by crystal symmetry.  An approximate (isotropic)
 treatment of cell esds is used for estimating esds involving l.s. planes.
;
loop_
    _geom_bond_atom_site_label_1
    _geom_bond_atom_site_label_2
    _geom_bond_site_symmetry_2
    _geom_bond_distance
    _geom_bond_publ_flag
    O1 H1 . 0.89(2) ?
    O1 C2 . 1.3561(18) ?
    O2 C7 . 1.2599(17) ?
    O3 C15 . 1.2114(18) ?
    O4 H4 . 0.93(2) ?
    O4 C15 . 1.3318(18) ?
    O5 H5A . 0.87(2) ?
    O5 C17 . 1.3561(18) ?
    O6 C22 . 1.2598(18) ?
    O7 C30 . 1.2115(18) ?
    O8 H8 . 0.94(2) ?
    O8 C30 . 1.3295(18) ?
    N1 H1A . 0.887(19) ?
    N1 C7 . 1.325(2) ?
    N1 C8 . 1.4619(19) ?
    N2 H2 . 0.905(19) ?
    N2 C22 . 1.3279(19) ?
    N2 C23 . 1.4645(18) ?
    C1 C2 . 1.406(2) ?
    C1 C6 . 1.405(2) ?
    C1 C7 . 1.486(2) ?
    C2 C3 . 1.393(2) ?
    C3 H3 . 0.9500 ?
    C3 C4 . 1.377(2) ?
    C4 H4A . 0.9500 ?
    C4 C5 . 1.386(2) ?
    C5 H5 . 0.9500 ?
    C5 C6 . 1.374(2) ?
    C6 H6 . 0.9500 ?
    C8 H8A . 0.9900 ?
    C8 H8B . 0.9900 ?
    C8 C9 . 1.520(2) ?
    C9 H9A . 0.9900 ?
    C9 H9B . 0.9900 ?
    C9 C10 . 1.523(2) ?
    C10 H10A . 0.9900 ?
    C10 H10B . 0.9900 ?
    C10 C11 . 1.524(2) ?
    C11 H11A . 0.9900 ?
    C11 H11B . 0.9900 ?
    C11 C12 . 1.5268(19) ?
    C12 H12A . 0.9900 ?
    C12 H12B . 0.9900 ?
    C12 C13 . 1.518(2) ?
    C13 H13A . 0.9900 ?
    C13 H13B . 0.9900 ?
    C13 C14 . 1.525(2) ?
    C14 H14A . 0.9900 ?
    C14 H14B . 0.9900 ?
    C14 C15 . 1.504(2) ?
    C16 C17 . 1.410(2) ?
    C16 C21 . 1.401(2) ?
    C16 C22 . 1.4872(19) ?
    C17 C18 . 1.393(2) ?
    C18 H18 . 0.9500 ?
    C18 C19 . 1.376(2) ?
    C19 H19 . 0.9500 ?
    C19 C20 . 1.390(2) ?
    C20 H20 . 0.9500 ?
    C20 C21 . 1.377(2) ?
    C21 H21 . 0.9500 ?
    C23 H23A . 0.9900 ?
    C23 H23B . 0.9900 ?
    C23 C24 . 1.520(2) ?
    C24 H24A . 0.9900 ?
    C24 H24B . 0.9900 ?
    C24 C25 . 1.5283(19) ?
    C25 H25A . 0.9900 ?
    C25 H25B . 0.9900 ?
    C25 C26 . 1.527(2) ?
    C26 H26A . 0.9900 ?
    C26 H26B . 0.9900 ?
    C26 C27 . 1.5247(19) ?
    C27 H27A . 0.9900 ?
    C27 H27B . 0.9900 ?
    C27 C28 . 1.523(2) ?
    C28 H28A . 0.9900 ?
    C28 H28B . 0.9900 ?
    C28 C29 . 1.5245(19) ?
    C29 H29A . 0.9900 ?
    C29 H29B . 0.9900 ?
    C29 C30 . 1.507(2) ?
loop_
    _geom_angle_atom_site_label_1
    _geom_angle_atom_site_label_2
    _geom_angle_atom_site_label_3
    _geom_angle_site_symmetry_1
    _geom_angle_site_symmetry_3
    _geom_angle
    _geom_angle_publ_flag
    C2 O1 H1 . . 105.5(14) ?
    C15 O4 H4 . . 111.5(13) ?
    C17 O5 H5A . . 104.0(13) ?
    C30 O8 H8 . . 110.5(13) ?
    C7 N1 H1A . . 121.8(12) ?
    C7 N1 C8 . . 123.00(13) ?
    C8 N1 H1A . . 115.2(12) ?
    C22 N2 H2 . . 122.3(12) ?
    C22 N2 C23 . . 122.59(12) ?
    C23 N2 H2 . . 115.1(12) ?
    C2 C1 C7 . . 120.21(13) ?
    C6 C1 C2 . . 117.99(13) ?
    C6 C1 C7 . . 121.75(13) ?
    O1 C2 C1 . . 122.61(13) ?
    O1 C2 C3 . . 117.24(14) ?
    C3 C2 C1 . . 120.15(14) ?
    C2 C3 H3 . . 120.0 ?
    C4 C3 C2 . . 120.08(15) ?
    C4 C3 H3 . . 120.0 ?
    C3 C4 H4A . . 119.6 ?
    C3 C4 C5 . . 120.83(14) ?
    C5 C4 H4A . . 119.6 ?
    C4 C5 H5 . . 120.3 ?
    C6 C5 C4 . . 119.36(15) ?
    C6 C5 H5 . . 120.3 ?
    C1 C6 H6 . . 119.2 ?
    C5 C6 C1 . . 121.60(15) ?
    C5 C6 H6 . . 119.2 ?
    O2 C7 N1 . . 121.20(13) ?
    O2 C7 C1 . . 119.73(13) ?
    N1 C7 C1 . . 119.04(13) ?
    N1 C8 H8A . . 109.7 ?
    N1 C8 H8B . . 109.7 ?
    N1 C8 C9 . . 109.82(12) ?
    H8A C8 H8B . . 108.2 ?
    C9 C8 H8A . . 109.7 ?
    C9 C8 H8B . . 109.7 ?
    C8 C9 H9A . . 109.1 ?
    C8 C9 H9B . . 109.1 ?
    C8 C9 C10 . . 112.56(12) ?
    H9A C9 H9B . . 107.8 ?
    C10 C9 H9A . . 109.1 ?
    C10 C9 H9B . . 109.1 ?
    C9 C10 H10A . . 109.0 ?
    C9 C10 H10B . . 109.0 ?
    C9 C10 C11 . . 112.95(12) ?
    H10A C10 H10B . . 107.8 ?
    C11 C10 H10A . . 109.0 ?
    C11 C10 H10B . . 109.0 ?
    C10 C11 H11A . . 108.9 ?
    C10 C11 H11B . . 108.9 ?
    C10 C11 C12 . . 113.22(12) ?
    H11A C11 H11B . . 107.7 ?
    C12 C11 H11A . . 108.9 ?
    C12 C11 H11B . . 108.9 ?
    C11 C12 H12A . . 109.0 ?
    C11 C12 H12B . . 109.0 ?
    H12A C12 H12B . . 107.8 ?
    C13 C12 C11 . . 112.88(12) ?
    C13 C12 H12A . . 109.0 ?
    C13 C12 H12B . . 109.0 ?
    C12 C13 H13A . . 109.0 ?
    C12 C13 H13B . . 109.0 ?
    C12 C13 C14 . . 112.81(12) ?
    H13A C13 H13B . . 107.8 ?
    C14 C13 H13A . . 109.0 ?
    C14 C13 H13B . . 109.0 ?
    C13 C14 H14A . . 109.1 ?
    C13 C14 H14B . . 109.1 ?
    H14A C14 H14B . . 107.8 ?
    C15 C14 C13 . . 112.48(12) ?
    C15 C14 H14A . . 109.1 ?
    C15 C14 H14B . . 109.1 ?
    O3 C15 O4 . . 119.66(14) ?
    O3 C15 C14 . . 122.73(14) ?
    O4 C15 C14 . . 117.61(12) ?
    C17 C16 C22 . . 119.75(13) ?
    C21 C16 C17 . . 118.10(13) ?
    C21 C16 C22 . . 122.12(13) ?
    O5 C17 C16 . . 122.69(13) ?
    O5 C17 C18 . . 117.38(14) ?
    C18 C17 C16 . . 119.93(14) ?
    C17 C18 H18 . . 119.8 ?
    C19 C18 C17 . . 120.43(14) ?
    C19 C18 H18 . . 119.8 ?
    C18 C19 H19 . . 119.7 ?
    C18 C19 C20 . . 120.51(14) ?
    C20 C19 H19 . . 119.7 ?
    C19 C20 H20 . . 120.3 ?
    C21 C20 C19 . . 119.40(14) ?
    C21 C20 H20 . . 120.3 ?
    C16 C21 H21 . . 119.2 ?
    C20 C21 C16 . . 121.63(14) ?
    C20 C21 H21 . . 119.2 ?
    O6 C22 N2 . . 120.77(13) ?
    O6 C22 C16 . . 119.77(13) ?
    N2 C22 C16 . . 119.46(13) ?
    N2 C23 H23A . . 109.6 ?
    N2 C23 H23B . . 109.6 ?
    N2 C23 C24 . . 110.47(11) ?
    H23A C23 H23B . . 108.1 ?
    C24 C23 H23A . . 109.6 ?
    C24 C23 H23B . . 109.6 ?
    C23 C24 H24A . . 109.1 ?
    C23 C24 H24B . . 109.1 ?
    C23 C24 C25 . . 112.69(11) ?
    H24A C24 H24B . . 107.8 ?
    C25 C24 H24A . . 109.1 ?
    C25 C24 H24B . . 109.1 ?
    C24 C25 H25A . . 109.1 ?
    C24 C25 H25B . . 109.1 ?
    H25A C25 H25B . . 107.8 ?
    C26 C25 C24 . . 112.62(12) ?
    C26 C25 H25A . . 109.1 ?
    C26 C25 H25B . . 109.1 ?
    C25 C26 H26A . . 108.7 ?
    C25 C26 H26B . . 108.7 ?
    H26A C26 H26B . . 107.6 ?
    C27 C26 C25 . . 114.17(12) ?
    C27 C26 H26A . . 108.7 ?
    C27 C26 H26B . . 108.7 ?
    C26 C27 H27A . . 109.2 ?
    C26 C27 H27B . . 109.2 ?
    H27A C27 H27B . . 107.9 ?
    C28 C27 C26 . . 112.16(12) ?
    C28 C27 H27A . . 109.2 ?
    C28 C27 H27B . . 109.2 ?
    C27 C28 H28A . . 108.9 ?
    C27 C28 H28B . . 108.9 ?
    C27 C28 C29 . . 113.21(12) ?
    H28A C28 H28B . . 107.8 ?
    C29 C28 H28A . . 108.9 ?
    C29 C28 H28B . . 108.9 ?
    C28 C29 H29A . . 109.1 ?
    C28 C29 H29B . . 109.1 ?
    H29A C29 H29B . . 107.8 ?
    C30 C29 C28 . . 112.57(12) ?
    C30 C29 H29A . . 109.1 ?
    C30 C29 H29B . . 109.1 ?
    O7 C30 O8 . . 119.37(14) ?
    O7 C30 C29 . . 122.98(14) ?
    O8 C30 C29 . . 117.64(12) ?
loop_
    _geom_torsion_atom_site_label_1
    _geom_torsion_atom_site_label_2
    _geom_torsion_atom_site_label_3
    _geom_torsion_atom_site_label_4
    _geom_torsion_site_symmetry_1
    _geom_torsion_site_symmetry_2
    _geom_torsion_site_symmetry_3
    _geom_torsion_site_symmetry_4
    _geom_torsion
    _geom_torsion_publ_flag
    O1 C2 C3 C4 . . . . -179.89(15) ?
    O5 C17 C18 C19 . . . . -179.62(14) ?
    N1 C8 C9 C10 . . . . -177.24(13) ?
    N2 C23 C24 C25 . . . . 179.24(12) ?
    C1 C2 C3 C4 . . . . 0.3(2) ?
    C2 C1 C6 C5 . . . . 0.0(2) ?
    C2 C1 C7 O2 . . . . -3.7(2) ?
    C2 C1 C7 N1 . . . . 178.26(14) ?
    C2 C3 C4 C5 . . . . 0.3(3) ?
    C3 C4 C5 C6 . . . . -0.8(3) ?
    C4 C5 C6 C1 . . . . 0.6(2) ?
    C6 C1 C2 O1 . . . . 179.78(14) ?
    C6 C1 C2 C3 . . . . -0.5(2) ?
    C6 C1 C7 O2 . . . . 173.61(14) ?
    C6 C1 C7 N1 . . . . -4.4(2) ?
    C7 N1 C8 C9 . . . . -172.40(14) ?
    C7 C1 C2 O1 . . . . -2.8(2) ?
    C7 C1 C2 C3 . . . . 176.95(14) ?
    C7 C1 C6 C5 . . . . -177.40(15) ?
    C8 N1 C7 O2 . . . . -0.3(2) ?
    C8 N1 C7 C1 . . . . 177.71(13) ?
    C8 C9 C10 C11 . . . . 179.41(13) ?
    C9 C10 C11 C12 . . . . -178.64(13) ?
    C10 C11 C12 C13 . . . . -179.03(13) ?
    C11 C12 C13 C14 . . . . -177.60(13) ?
    C12 C13 C14 C15 . . . . 178.05(13) ?
    C13 C14 C15 O3 . . . . -7.0(2) ?
    C13 C14 C15 O4 . . . . 173.25(14) ?
    C16 C17 C18 C19 . . . . -0.6(2) ?
    C17 C16 C21 C20 . . . . -0.8(2) ?
    C17 C16 C22 O6 . . . . -7.3(2) ?
    C17 C16 C22 N2 . . . . 171.86(14) ?
    C17 C18 C19 C20 . . . . -0.1(2) ?
    C18 C19 C20 C21 . . . . 0.4(2) ?
    C19 C20 C21 C16 . . . . 0.1(2) ?
    C21 C16 C17 O5 . . . . -179.98(14) ?
    C21 C16 C17 C18 . . . . 1.0(2) ?
    C21 C16 C22 O6 . . . . 174.37(14) ?
    C21 C16 C22 N2 . . . . -6.5(2) ?
    C22 N2 C23 C24 . . . . 170.46(14) ?
    C22 C16 C17 O5 . . . . 1.6(2) ?
    C22 C16 C17 C18 . . . . -177.34(14) ?
    C22 C16 C21 C20 . . . . 177.53(14) ?
    C23 N2 C22 O6 . . . . -0.4(2) ?
    C23 N2 C22 C16 . . . . -179.57(13) ?
    C23 C24 C25 C26 . . . . -176.79(13) ?
    C24 C25 C26 C27 . . . . 175.49(13) ?
    C25 C26 C27 C28 . . . . -177.66(13) ?
    C26 C27 C28 C29 . . . . 179.84(12) ?
    C27 C28 C29 C30 . . . . -179.31(13) ?
    C28 C29 C30 O7 . . . . 6.1(2) ?
    C28 C29 C30 O8 . . . . -174.35(13) ?
loop_
    _geom_hbond_atom_site_label_D
    _geom_hbond_atom_site_label_H
    _geom_hbond_atom_site_label_A
    _geom_hbond_site_symmetry_A
    _geom_hbond_distance_DH
    _geom_hbond_distance_HA
    _geom_hbond_distance_DA
    _geom_hbond_angle_DHA
    _geom_hbond_publ_flag
    O1 H1 O2 . 0.89(2) 1.76(2) 2.5737(16) 151(2) yes
    O4 H4 O2 2_745 0.93(2) 1.73(2) 2.6637(15) 177(2) yes
    O5 H5A O6 . 0.87(2) 1.76(2) 2.5660(15) 153.1(19) yes
    O8 H8 O6 2_656 0.94(2) 1.71(2) 2.6479(15) 176.4(19) yes
    N1 H1A O7 . 0.887(19) 2.15(2) 3.0220(17) 169.3(17) yes
    N2 H2 O3 . 0.905(19) 2.078(19) 2.9708(17) 168.6(16) yes
_shelx_space_group_comment
;
The symmetry employed for this shelxl refinement is uniquely defined
by the following loop, which should always be used as a source of
symmetry information in preference to the above space-group names.
They are only intended as comments.
;
_shelx_estimated_absorpt_T_min     0.866
_shelx_estimated_absorpt_T_max     0.985
_shelx_hkl_file
;
   0   0   1    0.07    0.05
   0   0   2  128.62    4.93
   0   0   3    0.24    0.14
   0   0   4  556.67   21.25
   0   0   5   -0.02    0.16
   0   0  -6    0.34    0.10
   0   0  -7    0.07    0.11
   0   0  -8   19.41    0.81
   0   0  -9   -0.01    0.13
   0   0   9   -0.27    0.23
   0   0  10    1.48    0.30
   0   0  10    1.76    0.17
   0   0 -10    1.70    0.19
   0   0 -11   -0.12    0.29
   0   0 -11    0.22    0.17
   0   0  11    0.03    0.23
   0   0  12    1.39    0.15
   0   0 -12    1.52    0.19
   0   0 -12    1.41    0.18
   0   0 -13   -0.16    0.14
   0   0  13    0.00    0.10
   0   0 -14    0.13    0.19
   0   0 -14    0.39    0.08
   0   0  14    0.33    0.08
   0  -1   1   31.97    1.24
   0  -1   2   10.01    0.42
   0   1   2    9.45    0.42
   0  -1   3  798.16   30.24
   0   1   3  789.06   30.23
   0   1   4  290.88   11.28
   0  -1   4  298.02   11.28
   0   1   5   23.94    1.03
   0  -1   5   23.93    1.03
   0   1  -6    8.70    0.38
   0  -1  -6    8.59    0.38
   0  -1   7    1.07    0.22
   0  -1  -7    1.19    0.13
   0   1  -7    0.98    0.13
   0  -1  -8    5.60    0.30
   0   1  -8    5.86    0.30
   0  -1   9    4.48    0.41
   0   1   9    4.57    0.40
   0  -1  -9    4.60    0.27
   0   1  -9    4.60    0.27
   0  -1 -10   -0.02    0.15
   0   1 -10   -0.11    0.14
   0  -1  10    0.51    0.26
   0   1  10   -0.27    0.26
   0   1  10    0.18    0.13
   0  -1  10    0.17    0.13
   0  -1 -11    0.32    0.17
   0   1 -11    0.29    0.17
   0   1  11    0.51    0.24
   0  -1  11    0.13    0.23
   0  -1 -11    0.24    0.28
   0   1 -11    0.20    0.28
   0   1 -12    0.45    0.15
   0  -1 -12    0.23    0.16
   0   1 -12    0.50    0.15
   0  -1  12    0.52    0.13
   0   1  12    0.26    0.13
   0  -1  13   -0.05    0.10
   0   1  13   -0.07    0.10
   0  -1 -13    0.11    0.13
   0   1 -13    0.26    0.14
   0  -1 -14    1.28    0.19
   0   1 -14    1.23    0.20
   0   1  14    1.18    0.10
   0  -1  14    1.11    0.10
   0   1 -14    1.40    0.10
   0  -1 -14    1.31    0.10
   0  -2   0  203.29    7.74
   0  -2   1   55.12    2.13
   0  -2   1   56.44    2.14
   0  -2   2   32.43    1.28
   0  -2   3  149.11    5.74
   0  -2   4    4.61    0.29
   0  -2   5    0.91    0.19
   0  -2  -6   68.63    2.68
   0   2  -6   70.04    2.68
   0  -2   7    8.29    0.50
   0  -2  -7    8.43    0.39
   0   2  -7    8.61    0.39
   0   2  -8    2.77    0.20
   0  -2  -8    3.32    0.21
   0  -2   8    3.25    0.33
   0  -2  -9    5.07    0.30
   0   2  -9    5.51    0.30
   0  -2   9    6.28    0.45
   0   2   9    5.09    0.42
   0   2 -10    0.70    0.16
   0   2  10    0.82    0.27
   0  -2  10    0.51    0.26
   0  -2  10    0.97    0.15
   0   2  10    0.75    0.14
   0  -2 -10    0.61    0.15
   0  -2 -11    0.47    0.16
   0   2 -11    0.28    0.15
   0   2  11    0.74    0.14
   0  -2  11    0.43    0.14
   0   2  11    0.08    0.24
   0  -2  11    0.50    0.25
   0   2 -11    0.61    0.17
   0  -2 -11    0.72    0.18
   0   2 -11    0.71    0.30
   0  -2 -11    0.83    0.33
   0   2 -12    0.73    0.15
   0   2  12    0.61    0.13
   0  -2  12    0.72    0.13
   0   2 -12    0.84    0.17
   0  -2 -12    0.80    0.17
   0  -2  13   -0.04    0.10
   0   2  13   -0.04    0.10
   0   2 -13   -0.02    0.13
   0  -2 -13    0.08    0.13
   0   2  14    0.04    0.07
   0  -2  14    0.05    0.07
   0   2 -14    0.08    0.07
   0  -2 -14    0.11    0.07
   0  -2 -14    0.33    0.18
   0   2 -14    0.08    0.19
   0  -3   0   -0.02    0.05
   0  -3   1   77.62    3.03
   0  -3   1   81.76    3.05
   0  -3   2   17.39    0.72
   0  -3   3    0.51    0.15
   0  -3   4    0.95    0.17
   0  -3   5    1.46    0.21
   0  -3  -6   17.93    0.73
   0   3  -6   17.96    0.73
   0  -3   7   60.56    2.43
   0  -3  -7   58.25    2.30
   0   3  -7   59.11    2.30
   0  -3   8   18.37    0.90
   0   3  -8   17.75    0.75
   0  -3  -8   17.53    0.75
   0  -3  -9    3.93    0.25
   0   3  -9    3.93    0.26
   0   3   9    4.17    0.38
   0   3   9    3.73    0.24
   0   3 -10   -0.01    0.14
   0  -3 -10    0.24    0.15
   0  -3  10    0.15    0.13
   0   3  10    0.12    0.13
   0   3  10    0.02    0.24
   0  -3  10    0.05    0.23
   0   3 -11    0.90    0.16
   0   3  11    0.94    0.15
   0  -3  11    1.20    0.15
   0   3 -11    0.88    0.18
   0  -3 -11    0.83    0.18
   0   3 -12    0.54    0.14
   0   3  12    0.28    0.12
   0  -3  12    0.10    0.12
   0   3  13    2.28    0.15
   0  -3  13    2.31    0.15
   0   3 -13    2.18    0.19
   0  -3 -13    1.78    0.18
   0   3 -13    1.93    0.17
   0  -3 -14   14.05    0.53
   0   3  14   11.75    0.52
   0   3 -14   14.45    0.53
   0  -3 -14   11.78    0.56
   0   3 -14   12.26    0.56
   0  -4   0  155.45    5.94
   0  -4   1   67.88    2.62
   0  -4   1   68.96    2.64
   0  -4   2    9.86    0.42
   0  -4   2   10.21    0.45
   0  -4   3    0.20    0.15
   0  -4   4   41.05    1.66
   0  -4   5    9.69    0.51
   0  -4  -6    6.36    0.31
   0   4  -6    6.59    0.30
   0  -4  -7    5.34    0.28
   0  -4   7    5.09    0.38
   0   4  -7    5.40    0.27
   0   4  -8   19.57    0.83
   0   4   8   20.66    0.84
   0  -4  -8   19.67    0.84
   0  -4   8   20.57    0.99
   0  -4   9   18.88    0.97
   0   4   9   18.56    0.81
   0   4   9   19.22    0.94
   0  -4   9   21.31    0.96
   0   4  -9   17.24    0.81
   0  -4  -9   18.40    0.81
   0   4   9   19.31    0.79
   0  -4   9   20.34    0.78
   0  -4  10   10.80    0.65
   0   4  10   10.01    0.64
   0   4  10   11.06    0.49
   0  -4  10   11.76    0.49
   0   4 -10    9.88    0.50
   0  -4 -10   10.81    0.52
   0   4  11    1.52    0.16
   0   4 -11    1.66    0.18
   0  -4 -11    1.58    0.20
   0   4 -11    1.37    0.19
   0  -4  11    1.81    0.16
   0   4 -12    0.14    0.14
   0   4  12    0.26    0.12
   0  -4  12    0.14    0.11
   0  -4  13    3.03    0.17
   0   4  13    3.20    0.18
   0   4 -13    2.56    0.16
   0  -4 -13    2.64    0.16
   0   4 -13    3.04    0.20
   0   4 -13    3.15    0.21
   0  -4 -13    2.55    0.20
   0  -4 -14    1.30    0.18
   0   4 -14    1.54    0.19
   0  -5   0    0.02    0.09
   0  -5   1   36.30    1.38
   0  -5   1   33.76    1.35
   0  -5   2   12.65    0.54
   0  -5   2   13.28    0.57
   0  -5   3    0.50    0.16
   0  -5   4    1.71    0.21
   0  -5   5    1.20    0.20
   0  -5   6    1.41    0.23
   0   5  -6    1.26    0.12
   0  -5  -6    1.27    0.14
   0  -5   7    0.02    0.19
   0  -5  -7    0.12    0.11
   0   5  -7    0.06    0.11
   0  -5   8    2.26    0.28
   0  -5  -8    2.35    0.19
   0   5   8    2.39    0.19
   0   5  -8    2.42    0.19
   0  -5   8    2.39    0.28
   0  -5   9    9.23    0.61
   0  -5   9   10.51    0.60
   0   5   9   10.64    0.61
   0  -5  -9    9.83    0.48
   0   5  -9    9.45    0.47
   0   5   9    9.42    0.48
   0   5   9   10.06    0.45
   0  -5   9   11.47    0.45
   0   5  10    0.40    0.15
   0   5  10    0.17    0.23
   0  -5  10    0.47    0.24
   0  -5  10    0.58    0.13
   0   5  10    0.49    0.13
   0   5 -10    0.34    0.15
   0   5  11    1.06    0.15
   0  -5  11    1.05    0.14
   0   5 -11    1.18    0.18
   0  -5 -11    0.86    0.17
   0   5 -11    0.95    0.16
   0   5 -12    0.98    0.16
   0  -5  12    0.82    0.13
   0   5  12    1.01    0.14
   0   5 -13    4.14    0.25
   0   5 -13    4.79    0.25
   0  -5 -13    4.16    0.25
   0   5 -13    4.38    0.22
   0  -5 -13    4.56    0.22
   0  -5  13    4.85    0.22
   0   5  13    4.71    0.23
   0   5 -14    1.75    0.18
   0  -5 -14    1.68    0.17
   0  -6   0    1.71    0.14
   0  -6   1   11.08    0.41
   0   6   1    9.72    0.41
   0  -6   1   10.24    0.47
   0  -6   1   10.07    0.44
   0  -6   2    6.77    0.34
   0  -6   2    6.23    0.30
   0  -6   3    0.30    0.17
   0  -6   4    8.57    0.45
   0   6  -5    0.13    0.09
   0  -6  -6    2.84    0.18
   0  -6   6    3.05    0.28
   0   6  -6    2.98    0.18
   0  -6  -7    0.94    0.13
   0  -6   7    0.82    0.20
   0   6  -7    0.90    0.12
   0  -6   8    0.33    0.19
   0   6   8    0.33    0.13
   0   6  -8    0.35    0.12
   0   6   8    0.10    0.21
   0  -6   8    0.33    0.21
   0  -6   9    0.21    0.11
   0   6   9    0.12    0.12
   0  -6   9   -0.03    0.22
   0   6  -9    0.13    0.13
   0  -6   9    0.13    0.21
   0   6   9   -0.07    0.23
   0   6   9   -0.06    0.14
   0   6  10   -0.05    0.23
   0  -6  10   -0.05    0.22
   0   6 -10   -0.30    0.28
   0  -6 -10   -0.18    0.29
   0   6  10    0.07    0.14
   0   6 -10   -0.16    0.14
   0   6  10   -0.16    0.12
   0  -6  10    0.10    0.11
   0   6  11    4.14    0.24
   0  -6  11    4.55    0.24
   0   6 -11    4.14    0.27
   0  -6 -11    4.35    0.28
   0   6 -11    4.52    0.28
   0   6 -12    0.92    0.16
   0   6 -12    0.87    0.15
   0   6  12    0.76    0.12
   0  -6  12    0.75    0.12
   0   6 -13    1.66    0.15
   0   6  13    2.00    0.13
   0   6 -13    1.87    0.13
   0  -6 -13    1.91    0.13
   0  -6  13    2.08    0.13
   0   6 -13    1.61    0.15
   0  -6 -13    1.68    0.16
   0   6 -14    0.42    0.14
   0  -6 -14    0.26    0.13
   0  -7   0    0.06    0.10
   0  -7   1    2.43    0.20
   0  -7   1    2.39    0.15
   0  -7  -1    2.11    0.11
   0   7  -1    2.14    0.11
   0  -7  -1    2.69    0.19
   0  -7   1    2.33    0.10
   0   7   1    2.32    0.11
   0  -7   2    3.02    0.19
   0  -7   2    3.36    0.23
   0  -7   3    1.15    0.13
   0  -7   4    0.43    0.17
   0   7  -5    2.07    0.14
   0   7  -6    0.50    0.10
   0  -7   6    0.48    0.19
   0   7  -7    3.24    0.20
   0  -7   7    3.42    0.32
   0  -7   8    0.39    0.21
   0  -7   8    0.72    0.11
   0   7   8    0.62    0.11
   0   7   8    0.61    0.16
   0   7   8    0.72    0.22
   0  -7   8    0.77    0.21
   0   7  -8    0.46    0.13
   0  -7   9    0.08    0.22
   0  -7   9    0.10    0.11
   0   7   9    0.20    0.12
   0   7   9    0.17    0.15
   0  -7   9    0.23    0.21
   0   7   9    0.02    0.22
   0   7  -9    0.24    0.15
   0  -7 -10    0.68    0.15
   0   7 -10    0.43    0.15
   0   7  10    0.53    0.16
   0  -7  10    0.12    0.21
   0   7 -10    0.25    0.27
   0  -7 -10    0.61    0.28
   0   7 -10    0.49    0.16
   0   7  10    0.59    0.13
   0  -7  10    0.47    0.12
   0   7  10    0.55    0.24
   0  -7  10    0.41    0.22
   0   7 -11    1.25    0.17
   0   7 -11    1.16    0.17
   0  -7 -11    1.10    0.17
   0   7  11    1.18    0.14
   0  -7  11    1.08    0.13
   0   7 -12    0.48    0.14
   0  -7 -12    0.33    0.13
   0   7  12    0.47    0.11
   0  -7  12    0.32    0.10
   0   7 -12    0.41    0.14
   0   7  13    0.16    0.08
   0  -7  13    0.08    0.07
   0  -7 -13    0.13    0.08
   0   7 -13    0.11    0.08
   0   7 -13    0.01    0.10
   0  -7 -13   -0.01    0.10
   0   7 -13    0.14    0.11
   0  -8   0    1.05    0.13
   0  -8   1    0.12    0.09
   0  -8   1    0.21    0.15
   0  -8  -1    0.14    0.12
   0   8   2    0.69    0.09
   0  -8   2    0.77    0.09
   0  -8   2    0.81    0.11
   0  -8   2    0.70    0.16
   0  -8   3    0.09    0.10
   0  -8   3    0.02    0.15
   0  -8   4    1.60    0.21
   0   8  -5   -0.01    0.09
   0  -8   5    0.15    0.16
   0   8  -6    0.25    0.10
   0  -8   6    0.27    0.17
   0   8   7    0.10    0.17
   0  -8   7    0.12    0.17
   0  -8   7    0.04    0.19
   0   8   7    0.07    0.13
   0   8  -7    0.01    0.11
   0   8   8    1.73    0.14
   0  -8   8    2.25    0.15
   0  -8   8    1.66    0.28
   0   8   8    1.77    0.19
   0   8   8    1.57    0.26
   0  -8   8    1.70    0.25
   0   8  -8    1.89    0.18
   0   8   9    0.06    0.15
   0   8   9    0.25    0.11
   0  -8   9    0.30    0.11
   0   8  -9    0.07    0.24
   0  -8  -9    0.07    0.24
   0  -8   9    0.42    0.21
   0   8  -9    0.23    0.14
   0  -8   9    0.12    0.20
   0   8   9   -0.04    0.22
   0  -8  10    0.20    0.21
   0   8  10    0.33    0.15
   0  -8  10    0.29    0.21
   0   8  10    0.24    0.23
   0   8 -10    0.09    0.14
   0  -8 -10    0.11    0.14
   0   8 -10   -0.07    0.25
   0  -8 -10    0.11    0.25
   0  -8 -11    1.12    0.16
   0   8 -11    1.25    0.16
   0   8  11    1.13    0.16
   0  -8  11    1.08    0.13
   0   8  11    1.03    0.13
   0   8 -11    0.97    0.16
   0   8 -12    1.81    0.18
   0  -8 -12    1.76    0.13
   0   8 -12    1.76    0.13
   0  -8  12    2.13    0.14
   0   8  12    2.18    0.15
   0   8 -12    1.77    0.17
   0  -8 -12    1.91    0.17
   0   8  13    0.17    0.07
   0   8 -13    0.08    0.10
   0   8 -13    0.05    0.09
   0   8 -13    0.05    0.08
   0  -8 -13    0.20    0.08
   0  -9   0    0.01    0.10
   0  -9   1    0.58    0.11
   0  -9   1    0.58    0.15
   0  -9  -1    0.60    0.13
   0  -9   2   -0.01    0.06
   0   9   2    0.02    0.07
   0   9  -2    0.02    0.08
   0  -9  -2    0.11    0.08
   0  -9   2    0.17    0.10
   0  -9   2    0.15    0.14
   0  -9   3    1.74    0.16
   0  -9   3    1.60    0.21
   0  -9   3    2.04    0.14
   0   9   3    1.67    0.15
   0   9  -4    0.12    0.09
   0  -9   4    0.10    0.12
   0   9  -5    0.42    0.09
   0  -9   5    0.64    0.15
   0   9   5    0.64    0.15
   0   9  -6    0.40    0.10
   0   9   6   -0.05    0.15
   0  -9   6    0.41    0.15
   0  -9   6    0.02    0.17
   0  -9   7    0.05    0.08
   0   9   7    0.21    0.09
   0  -9   7   -0.14    0.18
   0   9  -7   -0.11    0.11
   0  -9   7    0.08    0.16
   0   9   7    0.05    0.16
   0   9   7    0.01    0.14
   0   9   8    0.98    0.17
   0  -9   8    1.22    0.24
   0   9  -8    1.08    0.16
   0   9   8    1.09    0.24
   0  -9   8    0.89    0.21
   0   9   8    1.02    0.12
   0  -9   8    1.17    0.12
   0   9   9    5.22    0.33
   0   9  -9    5.42    0.49
   0  -9  -9    4.76    0.47
   0  -9   9    4.78    0.43
   0  -9  -9    5.02    0.30
   0   9  -9    5.79    0.31
   0  -9   9    6.12    0.41
   0   9   9    5.49    0.42
   0   9  -9    5.74    0.32
   0  -9   9    5.85    0.27
   0   9   9    5.38    0.28
   0  -9 -10    0.34    0.25
   0   9 -10   -0.03    0.24
   0   9  10   -0.15    0.15
   0  -9 -10    0.19    0.13
   0   9 -10    0.08    0.13
   0  -9  10    0.03    0.22
   0   9  10    0.02    0.21
   0  -9  10    0.06    0.19
   0  -9 -11    0.06    0.13
   0  -9  11    0.15    0.10
   0   9  11    0.04    0.10
   0   9 -11    0.07    0.13
   0   9 -12    0.08    0.08
   0  -9 -12    0.08    0.08
   0   9  12    0.22    0.09
   0  -9  12    0.09    0.08
   0   9 -12    0.18    0.11
   0  -9 -12    0.05    0.11
   0   9 -12    0.24    0.13
   0   9 -13    1.21    0.10
   0   9 -13    1.34    0.13
   0 -10   0   23.40    0.97
   0 -10   1    4.98    0.27
   0 -10   1    5.26    0.33
   0 -10  -1    5.61    0.30
   0 -10   2    3.94    0.27
   0 -10   2    3.67    0.22
   0 -10  -2    3.37    0.25
   0  10   3   16.50    0.70
   0 -10  -3   15.58    0.73
   0 -10   3   19.21    0.80
   0 -10   3   18.78    0.74
   0  10  -4    0.49    0.09
   0 -10   4    0.31    0.17
   0  10   4    0.42    0.12
   0 -10   5    5.97    0.40
   0  10  -5    5.93    0.28
   0 -10   6    1.11    0.23
   0  10   6    0.95    0.17
   0  10  -6    0.89    0.12
   0  10   7    0.11    0.09
   0 -10   7   -0.07    0.20
   0  10   7    0.15    0.14
   0  10   7   -0.13    0.17
   0  10  -7    0.07    0.11
   0 -10  -8    1.14    0.27
   0  10   8    1.24    0.13
   0  10  -8    1.42    0.16
   0 -10   8    1.45    0.26
   0  10   8    1.00    0.18
   0  10   8    1.09    0.23
   0  10   9    0.22    0.17
   0  10   9    0.13    0.10
   0  10  -9   -0.01    0.14
   0 -10   9   -0.23    0.21
   0 -10  -9    0.02    0.12
   0  10  10    0.05    0.15
   0  10  10    0.09    0.10
   0  10 -10    0.08    0.14
   0  10  11    0.03    0.09
   0  10 -11   -0.02    0.13
   0  10 -12    0.26    0.12
   0  10  12    0.22    0.08
   0  10  12    0.22    0.10
   0  10 -13    0.35    0.10
   0 -11   0   -0.06    0.11
   0 -11  -1   49.17    1.97
   0 -11   1   49.54    1.95
   0 -11   1   49.60    2.01
   0 -11  -2   20.33    0.88
   0 -11   2   19.54    0.89
   0 -11   2   20.14    0.84
   0 -11   3   12.54    0.55
   0  11  -3   12.07    0.51
   0 -11   4    0.87    0.20
   0  11  -4    0.90    0.10
   0 -11   5    9.91    0.55
   0  11   5    9.05    0.41
   0  11  -5    9.60    0.41
   0  11   6    4.75    0.25
   0 -11   6    5.32    0.40
   0  11  -6    5.01    0.26
   0  11   6    4.88    0.28
   0  11  -7    2.30    0.17
   0  11   7    1.95    0.20
   0 -11   7    1.69    0.27
   0 -11   8    6.39    0.50
   0  11  -8    7.51    0.37
   0  11   8    6.65    0.38
   0 -11   9    1.82    0.31
   0  11   9    1.98    0.22
   0  11  -9    2.24    0.20
   0  11 -10    0.22    0.14
   0  11  10    0.16    0.16
   0  11 -11    0.48    0.14
   0  11  11    0.24    0.14
   0  11  12    0.17    0.10
   0  11 -12    0.15    0.11
   0  11 -13    0.34    0.09
   0 -12   0   53.87    2.14
   0 -12   1   11.92    0.54
   0 -12  -1   11.98    0.56
   0  12  -2   25.54    1.01
   0 -12   2   26.22    1.06
   0 -12  -2   24.94    1.09
   0 -12   3   15.21    0.76
   0 -12   3   16.31    0.70
   0  12  -3   16.06    0.65
   0  12  -4   15.59    0.60
   0  12   4   13.40    0.60
   0 -12   4   15.30    0.74
   0  12  -5    1.87    0.15
   0  12   5    1.73    0.14
   0  12   5    2.03    0.17
   0 -12   5    1.86    0.27
   0  12  -6    3.98    0.22
   0  12   6    3.76    0.21
   0  12   6    3.49    0.24
   0 -12   6    3.99    0.36
   0  12   7    5.71    0.35
   0 -12   7    6.24    0.46
   0  12  -7    6.77    0.33
   0  12  -8    0.07    0.12
   0 -12   8    0.14    0.21
   0  12   8    0.22    0.17
   0 -12   9    0.80    0.24
   0  12   9    0.51    0.19
   0  12 -10    0.99    0.16
   0  12  10    0.89    0.18
   0  12 -11    3.25    0.22
   0  12  11    3.19    0.22
   0  12 -12    0.45    0.12
   0  12  12    0.43    0.10
   0 -13   0   -0.06    0.10
   0 -13   1    3.21    0.28
   0 -13   1    3.43    0.22
   0 -13  -1    3.30    0.24
   0 -13   2    1.90    0.17
   0  13  -2    1.79    0.13
   0 -13  -2    1.83    0.11
   0 -13   2    2.14    0.23
   0  13  -3    5.49    0.26
   0 -13   3    5.51    0.37
   0 -13  -3    5.17    0.24
   0 -13  -3    4.52    0.33
   0  13   4    2.00    0.14
   0 -13   4    1.71    0.26
   0 -13  -4    1.98    0.25
   0  13  -4    2.31    0.15
   0  13  -5    8.62    0.36
   0  13   5    7.31    0.35
   0  13   5    6.68    0.37
   0 -13   5    8.23    0.51
   0  13  -6    9.33    0.41
   0  13   6    8.08    0.39
   0 -13   6    9.35    0.57
   0  13   6    8.78    0.43
   0  13  -7    1.21    0.15
   0 -13   7    1.37    0.27
   0  13   7    1.19    0.18
   0  13  -8   23.31    0.94
   0 -13   8   20.95    1.11
   0  13   8   22.16    0.97
   0 -13  -9   13.16    0.80
   0  13   9   14.89    0.66
   0 -13   9   13.93    0.80
   0  13 -10    8.28    0.40
   0  13  10    7.38    0.41
   0  13  11    0.52    0.14
   0  13 -11    0.51    0.14
   0  13  12    8.30    0.38
   0 -13 -12    8.25    0.36
   0 -14   0    6.16    0.27
   0  14  -1    2.67    0.16
   0 -14  -1    2.81    0.14
   0 -14   1    3.03    0.21
   0 -14   1    2.75    0.27
   0 -14   2   11.46    0.60
   0 -14  -2   11.26    0.46
   0 -14  -2   11.67    0.57
   0  14  -2   11.08    0.48
   0 -14   3    0.75    0.20
   0  14  -3    0.48    0.10
   0 -14  -3    0.57    0.08
   0 -14  -3    0.47    0.17
   0 -14  -4    5.03    0.38
   0  14   4    5.09    0.29
   0  14  -4    5.94    0.28
   0 -14  -4    5.51    0.26
   0  14   4    5.50    0.27
   0 -14   4    5.59    0.42
   0  14   5    0.54    0.14
   0  14   5    0.44    0.10
   0  14  -5    0.32    0.10
   0 -14   5    0.49    0.22
   0 -14  -5    0.42    0.20
   0  14  -6   13.36    0.55
   0 -14   6   12.31    0.70
   0 -14  -6   13.22    0.71
   0  14   6   12.30    0.57
   0  14   6   11.54    0.53
   0 -14  -7    0.25    0.22
   0  14  -7   -0.05    0.12
   0 -14   7    0.06    0.21
   0  14   7    0.14    0.16
   0  14  -8    8.65    0.41
   0 -14   8    8.35    0.57
   0 -14  -8    6.87    0.54
   0  14   8    8.30    0.44
   0  14  -9    8.07    0.40
   0  14   9    7.94    0.43
   0  14 -10    2.48    0.20
   0  14 -11    0.14    0.12
   0 -14 -11    0.07    0.07
   0  14  11    0.31    0.13
   0  14  12    2.71    0.16
   0  14 -12    2.92    0.17
   0 -15   0    0.01    0.06
   0 -15  -1    0.04    0.12
   0 -15   1    0.10    0.17
   0  15  -1    0.13    0.08
   0 -15  -1    0.05    0.06
   0  15  -2    0.14    0.09
   0 -15  -2    0.20    0.14
   0 -15  -2    0.04    0.06
   0 -15   2   -0.14    0.16
   0 -15   3    1.01    0.22
   0  15   3    0.90    0.12
   0  15  -3    1.07    0.11
   0 -15  -3    0.99    0.09
   0 -15  -3    0.81    0.18
   0 -15  -4   13.38    0.71
   0  15   4   13.06    0.61
   0  15  -4   15.65    0.60
   0 -15  -4   13.52    0.58
   0 -15   4   15.69    0.77
   0  15   4   14.05    0.59
   0 -15   5    1.74    0.28
   0  15   5    1.54    0.14
   0  15   5    1.49    0.18
   0  15  -5    1.40    0.15
   0 -15  -5    1.31    0.24
   0 -15  -5    1.68    0.13
   0 -15   6   -0.08    0.21
   0  15   6    0.11    0.17
   0  15   6   -0.01    0.10
   0  15  -6    0.12    0.11
   0 -15  -6   -0.03    0.21
   0 -15  -6    0.03    0.09
   0  15  -7    9.51    0.43
   0  15   7    8.83    0.47
   0 -15  -7    8.78    0.59
   0 -15   7    8.32    0.59
   0  15   8   20.58    0.91
   0 -15   8   22.59    1.07
   0 -15  -8   19.55    1.04
   0  15   9   24.39    0.98
   0  15  -9   24.28    0.96
   0  15  10   18.08    0.71
   0  15 -10   17.21    0.69
   0  15  11   13.11    0.54
   0  15 -11   13.17    0.53
   0  15 -12    1.73    0.13
   0  15  12    1.54    0.12
   0 -16   0    0.32    0.19
   0 -16  -1    4.23    0.29
   0 -16   1    4.18    0.34
   0 -16  -1    4.08    0.20
   0  16  -1    3.99    0.22
   0  16  -2    3.62    0.20
   0  16   2    3.62    0.22
   0 -16   2    4.33    0.35
   0 -16  -2    3.73    0.18
   0 -16  -2    3.40    0.28
   0  16   3    1.09    0.15
   0  16  -3    1.44    0.13
   0 -16  -3    1.48    0.21
   0 -16  -3    1.41    0.11
   0 -16   3    1.10    0.22
   0 -16  -4    6.51    0.42
   0  16   4    5.52    0.31
   0  16  -4    6.07    0.30
   0  16   4    5.98    0.30
   0 -16  -4    6.03    0.28
   0 -16   4    6.52    0.47
   0 -16   5   17.18    0.86
   0  16  -5   17.13    0.66
   0  16   5   15.39    0.67
   0 -16  -5   14.85    0.79
   0 -16  -5   14.04    0.63
   0  16   5   15.01    0.64
   0  16   6    0.27    0.17
   0 -16  -6    0.31    0.09
   0  16  -6    0.31    0.12
   0 -16  -6    0.48    0.22
   0 -16   6    0.29    0.21
   0  16  -7    4.65    0.25
   0 -16  -7    4.11    0.22
   0  16   7    4.19    0.30
   0 -16   7    3.96    0.41
   0 -16  -7    3.74    0.38
   0  16   8   20.79    0.89
   0 -16  -8   19.05    0.83
   0  16  -9    0.02    0.13
   0 -16  -9    0.02    0.08
   0  16   9    0.04    0.17
   0  16  10    2.38    0.21
   0 -16 -10    2.28    0.14
   0  16 -10    2.21    0.18
   0  16 -11   15.76    0.66
   0  16  11   15.81    0.66
   0 -17   0   -0.07    0.18
   0 -17   1    6.59    0.44
   0  17   1    6.01    0.31
   0  17  -1    6.76    0.31
   0 -17   2   -0.05    0.18
   0  17  -2   -0.04    0.09
   0 -17  -2    0.03    0.14
   0  17   2    0.11    0.11
   0  17   3    6.00    0.31
   0  17  -3    6.15    0.30
   0 -17   3    6.04    0.44
   0 -17  -3    5.72    0.27
   0 -17  -3    6.12    0.40
   0 -17  -4    1.91    0.13
   0  17  -4    1.88    0.16
   0  17   4    1.78    0.16
   0 -17  -4    1.94    0.25
   0 -17   4    1.78    0.30
   0  17   4    1.51    0.19
   0 -17  -5    2.46    0.28
   0  17  -5    2.26    0.17
   0  17   5    2.03    0.17
   0  17   5    1.97    0.21
   0 -17   5    2.78    0.34
   0 -17  -5    2.06    0.14
   0  17   6    3.45    0.27
   0 -17   6    3.15    0.36
   0 -17  -6    3.43    0.34
   0  17  -6    4.08    0.23
   0 -17  -7    1.23    0.26
   0 -17   7    1.35    0.26
   0  17   7    1.87    0.22
   0  17   8   16.70    0.76
   0  17  -8   16.97    0.73
   0  17  -9    8.28    0.38
   0 -17  -9    7.23    0.33
   0  17 -10    0.09    0.11
   0  17  10   -0.14    0.14
   0  17 -11    0.23    0.09
   0  17  11    0.46    0.12
   0 -18   0    0.94    0.24
   0  18   0    0.96    0.12
   0  18   0    1.07    0.12
   0  18   1   55.00    2.27
   0 -18   1   58.59    2.45
   0  18  -1   61.41    2.28
   0  18   2   35.25    1.50
   0 -18   2   39.90    1.68
   0  18  -2   39.28    1.49
   0  18  -3   21.23    0.82
   0 -18  -3   20.48    0.94
   0 -18   4   59.95    2.41
   0  18  -4   58.20    2.19
   0  18   4   53.67    2.21
   0 -18  -4   53.06    2.32
   0  18   4   55.47    2.19
   0 -18   5  172.38    6.28
   0  18  -5  173.30    6.06
   0 -18  -5  151.48    6.19
   0  18   5  145.87    6.04
   0  18   5  154.47    6.07
   0  18   6   51.90    2.05
   0 -18   6   53.19    2.23
   0 -18  -6   48.11    2.16
   0  18  -7   13.35    0.57
   0  18   7   12.10    0.60
   0  18  -8    0.01    0.12
   0  18   8    0.08    0.17
   0  18   9    2.42    0.22
   0  18  -9    2.80    0.19
   0 -18  -9    2.25    0.14
   0  18 -10    1.21    0.13
   0  18  10    1.36    0.16
   0  18 -11    1.08    0.11
   0  18  11    1.22    0.17
   0  19   0   -0.08    0.09
   0 -19   0   -0.08    0.22
   0  19   0    0.17    0.11
   0  19  -1    0.15    0.10
   0  19   1    0.09    0.12
   0  19  -1    0.30    0.11
   0 -19  -1    0.14    0.21
   0 -19   1    0.21    0.19
   0 -19   2   99.70    3.79
   0  19  -2   98.11    3.60
   0  19   3   31.14    1.31
   0  19  -3   33.21    1.30
   0  19   4    0.19    0.16
   0  19  -4    0.24    0.11
   0  19   4   -0.04    0.11
   0 -19  -4    0.02    0.16
   0 -19   4   -0.12    0.25
   0  19  -5    3.41    0.22
   0 -19  -5    2.92    0.31
   0  19   5    3.71    0.27
   0  19   5    3.25    0.21
   0  19   6    7.27    0.41
   0  19  -6    8.23    0.38
   0  19   7    9.37    0.48
   0  19  -7    9.59    0.44
   0  19  -8    0.24    0.12
   0 -19  -9    0.26    0.08
   0  19   9    0.39    0.16
   0  19  -9    0.30    0.11
   0  19  10    1.27    0.15
   0  19 -10    1.03    0.12
   0  19  11    0.30    0.17
   0  20   0    0.93    0.14
   0  20   0    0.91    0.13
   0 -20   1   30.81    1.35
   0 -20  -1   29.52    1.34
   0  20  -1   26.87    1.14
   0  20   1   27.55    1.15
   0  20  -1   29.10    1.14
   0  20   1   28.91    1.14
   0  20  -2    0.16    0.11
   0 -20   2    0.14    0.18
   0  20   2    0.33    0.14
   0 -20  -2    0.41    0.21
   0  20   3    0.45    0.16
   0  20   3    0.45    0.13
   0  20  -3    0.47    0.12
   0  20   4    0.20    0.16
   0  20   4    0.11    0.12
   0 -20   4    0.18    0.21
   0  20   5    0.71    0.18
   0 -20   5    0.77    0.25
   0  20   6    0.05    0.16
   0  20  -6    0.25    0.12
   0  20   7    1.42    0.20
   0  20  -7    1.96    0.17
   0  20   8    0.96    0.18
   0  20  -8    0.70    0.13
   0  20   9    0.25    0.15
   0  20  -9    0.51    0.11
   0  20  10    0.17    0.18
   0  20 -10    0.05    0.08
   0  21   0    0.07    0.10
   0  21   0    0.06    0.12
   0 -21   0   -0.11    0.19
   0 -21   1    2.54    0.31
   0 -21  -1    2.25    0.30
   0  21   1    2.29    0.19
   0  21  -1    1.87    0.16
   0  21   1    2.37    0.17
   0  21   2    0.08    0.10
   0  21  -2    0.07    0.11
   0 -21   2    0.28    0.19
   0 -21  -2    0.15    0.21
   0  21   2   -0.05    0.14
   0  21   3   14.81    0.62
   0 -21   3   14.70    0.82
   0  21   3   13.09    0.63
   0 -21   4   11.98    0.71
   0  21   4   12.01    0.56
   0  21   4   11.43    0.52
   0  21  -4   12.00    0.52
   0  21   5    0.27    0.17
   0  21  -5    0.28    0.12
   0  21   6    1.13    0.19
   0  21  -6    0.91    0.13
   0  21  -7    0.11    0.11
   0  21   8    0.29    0.16
   0  21  -8    0.38    0.11
   0  21   9    4.46    0.25
   0  21  -9    3.56    0.20
   0  21  10    0.18    0.22
   0 -22   0    0.25    0.21
   0  22   0    0.01    0.11
   0  22   1    3.79    0.24
   0 -22  -1    4.25    0.39
   0 -22   1    3.82    0.37
   0 -22  -2    0.06    0.19
   0  22   2    0.14    0.10
   0  22   2    0.19    0.14
   0  22   3    0.98    0.12
   0  22  -3    1.24    0.13
   0  22   3    1.11    0.18
   0  22   4   15.15    0.69
   0  22  -4   15.55    0.66
   0  22   4   15.45    0.66
   0  22  -5    0.07    0.11
   0  22   5    0.19    0.16
   0  22  -6    1.13    0.14
   0  22  -7    1.42    0.14
   0  22   7    1.42    0.19
   0  22  -8    3.18    0.19
   0 -22  -8    3.09    0.17
   0  22   8    3.41    0.23
   0  22   9    0.15    0.21
   0  22  -9    0.13    0.08
   0  23   0   -0.02    0.11
   0  23   0   -0.03    0.10
   0  23   1    0.22    0.13
   0  23  -1   -0.03    0.10
   0  23   1   -0.03    0.09
   0  23   2    0.44    0.15
   0  23  -2    0.54    0.11
   0  23   2    0.38    0.10
   0  23   3    0.14    0.14
   0  23   3    0.14    0.12
   0  23  -3    0.05    0.10
   0  23   3    0.16    0.09
   0  23  -4    1.26    0.14
   0  23   4    1.45    0.18
   0  23  -5    0.48    0.11
   0  23  -6    0.26    0.10
   0  23   6   -0.01    0.15
   0  23  -7    0.14    0.09
   0  23   7    0.28    0.15
   0  23  -8    0.11    0.08
   0 -23  -8    0.30    0.07
   0  23   8    0.10    0.17
   0  23   9    0.29    0.22
   0  24   0    0.07    0.10
   0  24   1    0.29    0.13
   0  24  -1    0.27    0.11
   0  24   1    0.20    0.09
   0  24   2    0.10    0.12
   0  24  -2    0.05    0.10
   0  24   2    0.02    0.09
   0  24   3   -0.04    0.11
   0  24   3    0.22    0.09
   0  24  -3    0.04    0.10
   0  24  -4    0.41    0.11
   0  24   4    0.51    0.15
   0  24  -5    0.91    0.12
   0  24   5    1.14    0.17
   0  24  -6    0.02    0.09
   0  24   6    0.05    0.14
   0  24  -7    0.35    0.09
   0 -24  -7    0.20    0.08
   0  24   8   -0.08    0.21
   0  25   0    0.10    0.09
   0  25   1    0.10    0.12
   0  25   1    0.03    0.09
   0  25  -1   -0.03    0.09
   0  25   2    0.03    0.12
   0  25   2   -0.01    0.10
   0  25  -2    0.07    0.09
   0  25   2    0.12    0.09
   0  25   3    0.25    0.14
   0  25   3    0.11    0.10
   0  25  -3    0.18    0.09
   0  25  -4    0.66    0.10
   0  25   4    0.65    0.15
   0  25  -5    0.32    0.09
   0  25   5    0.12    0.14
   0  25  -6    0.73    0.09
   0 -25  -6    0.81    0.09
   0  25   6    0.92    0.14
   0 -25  -7    0.13    0.06
   0  25   7    0.14    0.20
   0  25   8    0.35    0.18
   0  26   0    0.16    0.08
   0 -26  -1    0.19    0.07
   0  26   1    0.38    0.11
   0  26  -1    0.17    0.09
   0  26   2    0.07    0.12
   0  26   2    0.04    0.10
   0  26  -2   -0.02    0.08
   0  26  -3    0.10    0.08
   0  26   3    0.28    0.13
   0  26  -4    0.11    0.08
   0  26   4    0.01    0.12
   0  26  -5    0.35    0.08
   0 -26  -5    0.43    0.08
   0  26   5    0.36    0.12
   0 -26  -6    0.04    0.06
   0  26   6    0.15    0.18
   0  26   7    0.58    0.20
   0  27   0   -0.03    0.09
   0 -27  -1    0.43    0.07
   0  27   1    0.41    0.10
   0 -27  -2    0.30    0.07
   0  27   2    0.24    0.08
   0 -27  -3    0.09    0.07
   0  27   3    0.22    0.11
   0 -27  -4    0.06    0.07
   0  27   4    0.03    0.10
   0 -27  -5    0.41    0.06
   0  27   5    0.41    0.15
   0  27   6    0.04    0.19
   0  28   0   18.17    0.73
   0  28  -1    1.02    0.11
   0  28   1    0.98    0.09
   0 -28  -2    0.80    0.07
   0 -28  -3    0.31    0.06
   1   0 -14    0.41    0.09
  -1   0  14    0.34    0.08
   1   0 -14    0.14    0.15
   1   0 -13    0.04    0.10
   1   0 -13    0.18    0.14
  -1   0  13    0.13    0.11
   1   0 -12    0.14    0.15
  -1   0  12    0.21    0.13
   1   0 -12    0.19    0.16
   1   0 -11   -0.07    0.17
  -1   0  11   -0.15    0.23
   1   0 -11    0.12    0.28
   1   0 -10    1.12    0.17
   1   0 -10    1.26    0.18
   1   0  -9   -0.08    0.14
   1   0  -8    1.14    0.14
   1   0  -7   -0.03    0.10
  -1   0   6    0.71    0.17
   1   0  -6    0.81    0.12
  -1   0   5    0.05    0.13
  -1   0   4    0.18    0.14
  -1   0   3   -0.01    0.11
  -1   0   2    0.89    0.10
   1   0  -1    0.03    0.08
  -1   0   1    0.03    0.03
   1   0   0    0.85    0.05
   1   0   0    0.80    0.06
   1   0   1    0.02    0.07
   1   0   1   -0.06    0.09
   1   0   2    1.60    0.16
   1   0   2    1.80    0.16
   1   0   3    0.15    0.13
   1   0   4    2.28    0.22
   1   0   5    0.09    0.16
   1   0   6    1.26    0.22
  -1   0  -6    0.93    0.12
  -1   0  -7   -0.06    0.10
   1   0   7    0.12    0.20
   1   0   8    0.16    0.22
   1   0   8    0.18    0.12
  -1   0  -8    0.03    0.12
   1   0   8    0.19    0.11
   1   0   9   -0.01    0.13
   1   0   9   -0.14    0.23
   1   0   9    0.03    0.12
  -1   0  -9    0.15    0.13
   1   0  10    1.06    0.15
  -1   0 -10    0.99    0.16
  -1   0 -11    0.12    0.13
   1   0  11    0.24    0.13
   1   0  12    0.67    0.13
  -1   0 -13    0.07    0.13
   1   0  13    0.14    0.09
  -1   0 -14    0.42    0.21
   1  -1 -14    1.33    0.11
  -1   1  14    1.10    0.10
  -1  -1  14    1.30    0.11
   1   1 -14    1.37    0.11
   1   1 -14    1.48    0.17
   1  -1 -14    1.02    0.16
   1  -1 -13    0.07    0.10
   1   1 -13    0.05    0.10
   1   1 -13   -0.21    0.14
   1  -1 -13    0.07    0.14
  -1  -1  13    0.13    0.11
  -1   1  13   -0.08    0.11
  -1  -1  12    0.30    0.13
  -1   1  12    0.20    0.13
   1   1 -12    0.06    0.16
   1  -1 -12    0.17    0.16
   1   1 -12    0.17    0.14
   1   1 -11    1.27    0.20
   1  -1 -11    0.94    0.18
  -1  -1  11    1.57    0.29
  -1   1  11    1.31    0.28
   1   1 -11    0.63    0.31
   1  -1 -11    1.18    0.33
   1  -1 -10    0.26    0.29
   1   1 -10    0.04    0.28
   1  -1 -10    0.02    0.15
   1   1 -10    0.06    0.15
   1  -1 -10    0.34    0.15
   1   1 -10    0.04    0.14
   1  -1  -9    0.73    0.15
   1   1  -9    0.61    0.15
   1  -1  -8    0.97    0.14
   1   1  -8    0.97    0.14
   1  -1  -7    4.51    0.24
   1   1  -7    4.81    0.25
  -1  -1   7    4.30    0.33
   1   1  -6    1.85    0.14
   1  -1  -6    1.58    0.14
  -1  -1   6    1.61    0.21
  -1   1   5    1.27    0.18
  -1  -1   5    1.52    0.19
  -1   1   4    0.39    0.14
  -1  -1   4    0.38    0.14
  -1   1   3    4.56    0.26
  -1  -1   3    5.41    0.26
  -1  -1   2   19.18    0.77
   1  -1  -1   -0.01    0.08
   1   1  -1    0.12    0.09
   1  -1   0    2.30    0.11
   1   1   0    2.38    0.10
   1  -1   0    2.17    0.12
   1   1   1    0.36    0.09
   1  -1   1    0.35    0.09
   1   1   1    0.30    0.08
   1  -1   1    0.34    0.08
   1  -1   1    0.28    0.08
   1   1   2    1.22    0.15
   1  -1   2    1.34    0.15
   1   1   2    1.24    0.15
   1  -1   2    1.32    0.15
   1  -1   3    0.21    0.14
   1   1   3    0.13    0.14
   1   1   4    0.69    0.17
   1  -1   4    0.55    0.17
   1  -1   5    0.67    0.18
   1   1   5    0.85    0.19
   1  -1   6    0.38    0.17
   1  -1   6    0.31    0.20
  -1   1  -6    0.45    0.10
  -1  -1  -6    0.38    0.10
   1  -1   7    0.80    0.22
   1   1   7    0.84    0.22
   1  -1   7    1.19    0.23
  -1   1  -7    0.96    0.13
  -1  -1  -7    0.80    0.12
  -1   1  -8    2.94    0.20
  -1  -1  -8    2.89    0.20
   1  -1   8    3.10    0.19
   1   1   8    3.09    0.19
   1   1   8    2.95    0.32
   1  -1   8    2.68    0.32
   1  -1   8    2.90    0.20
   1   1   8    2.70    0.21
   1  -1   9    2.16    0.32
   1   1   9    2.32    0.31
   1   1   9    1.76    0.17
   1  -1   9    1.98    0.17
   1   1   9    1.77    0.17
   1  -1   9    1.48    0.16
  -1   1  -9    1.83    0.18
  -1  -1  -9    1.83    0.18
   1  -1  10    0.48    0.25
   1   1  10    1.16    0.28
   1  -1  10    0.76    0.14
   1   1  10    0.69    0.14
  -1   1 -10    0.91    0.16
  -1  -1 -10    0.67    0.15
   1  -1  11    0.44    0.13
   1   1  11    0.21    0.13
  -1  -1 -11    0.56    0.15
  -1   1 -11    0.30    0.13
   1   1  12   -0.09    0.12
   1  -1  12    0.04    0.12
  -1   1 -12    0.07    0.12
  -1   1 -13    0.43    0.14
  -1  -1 -13    0.43    0.14
   1   1  13    0.50    0.10
   1  -1  13    0.55    0.10
  -1  -1 -14    0.00    0.19
  -1   1 -14    0.55    0.19
  -1  -2  14    0.33    0.08
  -1   2  14    0.23    0.08
   1   2 -14    0.18    0.15
   1  -2 -14    0.23    0.14
   1  -2 -14    0.29    0.08
   1   2 -14    0.18    0.08
  -1   2  13    0.61    0.12
  -1  -2  13    0.17    0.11
   1   2 -13    0.40    0.11
   1  -2 -13    0.51    0.11
   1  -2 -13    0.55    0.15
   1   2 -13    0.42    0.15
  -1   2  12    0.20    0.13
  -1  -2  12    0.31    0.12
   1  -2 -12    0.23    0.16
   1   2 -12    0.11    0.16
   1   2 -12    0.27    0.15
   1   2 -11   -0.12    0.28
   1  -2 -11    0.12    0.29
   1   2 -11   -0.06    0.16
   1  -2 -11    0.31    0.16
  -1  -2  11    0.08    0.24
  -1   2  11    0.03    0.24
   1   2 -10    0.18    0.15
   1  -2 -10    0.08    0.15
   1  -2 -10    0.04    0.28
   1   2 -10    0.11    0.27
   1   2 -10    0.14    0.15
   1  -2 -10    0.02    0.15
   1   2  -9    0.09    0.13
   1  -2  -9   -0.13    0.14
  -1  -2   8    1.39    0.24
   1   2  -8    1.68    0.16
   1  -2  -8    1.41    0.16
  -1  -2   7    0.03    0.16
   1  -2  -7   -0.02    0.11
   1   2  -7    0.05    0.10
   1  -2  -6    2.59    0.17
   1   2  -6    2.49    0.17
  -1  -2   6    2.36    0.23
  -1  -2   5   15.03    0.68
  -1  -2   4    4.09    0.25
  -1  -2   3    2.15    0.17
  -1  -2   2   18.21    0.74
  -1  -2   1    4.37    0.20
   1   2  -1    5.00    0.23
   1  -2  -1    4.73    0.22
   1  -2   0    4.25    0.20
   1  -2   0    4.88    0.21
   1   2   0    4.24    0.20
   1  -2   1   31.16    1.25
   1  -2   1   31.48    1.24
   1  -2   1   30.97    1.25
   1   2   1   31.32    1.24
   1  -2   1   33.53    1.24
   1  -2   2    1.97    0.16
   1   2   2    2.01    0.17
   1  -2   2    2.10    0.18
   1  -2   3   26.11    1.08
   1  -2   4    6.49    0.37
   1  -2   5    8.29    0.46
  -1  -2  -6    3.06    0.18
  -1   2  -6    2.97    0.18
   1  -2   6    3.67    0.28
   1  -2   6    3.12    0.28
   1  -2   7   12.35    0.66
  -1  -2  -7   12.40    0.52
  -1   2  -7   11.66    0.51
   1   2   7   11.09    0.50
   1  -2   7   12.13    0.50
   1   2   7   12.73    0.64
   1  -2   7   13.41    0.64
   1  -2   8    3.73    0.21
   1   2   8    3.75    0.21
   1  -2   8    3.16    0.33
   1  -2   8    3.41    0.33
   1   2   8    2.92    0.33
  -1  -2  -8    3.31    0.22
  -1   2  -8    3.03    0.22
   1  -2   8    3.60    0.22
   1   2   8    3.54    0.23
   1  -2   9    0.50    0.13
   1   2   9    0.62    0.14
  -1   2  -9    0.57    0.15
   1   2   9    0.46    0.14
   1   2   9    0.62    0.26
   1  -2   9    0.50    0.25
  -1  -2  -9    0.49    0.14
   1  -2  10    0.27    0.24
   1   2  10    0.20    0.25
   1   2  10    0.38    0.13
   1  -2  10    0.58    0.14
  -1  -2 -10    0.22    0.14
  -1   2 -10    0.22    0.14
   1   2  10    0.35    0.13
  -1   2 -11    0.19    0.13
  -1  -2 -11   -0.06    0.13
   1  -2  11    0.04    0.12
   1   2  11    0.01    0.13
  -1   2 -12    0.29    0.13
   1  -2  12   -0.10    0.12
   1   2  12    0.20    0.12
   1   2  13    0.09    0.09
   1  -2  13    0.10    0.09
  -1   2 -13    0.14    0.12
  -1  -2 -13    0.08    0.12
  -1   2 -14   -0.08    0.19
  -1  -2 -14    0.50    0.19
   1   3 -14    5.71    0.26
   1  -3 -14    6.01    0.26
  -1  -3  14    5.72    0.25
  -1   3  14    5.77    0.26
   1  -3 -14    5.39    0.30
   1   3 -14    5.31    0.30
  -1  -3  13    1.30    0.13
  -1   3  13    1.13    0.13
   1  -3 -13    1.25    0.16
   1   3 -13    1.40    0.17
   1   3 -13    1.20    0.15
   1   3 -13    1.09    0.12
   1  -3 -13    1.16    0.13
   1   3 -12    0.63    0.17
   1  -3 -12    0.73    0.17
   1   3 -12    0.97    0.17
  -1  -3  12    0.95    0.14
  -1   3  12    0.97    0.14
   1  -3 -11   -0.20    0.16
   1   3 -11   -0.12    0.17
   1  -3 -11   -0.27    0.30
   1   3 -11    0.08    0.30
  -1  -3  11    0.15    0.23
  -1   3  11    0.18    0.24
   1  -3 -10    0.86    0.32
   1  -3 -10    0.65    0.17
   1   3 -10    1.11    0.19
   1   3 -10    0.82    0.16
   1  -3 -10    0.70    0.16
   1   3  -9    0.17    0.28
   1   3  -9    0.12    0.14
   1  -3  -9    0.22    0.14
   1  -3  -8    1.89    0.17
   1   3  -8    1.59    0.16
  -1  -3   8    1.43    0.24
   1   3  -7   18.87    0.76
   1  -3  -7   18.35    0.77
  -1  -3   7   17.67    0.87
   1  -3  -6   27.55    1.10
   1   3  -6   27.82    1.10
  -1  -3   5    1.95    0.21
  -1  -3   4    0.10    0.14
  -1  -3   3    1.04    0.15
   1   3  -2    4.51    0.25
   1  -3  -1   17.34    0.71
  -1  -3   1   16.34    0.70
   1  -3  -1   17.91    0.71
   1  -3   0   17.93    0.69
   1   3   0   17.34    0.69
   1  -3   0   16.64    0.69
   1   3   1    5.24    0.25
   1  -3   1    4.86    0.27
   1  -3   1    5.43    0.26
   1  -3   2   60.54    2.16
   1   3   2   54.21    2.15
   1  -3   2   53.46    2.17
   1  -3   2   53.30    2.16
   1  -3   3    6.80    0.37
   1  -3   4   20.46    0.89
   1  -3   5   -0.10    0.17
  -1   3  -6    0.06    0.09
   1   3   6    0.04    0.17
   1  -3   6    0.28    0.19
   1  -3   6    0.10    0.15
  -1  -3  -6    0.09    0.09
   1  -3   7    2.58    0.29
  -1  -3  -7    2.33    0.17
  -1   3  -7    2.31    0.16
   1   3   7    2.12    0.16
   1  -3   7    2.68    0.16
   1   3   7    2.82    0.28
   1  -3   7    2.66    0.27
   1   3   8    3.98    0.23
   1  -3   8    4.48    0.24
   1   3   8    4.82    0.27
   1  -3   8    5.22    0.39
   1   3   8    4.70    0.38
   1  -3   8    4.92    0.40
  -1  -3  -8    4.07    0.25
  -1   3  -8    4.40    0.25
   1   3   9    2.03    0.30
   1  -3   9    2.18    0.31
  -1   3  -9    2.36    0.19
  -1  -3  -9    1.88    0.18
   1   3   9    2.15    0.19
   1  -3   9    2.51    0.18
   1   3   9    2.32    0.18
   1  -3  10    0.87    0.14
   1   3  10    0.84    0.14
  -1   3 -10    0.67    0.16
  -1  -3 -10    0.93    0.16
   1  -3  10    0.49    0.25
   1   3  10    0.45    0.26
   1   3  10    0.62    0.14
  -1   3 -11    0.17    0.13
   1   3  11    0.03    0.12
   1  -3  11    0.14    0.12
  -1   3 -12    0.04    0.12
   1  -3  12   -0.11    0.11
   1   3  12    0.07    0.11
  -1  -3 -13    0.05    0.12
  -1   3 -13    0.04    0.12
   1   3  13    0.18    0.09
   1  -3  13    0.11    0.09
  -1  -3 -14    0.47    0.18
  -1   3 -14    0.64    0.20
  -1  -4  14    5.69    0.24
   1  -4 -14    5.33    0.24
  -1   4  14    5.27    0.24
   1   4 -14    5.79    0.25
   1  -4 -14    5.09    0.28
   1   4 -14    5.23    0.29
   1   4 -13    4.93    0.24
  -1   4  13    4.49    0.24
   1  -4 -13    4.98    0.24
  -1  -4  13    5.17    0.25
   1  -4 -13    4.91    0.28
   1   4 -13    5.06    0.28
   1   4 -13    4.71    0.27
  -1   4  12   12.77    0.54
   1   4 -12   11.35    0.56
   1  -4 -12   11.86    0.57
   1   4 -12   11.90    0.57
   1   4 -11    3.66    0.47
   1  -4 -11    3.01    0.43
   1  -4 -11    3.74    0.27
   1   4 -11    3.61    0.26
  -1  -4  11    4.22    0.38
  -1   4  11    3.33    0.37
   1  -4 -10    0.85    0.18
   1   4 -10    0.51    0.16
   1  -4 -10    0.37    0.30
   1   4 -10    0.52    0.30
   1   4 -10    0.90    0.16
  -1  -4  10    1.28    0.27
  -1   4  10    0.79    0.27
   1  -4 -10    0.85    0.17
   1   4  -9    9.65    0.46
   1  -4  -9    9.85    0.47
   1  -4  -9    9.05    0.67
   1   4  -9    9.48    0.68
  -1  -4   9   10.02    0.60
  -1  -4   8   26.43    1.22
   1  -4  -8   27.57    1.09
   1   4  -8   25.92    1.08
   1   4  -7   10.00    0.45
  -1  -4   7    9.91    0.55
   1  -4  -7   10.40    0.46
   1  -4  -6    0.13    0.10
   1   4  -6    0.05    0.09
  -1  -4   5   13.84    0.65
  -1  -4   4    7.31    0.38
  -1  -4   3   25.15    1.03
   1   4  -2    1.18    0.15
   1  -4  -2    1.15    0.14
  -1  -4   1    7.25    0.32
  -1  -4   1    6.94    0.28
   1  -4  -1    6.83    0.33
   1  -4  -1    6.86    0.31
   1  -4   0   70.03    2.73
   1  -4   0   68.50    2.71
   1   4   0   73.22    2.71
   1   4   1  115.67    4.53
   1  -4   1  125.90    4.53
   1  -4   1  115.12    4.55
   1  -4   1  114.04    4.54
   1  -4   2   44.76    1.79
   1   4   2   43.12    1.76
   1  -4   2   43.04    1.77
   1   4   3    8.83    0.43
   1  -4   3    8.84    0.45
   1  -4   4    5.88    0.32
   1  -4   4    5.36    0.34
   1  -4   5   18.31    0.77
   1   4   5   15.87    0.76
  -1  -4  -6    3.44    0.20
   1   4   6    3.73    0.29
   1  -4   6    3.92    0.29
  -1   4  -6    3.50    0.20
   1  -4   6    3.95    0.31
   1  -4   7    2.94    0.29
   1  -4   7    2.53    0.26
   1   4   7    2.05    0.26
  -1  -4  -7    2.51    0.17
  -1   4  -7    2.63    0.18
   1   4   7    2.18    0.16
   1  -4   7    2.59    0.16
   1   4   8    0.56    0.15
   1   4   8    0.34    0.12
   1  -4   8    0.36    0.11
  -1   4  -8    0.08    0.11
   1   4   8    0.28    0.23
   1  -4   8    0.18    0.21
   1  -4   8    0.57    0.24
  -1  -4  -8    0.35    0.13
   1   4   9    2.22    0.18
   1  -4   9    2.80    0.18
  -1  -4  -9    2.21    0.19
  -1   4  -9    1.99    0.19
   1  -4   9    2.15    0.32
   1   4   9    2.00    0.20
   1   4   9    1.80    0.30
  -1   4 -10   10.43    0.51
   1   4  10   11.11    0.52
   1   4  10   10.85    0.49
   1  -4  10   11.61    0.49
   1  -4  10   10.69    0.65
   1   4  10   10.62    0.66
   1  -4  11    5.23    0.27
   1   4  11    4.97    0.27
  -1   4 -11    4.94    0.30
  -1   4 -12    0.29    0.13
   1  -4  12   -0.02    0.10
   1   4  12    0.15    0.11
  -1   4 -12   -0.02    0.14
   1  -4  13    2.28    0.14
   1   4  13    2.28    0.14
  -1  -4 -13    1.93    0.17
  -1   4 -13    2.06    0.17
  -1   4 -14    3.62    0.24
  -1  -4 -14    3.21    0.22
   1   5 -14    7.10    0.33
   1  -5 -14    6.45    0.32
  -1   5  13    1.86    0.14
   1  -5 -13    1.88    0.14
  -1  -5  13    1.82    0.14
   1   5 -13    1.75    0.14
   1   5 -13    1.70    0.17
   1  -5 -13    1.50    0.17
   1   5 -13    1.72    0.17
  -1   5  12    8.38    0.38
  -1  -5  12    8.86    0.38
  -1  -5  11    4.32    0.23
  -1   5  11    4.10    0.23
   1   5 -11    3.43    0.27
   1  -5 -11    3.73    0.26
   1   5 -11    3.74    0.26
   1   5 -10    5.75    0.32
  -1   5  10    5.71    0.45
  -1  -5  10    5.82    0.44
   1  -5 -10    4.73    0.50
   1   5 -10    4.33    0.49
   1  -5 -10    5.29    0.31
   1   5 -10    5.46    0.32
   1  -5  -9    0.09    0.15
   1  -5  -9   -0.30    0.27
   1   5  -9    0.13    0.27
   1   5  -9    0.33    0.14
   1   5  -9    0.12    0.14
  -1  -5   9    0.28    0.20
   1  -5  -8   20.37    0.87
   1   5  -8   21.15    0.86
  -1  -5   8   20.02    0.99
   1   5  -7    1.31    0.14
   1  -5  -7    1.30    0.15
  -1  -5   7    1.69    0.23
   1  -5  -6    3.42    0.20
   1   5  -6    3.29    0.19
  -1  -5   5    1.39    0.20
  -1  -5   4    0.91    0.17
  -1  -5   3    7.37    0.37
  -1  -5   2    3.04    0.20
   1  -5  -2    2.86    0.20
   1  -5  -1   31.07    1.24
  -1  -5   1   28.93    1.20
   1   5  -1   35.23    1.22
   1   5  -1   33.80    1.22
   1  -5  -1   29.63    1.22
   1  -5   0   75.40    2.89
   1  -5   0   69.87    2.86
   1   5   0   79.92    2.87
   1   5   1    2.54    0.14
   1  -5   1    2.46    0.14
   1  -5   1    2.23    0.16
   1  -5   1    2.22    0.18
   1  -5   2   43.16    1.54
   1   5   2   37.13    1.54
   1  -5   2   38.01    1.55
   1  -5   2   38.65    1.57
   1  -5   3   48.31    1.97
   1   5   3   48.01    1.94
   1  -5   3   46.14    1.94
   1  -5   4    0.73    0.19
   1   5   4    0.81    0.17
   1  -5   4    0.97    0.17
  -1   5  -5    1.14    0.11
   1  -5   5    1.24    0.19
   1   5   5    1.06    0.19
   1   5   6    0.08    0.09
   1  -5   6    0.16    0.09
  -1  -5  -6    0.01    0.10
   1   5   6    0.16    0.17
   1  -5   6    0.04    0.16
   1  -5   6    0.11    0.18
  -1   5  -6    0.10    0.10
   1  -5   7    0.64    0.10
   1   5   7    0.50    0.11
   1  -5   7    0.21    0.19
  -1  -5  -7    0.64    0.12
   1  -5   7    0.72    0.21
   1   5   7    0.64    0.20
  -1   5  -7    0.47    0.11
   1   5   8    0.36    0.15
   1  -5   8    0.48    0.11
   1   5   8    0.31    0.11
   1  -5   8    0.35    0.23
  -1  -5  -8    0.26    0.12
  -1   5  -8    0.23    0.13
   1   5   8    0.14    0.21
   1  -5   8    0.33    0.21
   1  -5   9    0.53    0.24
   1   5   9    0.58    0.25
   1  -5   9    0.69    0.24
   1   5   9    0.59    0.16
   1   5   9    0.52    0.13
   1  -5   9    0.57    0.12
  -1   5  -9    0.50    0.13
   1   5  10    5.88    0.35
  -1   5 -10    6.81    0.36
   1  -5  10    6.61    0.48
   1   5  10    6.19    0.49
   1  -5  10    7.37    0.33
   1   5  10    6.68    0.33
   1   5  11    0.23    0.13
  -1   5 -11    0.04    0.13
   1  -5  11    0.25    0.12
   1   5  11    0.22    0.12
  -1   5 -12    1.99    0.19
  -1  -5 -12    1.98    0.18
  -1   5 -12    1.78    0.17
   1   5  12    1.74    0.15
   1  -5  12    1.96    0.15
  -1   5 -13    0.56    0.11
  -1  -5 -13    0.60    0.12
  -1   5 -13    0.59    0.12
   1  -5  13    0.64    0.09
   1   5  13    0.65    0.09
  -1  -5 -14    2.45    0.20
  -1   5 -14    3.00    0.21
   1   6 -14    1.55    0.14
   1  -6 -14    1.13    0.13
   1   6 -13    1.94    0.17
   1  -6 -13    2.02    0.17
  -1   6  13    2.25    0.15
   1   6 -13    2.45    0.15
   1  -6 -13    2.32    0.15
  -1  -6  13    2.00    0.14
   1   6 -13    2.00    0.17
   1   6 -12    0.19    0.15
   1   6 -12    0.15    0.10
   1  -6 -12    0.05    0.10
  -1  -6  12    0.23    0.11
  -1   6  12    0.02    0.11
   1   6 -11    5.79    0.32
   1   6 -11    5.37    0.33
   1  -6 -11    4.90    0.32
  -1   6  11    5.60    0.29
  -1  -6  11    6.41    0.29
  -1  -6  10   16.85    0.66
  -1   6  10   16.05    0.66
  -1   6  10   14.73    0.82
  -1  -6  10   17.47    0.83
   1   6 -10   15.82    0.69
   1  -6 -10   13.67    0.68
   1   6 -10   14.51    0.91
   1  -6 -10   12.60    0.88
   1   6 -10   15.28    0.69
  -1   6   9   33.43    1.35
   1   6  -9   34.60    1.35
  -1  -6   9   34.12    1.51
   1  -6  -9   31.08    1.34
   1   6  -9   33.66    1.35
   1  -6  -9   30.46    1.56
   1   6  -9   35.06    1.59
   1   6  -8    3.65    0.22
  -1   6   8    2.90    0.22
  -1  -6   8    3.27    0.31
   1  -6  -8    2.91    0.35
   1   6  -8    3.22    0.38
  -1  -6   7   15.28    0.76
   1   6  -7   15.30    0.64
   1  -6  -7   14.96    0.65
  -1  -6   6    6.39    0.40
   1   6  -6    6.69    0.31
   1  -6  -6    6.93    0.33
  -1  -6   5    7.21    0.41
  -1  -6   4   16.35    0.74
   1   6  -3   68.01    2.40
   1  -6  -3   54.74    2.38
   1   6  -2    2.20    0.16
   1  -6  -2    1.52    0.15
  -1  -6   2    2.03    0.16
  -1  -6   2    1.73    0.11
   1  -6  -1   14.51    0.60
   1  -6  -1   13.97    0.60
  -1  -6   1   14.97    0.60
   1  -6  -1   16.06    0.64
   1   6  -1   16.33    0.61
  -1  -6   0   56.82    2.16
   1  -6   0   54.64    2.18
   1  -6   1    2.97    0.22
   1  -6   1    3.25    0.20
   1  -6   1    3.52    0.16
   1   6   1    2.98    0.16
   1  -6   2  108.54    4.25
   1  -6   2  105.60    4.22
   1   6   2  103.14    4.20
   1  -6   3   23.33    1.01
   1   6   3   23.12    1.00
   1  -6   3   25.07    1.05
   1  -6   4    2.73    0.22
   1   6   4    2.15    0.21
   1  -6   4    2.49    0.25
   1   6   5   40.59    1.76
  -1   6  -5   42.41    1.69
   1  -6   6   10.70    0.55
   1   6   6    8.43    0.48
   1  -6   6    9.74    0.49
  -1   6  -6    8.73    0.39
   1   6   6    8.01    0.38
   1  -6   6    9.77    0.38
  -1  -6  -6    8.95    0.40
  -1  -6  -7    3.22    0.20
   1  -6   7    3.64    0.34
   1  -6   7    3.11    0.29
   1   6   7    2.61    0.29
  -1   6  -7    3.24    0.20
   1  -6   7    3.39    0.18
   1   6   7    3.15    0.18
   1   6   7    2.92    0.22
   1  -6   8    6.14    0.48
   1  -6   8    7.67    0.46
   1   6   8    7.39    0.47
  -1   6  -8    6.43    0.34
   1  -6   8    7.02    0.32
   1   6   8    6.85    0.33
   1   6   8    6.92    0.37
   1  -6   9    3.47    0.39
   1   6   9    3.93    0.27
   1  -6   9    4.35    0.23
   1   6   9    4.37    0.24
  -1   6  -9    3.60    0.25
   1  -6   9    3.70    0.36
   1   6   9    4.00    0.37
   1   6  10    0.90    0.17
   1  -6  10    0.45    0.23
   1   6  10    0.22    0.24
   1   6  11   14.29    0.61
   1  -6  11   15.44    0.60
  -1   6 -11   13.83    0.63
  -1  -6 -11   13.31    0.63
  -1   6 -11   14.45    0.64
   1   6  11   13.76    0.62
  -1   6 -12    8.47    0.39
  -1  -6 -12    7.63    0.39
  -1   6 -12    7.55    0.38
   1  -6  12    7.92    0.36
   1   6  12    8.36    0.36
  -1  -6 -13    1.82    0.15
  -1   6 -13    1.90    0.15
  -1   6 -13    1.82    0.14
   1  -6  13    2.13    0.12
   1   6  13    1.90    0.13
  -1   6 -13    2.04    0.12
  -1  -6 -13    1.89    0.12
   1   7 -14    0.08    0.10
   1  -7 -13   13.34    0.60
   1   7 -13   14.19    0.61
   1   7 -13   12.87    0.61
   1  -7 -13   14.78    0.59
  -1   7  13   13.83    0.58
  -1  -7  13   14.07    0.58
   1   7 -12    5.40    0.30
   1  -7 -12    4.87    0.29
   1   7 -12    5.02    0.26
  -1  -7  12    5.35    0.26
   1  -7 -12    5.46    0.26
  -1   7  12    5.39    0.27
   1   7 -12    5.19    0.30
   1  -7 -11    1.29    0.17
   1   7 -11    1.43    0.18
  -1   7  11    1.45    0.15
  -1  -7  11    1.81    0.15
   1   7 -11    1.24    0.17
   1   7 -10   17.39    0.74
  -1  -7  10   15.57    0.88
   1   7 -10   16.86    0.74
   1  -7 -10   15.17    0.73
  -1  -7  10   16.97    0.86
  -1   7  10   17.36    0.87
   1   7 -10   14.43    0.94
   1  -7 -10   14.76    0.94
  -1  -7  10   18.90    0.71
  -1   7  10   17.09    0.71
  -1  -7   9   22.80    1.08
   1  -7  -9   20.52    0.92
   1   7  -9   22.93    0.92
   1   7  -9   22.36    0.93
  -1   7   9   22.19    0.93
   1  -7  -9   20.47    1.13
   1   7  -9   22.01    1.14
  -1  -7   8   29.30    1.31
   1   7  -8   30.85    1.17
  -1   7   8   28.25    1.17
   1  -7  -8   26.19    1.16
   1   7  -8   29.88    1.17
   1  -7  -8   27.22    1.35
   1   7  -8   31.35    1.39
   1   7  -7   14.48    0.63
  -1  -7   7   14.38    0.75
   1   7  -6   95.71    3.69
  -1  -7   6   96.74    3.81
   1   7  -5   51.44    1.99
   1   7  -4   64.59    2.39
  -1  -7   4   54.97    2.37
   1   7  -3   52.68    1.85
   1  -7  -3   41.00    1.83
  -1  -7   2   43.45    1.67
  -1  -7   2   39.14    1.62
   1  -7  -2   42.27    1.68
   1  -7  -2   38.69    1.64
  -1  -7   1   37.82    1.45
   1  -7  -1   39.76    1.49
   1  -7  -1   36.15    1.45
  -1  -7   0   46.66    1.82
   1  -7   0   47.19    1.84
   1   7   1    1.48    0.11
   1  -7   1    1.64    0.18
   1  -7   1    1.66    0.15
   1  -7   2   64.37    2.32
   1   7   2   55.68    2.31
   1  -7   2   60.70    2.37
   1  -7   2   58.56    2.34
   1   7   3   22.69    0.99
   1  -7   3   24.76    1.05
   1  -7   3   23.32    1.01
   1  -7   4    5.24    0.36
   1   7   4    5.16    0.32
  -1   7  -5   10.16    0.44
   1   7   5    9.77    0.51
   1  -7   5   10.89    0.56
  -1   7  -6   20.86    0.86
   1  -7   6   20.86    1.00
   1  -7   6   23.50    0.95
   1   7   6   19.92    0.94
   1  -7   6   22.55    0.85
   1   7   6   20.19    0.84
   1   7   7   17.40    0.75
   1  -7   7   19.97    0.75
  -1   7  -7   17.93    0.77
   1  -7   7   17.96    0.92
   1  -7   7   20.75    0.88
   1   7   7   19.46    0.88
   1   7   7   18.16    0.80
   1   7   8   20.30    0.84
   1  -7   8   21.74    0.85
  -1   7  -8   20.63    0.87
   1  -7   8   20.40    1.03
   1  -7   8   21.42    0.99
   1   7   8   20.49    0.99
   1   7   8   20.25    0.89
   1  -7   9   12.00    0.49
   1   7   9   10.64    0.48
  -1   7  -9   10.96    0.51
   1  -7   9   12.10    0.65
   1   7   9   10.71    0.64
   1   7   9   10.65    0.53
   1  -7   9    9.49    0.66
   1  -7  10    5.39    0.42
   1   7  10    4.44    0.42
   1   7  10    5.27    0.31
   1   7  11    5.15    0.31
  -1   7 -11    6.39    0.32
  -1  -7 -11    5.30    0.31
  -1   7 -11    5.12    0.31
   1   7  11    5.47    0.28
   1  -7  11    6.06    0.28
   1   7  12    3.01    0.19
  -1   7 -12    3.27    0.22
  -1   7 -12    3.53    0.22
  -1  -7 -12    3.22    0.22
   1   7  12    3.28    0.19
   1  -7  12    3.63    0.19
  -1   7 -13    0.80    0.08
  -1  -7 -13    0.80    0.08
  -1   7 -13    0.78    0.11
  -1  -7 -13    0.63    0.11
  -1   7 -13    0.84    0.11
   1   7  13    0.87    0.09
   1  -7  13    0.67    0.08
   1   8 -13   -0.08    0.07
   1  -8 -13    0.06    0.07
   1   8 -13    0.12    0.11
   1   8 -13    0.09    0.09
   1  -8 -13    0.01    0.09
  -1   8  13    0.09    0.08
   1   8 -12    0.24    0.10
   1  -8 -12    0.29    0.10
   1   8 -12    0.55    0.14
  -1  -8  12    0.37    0.10
  -1   8  12    0.44    0.11
   1  -8 -12    0.43    0.13
   1   8 -12    0.51    0.13
  -1   8  11    0.13    0.11
  -1  -8  11    0.15    0.10
   1   8 -11    0.09    0.15
   1   8 -11    0.42    0.15
   1  -8 -11    0.01    0.13
   1   8 -10    0.17    0.14
   1  -8 -10    0.19    0.14
  -1   8  10    0.30    0.12
  -1  -8  10   -0.11    0.21
  -1   8  10   -0.01    0.14
  -1   8  10    0.21    0.22
  -1  -8  10   -0.24    0.20
   1  -8 -10    0.10    0.26
   1   8 -10   -0.24    0.27
  -1   8   9    0.85    0.25
  -1  -8   9    0.47    0.21
  -1  -8   9    0.39    0.20
  -1   8   9    0.92    0.17
   1  -8  -9    0.48    0.14
   1   8  -9    0.72    0.15
   1   8  -9    0.69    0.28
   1  -8  -9    0.65    0.27
   1   8  -9    0.53    0.15
  -1   8   8    3.94    0.24
   1   8  -8    3.53    0.22
  -1  -8   8    3.94    0.34
   1  -8  -8    3.43    0.22
   1  -8  -8    2.98    0.36
   1   8  -8    3.41    0.37
   1   8  -8    3.48    0.23
  -1  -8   7   20.79    0.97
   1  -8  -7   18.42    0.98
   1   8  -7   22.09    1.01
   1   8  -7   20.14    0.83
  -1  -8   6    6.20    0.40
   1   8  -6    5.91    0.28
   1  -8  -5   45.26    1.92
   1   8  -5   45.50    1.81
  -1  -8   4  177.67    7.10
   1  -8  -4  167.30    7.08
   1  -8  -3  355.36   15.29
  -1  -8   3  388.96   15.31
   1  -8  -2    0.12    0.09
   1   8  -2    0.10    0.09
   1  -8  -2    0.17    0.15
  -1  -8   2    0.16    0.07
  -1  -8   2    0.10    0.13
   1  -8  -1   45.39    1.77
  -1  -8   1   43.88    1.72
  -1  -8   0   13.57    0.57
   1  -8   0   13.42    0.59
   1   8   1  309.70   12.07
   1  -8   1  313.83   12.07
   1  -8   1  329.57   12.14
   1  -8   1  331.30   12.11
   1  -8   2   52.76    1.99
   1  -8   2   49.96    1.96
   1   8   2   45.37    1.92
   1  -8   2   52.25    1.92
   1  -8   3    9.37    0.46
   1  -8   3   10.51    0.45
   1   8   3    9.16    0.44
   1  -8   3   10.27    0.51
  -1   8  -4    2.28    0.15
   1   8   4    2.27    0.20
  -1   8  -5   89.53    3.41
   1  -8   5   92.44    3.54
   1   8   5   84.40    3.39
   1  -8   6   38.03    1.51
   1   8   6   34.78    1.51
  -1   8  -6   34.87    1.42
   1  -8   6   36.16    1.57
   1  -8   6   37.96    1.41
   1   8   6   34.76    1.41
   1  -8   7    9.04    0.37
   1   8   7    8.23    0.37
   1  -8   7    8.83    0.49
   1   8   7    7.92    0.49
  -1   8  -7    8.79    0.40
   1  -8   7    8.61    0.55
   1   8   7    8.00    0.42
   1  -8   8    2.00    0.15
   1   8   8    1.67    0.15
   1   8   8    1.47    0.26
   1  -8   8    2.09    0.27
  -1   8  -8    1.91    0.18
   1  -8   8    1.51    0.29
   1   8   8    1.90    0.21
   1  -8   9    7.85    0.35
   1   8   9    7.59    0.35
   1  -8   9    7.16    0.54
   1   8   9    7.09    0.40
   1   8   9    6.45    0.49
   1  -8   9    7.43    0.49
  -1   8  -9    7.15    0.38
   1   8  10    0.07    0.15
   1  -8  10    0.06    0.21
   1  -8  10   -0.03    0.10
   1   8  10   -0.06    0.11
   1  -8  11    1.06    0.12
   1   8  11    1.03    0.13
  -1   8 -11    0.91    0.16
   1   8  12    0.09    0.10
  -1   8 -12    0.16    0.12
  -1  -8 -12    0.05    0.11
  -1   8 -12    0.01    0.11
   1   8  12    0.07    0.09
   1  -8  12    0.05    0.08
  -1   8 -13    0.06    0.08
  -1   8 -13    0.01    0.08
   1   9 -13   -0.09    0.10
   1   9 -13    0.05    0.08
  -1   9  13   -0.01    0.07
   1  -9 -12    0.90    0.13
   1   9 -12    0.65    0.13
  -1   9  12    0.73    0.11
  -1  -9  12    0.80    0.10
   1  -9 -12    0.79    0.11
   1   9 -12    0.81    0.11
   1   9 -12    0.88    0.15
  -1   9  11    0.43    0.11
  -1  -9  11    0.44    0.10
   1  -9 -11    0.38    0.09
   1   9 -11    0.52    0.10
   1   9 -11    0.38    0.15
   1   9 -11    0.34    0.14
   1  -9 -11    0.22    0.13
  -1   9  10    6.66    0.36
   1  -9 -10    5.56    0.50
   1   9 -10    5.74    0.52
  -1  -9  10    6.97    0.45
  -1   9  10    7.11    0.48
   1  -9 -10    5.97    0.34
  -1  -9  10    5.71    0.47
   1   9 -10    7.26    0.35
   1   9  -9    0.86    0.16
  -1   9   9    1.15    0.18
  -1  -9   9    1.31    0.24
  -1   9   9    0.80    0.24
   1   9  -9    1.41    0.16
   1  -9  -9    1.25    0.16
  -1  -9   9    1.11    0.27
   1  -9  -9    0.89    0.27
   1   9  -9    1.09    0.30
  -1   9   9    1.29    0.14
  -1  -9   9    1.28    0.13
  -1   9   8    0.78    0.16
  -1  -9   8    0.42    0.21
   1   9  -8    0.65    0.14
   1  -9  -8    0.68    0.24
   1   9  -8    0.43    0.24
   1   9  -8    0.59    0.12
   1  -9  -8    0.55    0.12
   1   9  -7    2.52    0.18
   1   9  -7    2.24    0.29
   1  -9  -7    2.04    0.29
  -1   9   7    2.28    0.19
  -1  -9   7    2.26    0.28
  -1  -9   6   16.82    0.83
   1   9  -6   18.41    0.86
   1   9  -6   17.03    0.71
  -1  -9   5   10.98    0.59
   1   9  -5   11.52    0.48
   1  -9  -5   10.16    0.57
   1   9  -4   96.36    3.79
   1  -9  -4   90.52    3.86
  -1  -9   3   45.24    1.87
   1  -9  -3   40.93    1.84
  -1  -9   2   31.11    1.17
  -1  -9   2   28.45    1.11
   1  -9  -2   24.99    1.10
   1   9  -2   29.90    1.11
   1  -9  -2   24.89    1.10
   1  -9  -2   28.78    1.17
   1   9  -2   30.53    1.10
   1  -9  -1    7.25    0.38
  -1  -9   1    7.42    0.33
  -1  -9   0   20.92    0.85
   1  -9   0   20.49    0.87
   1   9   1    1.55    0.10
   1  -9   1    1.61    0.09
   1  -9   1    2.02    0.16
   1  -9   1    1.91    0.21
   1  -9   2   45.58    1.73
   1   9   2   41.63    1.73
   1  -9   2   47.25    1.78
   1  -9   2   45.69    1.81
   1  -9   3    0.20    0.11
   1   9   3    0.22    0.12
   1  -9   3    0.11    0.12
  -1   9  -4    0.92    0.11
   1   9   4    1.01    0.16
   1  -9   4    1.14    0.15
   1   9   5    2.59    0.14
  -1   9  -5    2.73    0.16
   1  -9   5    2.76    0.27
   1   9   5    2.35    0.16
   1  -9   6   17.53    0.75
   1   9   6   16.28    0.75
  -1   9  -6   15.82    0.66
   1   9   6   14.76    0.64
   1  -9   6   16.53    0.64
   1  -9   6   16.25    0.81
   1  -9   7    4.45    0.39
   1   9   7    4.50    0.36
   1  -9   7    5.64    0.37
  -1   9  -7    5.31    0.28
   1  -9   7    5.56    0.25
   1   9   7    5.21    0.25
   1   9   7    4.65    0.30
   1  -9   8    3.15    0.35
   1  -9   8    3.37    0.19
   1   9   8    3.12    0.19
  -1   9  -8    3.45    0.23
   1   9   8    2.75    0.25
   1   9   8    2.48    0.30
   1  -9   8    3.59    0.31
   1   9   9    0.27    0.11
   1  -9   9    0.08    0.10
   1   9   9    0.08    0.16
   1   9   9   -0.18    0.22
   1  -9   9    0.13    0.19
  -1   9  -9    0.12    0.13
   1  -9   9    0.15    0.22
   1  -9  10    1.09    0.12
   1   9  10    1.11    0.13
  -1   9 -10    1.13    0.17
   1   9  10    1.38    0.19
  -1  -9 -10    1.00    0.16
  -1   9 -10    1.16    0.16
  -1   9 -11    0.49    0.14
   1  -9  11    0.57    0.10
   1   9  11    0.32    0.11
   1   9  12    1.01    0.13
   1   9  12    1.45    0.11
  -1  -9 -12    1.25    0.10
  -1   9 -12    1.64    0.15
  -1   9 -12    1.48    0.14
  -1  -9 -12    1.24    0.13
  -1   9 -13    0.12    0.06
   1  10 -13    0.07    0.10
   1  10 -12    0.25    0.13
  -1  10  12    0.21    0.09
  -1  10  11    0.03    0.10
   1  10 -11    0.04    0.09
   1  10 -11    0.17    0.14
   1 -10 -10    0.27    0.13
  -1  10  10    0.34    0.11
  -1 -10  10    0.38    0.20
  -1  10  10    0.23    0.15
  -1  10   9    9.57    0.42
  -1 -10   9    8.90    0.59
  -1  10   9    9.76    0.48
  -1  10   9    8.98    0.56
   1  10  -9    9.80    0.46
  -1  10   8    1.55    0.19
  -1 -10   8    1.50    0.26
  -1  10   8    1.64    0.25
   1  10  -8    1.69    0.17
   1 -10  -8    1.28    0.27
   1  10  -7    2.71    0.18
  -1 -10   7    2.30    0.28
  -1  10   7    2.06    0.19
   1 -10  -7    1.98    0.29
  -1 -10   6   25.90    1.14
   1  10  -6   24.20    0.99
  -1 -10   5    7.85    0.45
   1  10  -5    6.62    0.31
   1 -10  -4   82.88    3.45
   1  10  -4   89.90    3.38
   1 -10  -3    4.86    0.30
  -1 -10   3    4.86    0.30
   1 -10  -2  301.32   11.52
  -1 -10   2  294.78   11.46
  -1 -10   2  311.77   11.52
   1 -10  -1   84.06    3.20
  -1 -10   1   80.31    3.15
  -1 -10   0   12.18    0.53
   1 -10   0   12.22    0.55
  -1 -10  -1  171.88    6.61
   1 -10   1  171.38    6.61
   1 -10   1  172.05    6.65
   1 -10   2   51.08    2.13
   1 -10   2   54.09    2.10
   1  10   3   21.91    0.94
  -1  10  -3   23.56    0.92
   1 -10   3   23.97    0.98
   1 -10   4   80.22    3.08
  -1  10  -4   76.61    2.95
   1  10   4   74.26    2.99
   1 -10   5    5.68    0.39
   1  10   5    4.68    0.26
  -1  10  -5    5.48    0.26
   1 -10   6   62.75    2.50
  -1  10  -6   61.11    2.33
   1  10   6   58.03    2.41
   1  10   6   58.34    2.35
   1  10   7    7.97    0.41
   1 -10   7    8.49    0.55
  -1  10  -7    8.83    0.39
   1  10   7    8.01    0.48
   1  10   7    7.95    0.36
   1  10   8    6.36    0.36
  -1  10  -8    6.72    0.33
   1  10   8    5.78    0.43
   1  10   8    6.01    0.29
   1 -10   8    5.82    0.48
   1  10   9    0.34    0.11
   1  10   9    0.13    0.17
   1 -10   9    0.23    0.21
  -1  10  -9    0.54    0.15
   1  10  10    0.66    0.11
   1  10  10    0.74    0.17
  -1  10 -10    0.70    0.15
  -1  10 -11    2.73    0.21
   1  10  11    2.69    0.21
   1  10  11    2.57    0.16
   1  10  12    0.29    0.10
  -1  10 -12    0.35    0.12
   1 -11 -13    0.03    0.06
   1  11 -13    0.03    0.09
   1  11 -12    1.29    0.15
  -1  11  11    0.08    0.13
   1  11 -11    0.02    0.14
  -1  11  10    1.31    0.19
   1  11 -10    1.55    0.18
   1  11  -9    1.19    0.16
  -1  11   9    1.29    0.19
  -1 -11   9    1.15    0.25
   1  11  -8   21.05    0.83
  -1  11   8   18.61    0.84
  -1 -11   8   18.15    0.97
   1  11  -7   44.17    1.66
  -1  11   7   39.24    1.67
  -1 -11   7   42.83    1.83
   1  11  -6   10.38    0.43
  -1 -11   6   10.66    0.58
   1  11  -5   55.49    2.17
  -1 -11   5   57.18    2.31
   1 -11  -4   31.95    1.39
   1  11  -4   32.68    1.28
   1  11  -3    0.56    0.08
   1 -11  -2   41.23    1.68
  -1 -11   2   42.26    1.69
  -1 -11   2   40.66    1.62
   1 -11  -1   92.37    3.51
  -1 -11   1   91.62    3.53
  -1 -11   1   87.37    3.47
  -1 -11   0  117.20    4.47
   1 -11   0  113.83    4.50
  -1 -11  -1    0.16    0.12
   1 -11   1    0.13    0.12
   1 -11   1    0.14    0.16
  -1  11  -2   86.19    3.36
  -1 -11  -2   88.34    3.43
   1 -11   2   89.48    3.42
   1 -11   3   40.74    1.68
   1 -11   3   39.29    1.63
  -1  11  -3   40.34    1.57
   1 -11   4   14.47    0.73
  -1  11  -4   14.64    0.59
   1  11   4   13.74    0.59
  -1  11  -5   -0.01    0.09
   1 -11   5    0.17    0.20
   1  11   5    0.10    0.10
   1 -11   6   10.74    0.64
  -1  11  -6   12.45    0.50
   1  11   6   10.51    0.52
   1  11   6   10.88    0.49
   1 -11   7    7.29    0.52
  -1  11  -7    7.79    0.36
   1  11   7    6.78    0.39
  -1  11  -8    1.91    0.18
   1  11   8    1.86    0.22
   1 -11   8    1.51    0.29
   1  11   9   19.99    0.85
   1 -11   9   18.06    0.99
  -1  11 -10   10.05    0.47
   1  11  10    9.99    0.49
  -1  11 -11    0.37    0.13
   1  11  11    0.39    0.14
   1  11  12    0.57    0.11
  -1  11 -12    0.78    0.12
   1  12 -13    0.05    0.08
   1  12 -12    0.28    0.12
   1  12 -11    5.85    0.32
  -1  12  11    5.45    0.30
   1  12 -10    8.72    0.42
  -1  12  10    8.40    0.43
   1 -12  -9    1.26    0.28
  -1  12   9    1.02    0.19
  -1 -12   9    1.21    0.26
   1  12  -8    0.62    0.13
  -1 -12   8    0.43    0.23
  -1  12   8    0.56    0.17
  -1  12   7    3.67    0.25
  -1 -12   7    3.39    0.35
   1  12  -7    3.88    0.23
   1  12  -6    0.78    0.12
  -1 -12   6    1.12    0.24
  -1  12   6    0.77    0.14
  -1 -12   5   23.81    1.09
   1 -12  -5   23.26    1.08
   1  12  -5   23.28    0.94
   1 -12  -4    4.46    0.35
   1  12  -4    4.84    0.24
   1  12  -3   16.56    0.64
   1 -12  -3   15.80    0.75
   1 -12  -3   15.18    0.64
   1 -12  -2   16.30    0.67
   1  12  -2   17.35    0.68
  -1 -12   1   24.30    1.01
  -1 -12   1   24.87    1.08
   1 -12  -1   26.06    1.07
   1 -12   0   13.07    0.61
  -1 -12   0   13.58    0.59
   1 -12   1   63.82    2.51
  -1 -12  -1   63.06    2.50
  -1  12  -2   14.97    0.62
   1 -12   2   15.17    0.72
   1 -12   2   15.25    0.68
  -1 -12  -2   15.31    0.69
   1 -12   3   19.24    0.90
  -1  12  -3   19.00    0.77
   1  12   4   16.30    0.69
   1 -12   4   17.79    0.84
  -1  12  -4   17.05    0.69
  -1  12  -5    5.95    0.28
   1 -12   5    5.85    0.43
   1  12   5    5.45    0.28
   1  12   5    4.83    0.29
  -1  12  -6    0.05    0.11
   1  12   6    0.27    0.11
   1  12   6    0.36    0.16
   1  12   7   18.02    0.79
   1 -12   7   18.58    0.95
  -1  12  -7   18.00    0.77
  -1  12  -8    0.52    0.14
   1 -12   8    0.26    0.22
   1  12   8    0.47    0.18
   1 -12   9    0.81    0.23
   1  12   9    0.75    0.19
  -1  12 -10    0.01    0.13
   1  12  10    0.13    0.16
  -1  12 -11   -0.03    0.12
   1  12  11    0.40    0.14
   1  12  12    3.94    0.22
  -1  12 -12    4.91    0.24
   1  13 -12    0.94    0.13
   1 -13 -12    0.88    0.09
   1  13 -11    7.12    0.36
  -1  13  11    7.03    0.36
   1  13 -10    0.21    0.14
  -1  13  10    0.24    0.16
  -1 -13   9    8.02    0.54
   1 -13  -9    7.91    0.56
  -1  13   9    7.94    0.42
  -1 -13   8    9.15    0.57
   1 -13  -8    8.15    0.57
   1  13  -8    9.24    0.41
  -1 -13   7    6.81    0.47
   1 -13  -7    4.98    0.45
  -1  13   7    5.64    0.33
   1  13  -7    6.46    0.32
  -1 -13   6   -0.02    0.19
  -1  13   6    0.01    0.12
   1 -13  -6    0.02    0.19
   1  13  -6    0.10    0.10
  -1 -13   5   -0.02    0.19
   1  13  -5    0.08    0.09
   1 -13  -5   -0.02    0.18
  -1  13   5    0.07    0.12
   1  13  -4    6.00    0.27
  -1  13   4    5.36    0.26
   1 -13  -4    5.28    0.26
   1 -13  -4    6.34    0.40
  -1 -13   3    3.85    0.29
   1 -13  -3    3.66    0.19
   1  13  -3    3.60    0.19
   1 -13  -3    3.80    0.29
  -1 -13   2    2.07    0.22
   1 -13  -2    1.88    0.20
   1  13  -2    1.61    0.12
   1 -13  -2    1.76    0.12
   1 -13  -1    0.80    0.08
   1  13  -1    0.74    0.08
   1 -13   0    0.73    0.08
  -1 -13   0    0.69    0.12
  -1 -13  -1    0.16    0.11
   1 -13   1    0.25    0.17
  -1  13  -2    2.36    0.15
   1 -13   2    2.47    0.25
   1 -13   3    0.65    0.14
  -1 -13  -3    0.50    0.15
   1 -13   3    0.53    0.19
  -1  13  -3    0.69    0.10
   1  13   4    0.02    0.10
   1 -13   4   -0.02    0.18
  -1  13  -4    0.06    0.09
   1 -13   5    0.93    0.25
   1  13   5    0.63    0.12
   1  13   5    0.82    0.16
  -1  13  -5    0.85    0.12
   1  13   6    1.39    0.15
  -1  13  -6    1.29    0.15
   1  13   6    1.28    0.18
  -1  13  -7    0.33    0.13
   1 -13   7    0.31    0.22
   1  13   7    0.17    0.18
  -1  13  -8    1.00    0.15
   1  13   8    0.34    0.20
   1 -13   8    0.94    0.25
   1  13   9    2.76    0.25
  -1  13  -9    2.98    0.22
  -1  13 -10    4.34    0.27
   1  13  11    2.58    0.20
  -1  13 -11    3.16    0.20
  -1  13 -12    0.05    0.09
   1  13  12    0.03    0.09
  -1  14  12    2.75    0.16
   1 -14 -12    2.95    0.15
   1  14 -12    3.23    0.19
  -1  14  11    1.94    0.17
   1  14 -11    2.02    0.17
   1 -14 -11    1.85    0.13
   1  14 -10    3.23    0.23
   1  14  -9    1.62    0.18
  -1  14   9    1.47    0.21
  -1  14   8    8.11    0.43
   1 -14  -8    7.91    0.56
   1  14  -8    8.34    0.40
  -1 -14   8    8.09    0.55
  -1  14   7    6.29    0.36
   1 -14  -7    6.41    0.47
   1  14  -7    6.66    0.33
  -1 -14   7    6.67    0.48
  -1  14   6    4.38    0.28
  -1 -14   6    3.85    0.37
   1 -14  -6    3.70    0.37
   1  14  -6    4.76    0.25
  -1  14   5    2.28    0.20
   1  14  -5    3.17    0.18
   1 -14  -5    2.59    0.30
   1 -14  -5    2.72    0.17
  -1  14   4    0.08    0.11
  -1  14   4    0.10    0.08
   1  14  -4    0.02    0.09
   1 -14  -4   -0.05    0.08
   1 -14  -4   -0.13    0.18
   1 -14  -3    2.60    0.15
   1 -14  -3    2.85    0.26
   1  14  -3    2.61    0.16
  -1 -14   2    0.14    0.16
   1  14  -2    0.17    0.08
   1 -14  -2    0.08    0.07
   1 -14  -2   -0.02    0.14
   1 -14  -1    3.88    0.18
   1  14  -1    3.47    0.19
   1 -14  -1    3.54    0.27
   1 -14   0    2.15    0.12
   1 -14   0    1.78    0.24
   1 -14   0    1.79    0.19
   1 -14   1    2.69    0.22
   1 -14   1    2.93    0.28
  -1 -14  -1    2.53    0.21
  -1  14  -2   -0.05    0.09
   1 -14   2   -0.19    0.12
   1 -14   2    0.10    0.17
  -1  14  -3    0.02    0.09
   1 -14   3    0.03    0.12
  -1 -14  -3    0.02    0.14
   1 -14   3    0.16    0.18
   1  14   4    0.02    0.10
   1 -14   4   -0.23    0.21
  -1 -14  -4    0.15    0.16
   1  14   4    0.09    0.13
  -1  14  -4    0.14    0.10
   1 -14   5    3.99    0.38
   1  14   5    3.71    0.25
  -1  14  -5    4.12    0.23
   1  14   5    3.94    0.23
   1  14   6    0.67    0.13
   1  14   6    0.70    0.17
   1 -14   6    0.71    0.23
  -1  14  -6    0.93    0.14
   1  14   7    3.40    0.28
  -1  14  -7    4.12    0.25
   1 -14   7    3.42    0.37
   1  14   8    4.42    0.31
   1 -14   8    4.63    0.41
  -1  14  -9    2.51    0.20
   1  14   9    2.40    0.24
  -1  14 -10    2.83    0.21
   1  14  11    0.22    0.12
  -1  14 -11    0.17    0.11
  -1  14 -12    2.19    0.14
   1  14  12    1.88    0.15
   1  15 -12    1.10    0.11
  -1  15  12    0.90    0.09
   1 -15 -11    0.10    0.08
   1  15 -11    0.17    0.12
  -1  15  11    0.22    0.12
   1  15 -10    1.41    0.16
   1 -15 -10    1.44    0.13
   1 -15  -9    2.69    0.18
  -1  15   9    2.76    0.24
   1  15  -9    2.78    0.21
  -1  15   8    1.69    0.22
   1 -15  -8    1.49    0.27
   1 -15  -7    1.12    0.13
  -1 -15   7    1.17    0.26
  -1  15   7    1.06    0.19
   1 -15  -7    0.95    0.25
   1  15  -7    1.27    0.15
   1  15  -6    2.44    0.18
  -1  15   6    2.06    0.20
   1 -15  -6    2.02    0.16
   1 -15  -6    2.19    0.31
  -1 -15   6    2.43    0.31
  -1 -15   5    0.03    0.19
  -1  15   5   -0.02    0.13
   1 -15  -5   -0.18    0.18
   1 -15  -5    0.03    0.08
   1  15  -5    0.11    0.10
   1 -15  -4    0.42    0.08
  -1  15   4    0.38    0.09
  -1  15   4    0.25    0.13
   1 -15  -4    0.30    0.18
   1  15  -4    0.27    0.09
   1  15  -3    1.79    0.14
  -1  15   3    1.66    0.15
   1 -15  -3    1.73    0.13
   1 -15  -3    1.83    0.22
  -1 -15   3    1.77    0.23
   1 -15  -2    0.02    0.07
   1 -15  -2    0.15    0.15
   1  15  -2    0.02    0.07
  -1 -15   2    0.02    0.15
   1 -15  -1    0.06    0.07
   1  15  -1    0.12    0.08
   1 -15  -1   -0.07    0.13
  -1 -15   1   -0.11    0.15
   1 -15   0   -0.01    0.13
   1 -15   0   -0.10    0.19
   1 -15   0   -0.02    0.06
  -1  15  -1    0.26    0.09
   1 -15   1    0.24    0.19
   1 -15   1    0.38    0.14
   1 -15   2    0.33    0.19
  -1 -15  -2    0.21    0.13
   1 -15   2    0.32    0.12
  -1  15  -2    0.40    0.09
   1  15   3    0.01    0.11
   1 -15   3   -0.04    0.19
  -1 -15  -3   -0.12    0.14
   1 -15   3    0.01    0.12
  -1  15  -3    0.04    0.10
   1  15   4    0.24    0.12
   1  15   4    0.24    0.14
   1 -15   4    0.15    0.21
  -1 -15  -4    0.27    0.16
  -1  15  -4    0.26    0.11
   1  15   5   -0.05    0.12
   1  15   5   -0.04    0.14
   1 -15   5   -0.19    0.23
  -1 -15  -5    0.02    0.18
  -1  15  -5    0.01    0.11
   1  15   6    0.21    0.12
   1  15   6    0.20    0.17
  -1 -15  -6    0.03    0.20
  -1  15  -6    0.19    0.13
   1 -15   6    0.06    0.22
   1  15   7    0.07    0.19
   1 -15   7   -0.15    0.22
  -1 -15  -7    0.22    0.22
  -1  15  -7    0.01    0.12
  -1  15  -8    2.29    0.20
   1  15   8    2.41    0.25
  -1  15  -9    0.24    0.14
   1  15   9    0.51    0.18
  -1  15 -10    0.77    0.14
   1  15  10    0.72    0.17
  -1  15 -11    0.76    0.12
   1  15  11    0.90    0.14
   1  15  12    0.42    0.14
   1 -16 -11    0.07    0.06
   1  16 -11    0.08    0.10
   1 -16 -10    0.84    0.10
   1  16 -10    1.01    0.14
  -1  16  10    0.82    0.16
   1 -16  -9    0.07    0.08
  -1  16   9   -0.07    0.16
   1 -16  -9    0.11    0.09
   1  16  -9    0.10    0.12
  -1  16   8    0.31    0.18
   1 -16  -8    0.12    0.10
   1  16  -8   -0.02    0.12
   1 -16  -7    0.30    0.10
  -1  16   7    0.35    0.17
   1  16  -7    0.34    0.13
   1 -16  -7    0.05    0.20
  -1 -16   7   -0.17    0.20
   1 -16  -6    1.21    0.12
  -1  16   6    1.12    0.18
   1  16  -6    1.00    0.14
   1 -16  -6    1.06    0.26
  -1 -16   6    0.80    0.24
   1 -16  -5    1.21    0.12
  -1  16   5    1.04    0.16
   1  16  -5    1.17    0.13
   1 -16  -5    1.23    0.25
  -1 -16   5    1.22    0.26
  -1  16   4    0.96    0.15
   1 -16  -4    1.16    0.22
   1 -16  -4    0.93    0.10
   1  16  -4    1.08    0.12
   1 -16  -3    0.11    0.08
  -1  16   3    0.19    0.12
   1  16  -3    0.06    0.09
   1 -16  -3   -0.02    0.16
  -1 -16   3    0.13    0.16
   1  16  -2    0.16    0.09
   1 -16  -2   -0.07    0.14
   1 -16  -2    0.21    0.08
  -1 -16   2    0.04    0.17
  -1 -16   1    0.02    0.16
   1 -16  -1    0.08    0.13
   1 -16  -1   -0.02    0.07
   1  16  -1    0.10    0.08
   1 -16   0    0.04    0.19
   1 -16   0    0.10    0.13
  -1 -16   0    0.04    0.17
   1  16   0    0.04    0.08
   1 -16   1    0.04    0.19
   1 -16   1    0.07    0.12
  -1  16  -1    0.01    0.09
   1 -16   2    0.41    0.20
   1  16   2    0.23    0.11
   1 -16   2    0.34    0.14
  -1  16  -2    0.31    0.10
  -1  16  -3    1.54    0.14
   1 -16   3    1.39    0.26
  -1 -16  -3    1.60    0.21
   1  16   3    1.35    0.16
   1  16   4    0.11    0.14
   1 -16   4    0.08    0.22
   1  16   4    0.21    0.12
  -1 -16  -4    0.08    0.16
  -1  16  -4    0.18    0.11
   1  16   5    0.09    0.15
   1 -16   5   -0.03    0.22
   1  16   5    0.07    0.11
  -1 -16  -5    0.14    0.20
  -1  16  -5   -0.01    0.11
   1  16   6    0.93    0.20
   1 -16   6    0.70    0.24
   1  16   6    0.59    0.14
  -1 -16  -6    0.71    0.23
  -1  16  -6    1.07    0.15
   1  16   7    2.05    0.24
  -1 -16  -7    1.83    0.29
   1 -16   7    2.05    0.32
   1  16   8    0.90    0.20
  -1  16  -8    0.93    0.15
  -1  16  -9    0.78    0.15
   1  16  10    0.57    0.15
  -1  16 -10    0.15    0.12
   1  16  11    0.15    0.11
  -1  16 -11    0.07    0.09
  -1  17  11    1.17    0.13
   1 -17 -11    0.88    0.08
   1  17 -11    1.13    0.12
  -1  17  10    0.21    0.14
   1  17 -10    0.36    0.12
   1 -17 -10    0.21    0.08
   1  17  -9    0.44    0.13
   1 -17  -9    0.51    0.09
   1 -17  -9    0.43    0.09
   1 -17  -8    2.86    0.18
   1  17  -8    3.18    0.22
  -1  17   8    2.96    0.25
  -1  17   7    2.53    0.24
   1 -17  -7    2.54    0.32
  -1 -17   7    2.05    0.30
  -1 -17   6    0.48    0.23
   1  17  -6    0.32    0.12
   1 -17  -6    0.30    0.10
   1 -17  -6    0.43    0.21
  -1  17   6    0.49    0.17
  -1 -17   5   -0.11    0.20
   1  17  -5    0.09    0.11
   1 -17  -5    0.12    0.09
   1 -17  -5    0.14    0.19
  -1  17   5   -0.15    0.16
  -1 -17   4    0.24    0.22
   1  17  -4    0.50    0.11
   1 -17  -4    0.45    0.09
   1 -17  -4    0.30    0.19
  -1  17   4    0.45    0.14
  -1 -17   3    0.25    0.17
   1  17  -3    0.20    0.10
   1 -17  -3    0.25    0.08
   1 -17  -3    0.08    0.16
  -1  17   3    0.22    0.12
  -1 -17   2   -0.02    0.17
   1  17  -2    0.06    0.09
   1 -17  -2   -0.05    0.14
  -1  17   2    0.26    0.12
   1 -17  -2    0.07    0.08
  -1 -17   1   -0.04    0.18
   1 -17  -1    0.15    0.14
   1  17  -1    0.09    0.08
   1 -17  -1    0.07    0.07
  -1 -17   0    0.11    0.17
   1 -17   0    0.17    0.20
   1 -17   0    0.02    0.13
   1  17   0    0.06    0.09
   1  17   0    0.11    0.08
   1 -17   1   -0.05    0.18
   1 -17   1   -0.06    0.13
  -1  17  -1    0.04    0.10
   1  17   1    0.07    0.10
  -1  17  -2   -0.01    0.10
   1 -17   2    0.12    0.19
   1  17   2   -0.12    0.12
  -1  17  -3    0.29    0.11
   1  17   3    0.14    0.13
   1  17   4    0.22    0.12
  -1 -17  -4    0.14    0.16
  -1  17  -4    0.08    0.11
   1 -17   4    0.36    0.22
   1  17   4    0.05    0.14
   1  17   5    0.42    0.12
  -1 -17  -5    0.36    0.19
  -1  17  -5    0.38    0.12
   1 -17   5    0.43    0.24
   1  17   5    0.44    0.17
   1  17   6    0.30    0.12
  -1  17  -6    0.19    0.12
  -1 -17  -6    0.20    0.19
   1  17   6    0.34    0.18
   1 -17   6    0.47    0.23
  -1  17  -7    0.89    0.15
   1  17   7    1.24    0.21
  -1  17  -8    0.73    0.15
   1  17   8    0.98    0.20
   1  17   9    2.29    0.22
  -1  17  -9    2.02    0.18
  -1  17 -10    2.73    0.19
   1  17  10    2.70    0.21
   1  17  11    0.36    0.16
  -1  17 -11    0.26    0.09
  -1  18  11    0.62    0.12
   1  18 -11    0.49    0.09
  -1  18  10    1.57    0.17
   1 -18 -10    1.39    0.10
   1  18 -10    1.14    0.14
   1  18  -9    3.13    0.20
  -1  18   9    2.90    0.23
   1 -18  -9    2.41    0.16
   1 -18  -9    2.73    0.16
   1  18  -8    0.53    0.12
  -1  18   8    0.60    0.17
   1 -18  -8    0.36    0.09
   1  18  -7    0.61    0.13
   1 -18  -7    0.34    0.10
  -1  18   7    0.35    0.18
   1 -18  -6    4.02    0.22
  -1  18   6    4.50    0.29
  -1 -18   6    4.37    0.40
   1 -18  -6    3.81    0.37
   1  18  -5    5.18    0.27
   1 -18  -5    5.00    0.26
  -1  18   5    5.23    0.31
   1 -18  -5    4.24    0.39
  -1 -18   5    5.12    0.43
  -1  18   4   18.73    0.82
   1 -18  -4   18.39    0.78
   1  18  -4   20.32    0.80
   1 -18  -4   20.09    0.95
  -1 -18   4   20.24    0.99
   1  18  -3    5.73    0.28
   1 -18  -3    5.36    0.26
   1 -18  -3    5.67    0.39
  -1  18   3    5.33    0.30
   1  18  -2    2.67    0.17
  -1  18   2    3.07    0.20
   1 -18  -2    2.37    0.26
  -1 -18   2    2.86    0.30
   1 -18  -2    2.66    0.16
   1 -18  -1    5.09    0.43
  -1 -18   1    5.17    0.40
   1 -18  -1    5.18    0.36
   1  18  -1    5.41    0.27
   1 -18  -1    5.56    0.26
   1 -18   0    2.84    0.31
  -1 -18   0    2.06    0.29
   1 -18   0    1.70    0.22
  -1  18   0    2.38    0.17
   1  18   0    2.43    0.15
   1  18   0    1.98    0.16
   1 -18   1    0.28    0.20
   1  18   1    0.18    0.11
  -1  18  -1    0.13    0.10
   1  18   1    0.10    0.08
   1 -18   2    4.47    0.39
   1  18   2    3.99    0.25
  -1  18  -2    4.65    0.25
   1  18   3    1.83    0.18
  -1  18  -3    1.98    0.16
   1 -18   4    0.78    0.26
   1  18   4    0.88    0.14
  -1  18  -4    0.91    0.14
   1  18   4    1.32    0.19
   1 -18   5    3.57    0.36
   1  18   5    2.84    0.24
   1  18   5    2.90    0.21
  -1  18  -5    3.07    0.21
  -1 -18  -6    9.26    0.59
   1  18   6    9.70    0.46
   1  18   6   10.86    0.51
  -1  18  -7    1.35    0.16
   1  18   7    1.57    0.22
  -1  18  -8    2.34    0.19
   1  18   9    0.19    0.15
  -1  18  -9    0.22    0.12
   1  18  10   -0.02    0.12
  -1  18 -10    0.09    0.10
   1  18  11    1.75    0.20
  -1  19  11    0.15    0.14
  -1  19  10    0.36    0.13
   1  19 -10    0.25    0.10
   1 -19  -9    0.27    0.07
   1 -19  -9    0.36    0.08
  -1  19   9    0.45    0.16
   1  19  -9    0.42    0.12
   1 -19  -8    0.16    0.08
   1  19  -8    0.24    0.12
   1 -19  -7    0.10    0.08
  -1  19   7    0.31    0.18
   1  19  -7   -0.14    0.12
   1 -19  -6    2.30    0.16
  -1 -19   6    2.91    0.35
   1  19  -6    2.83    0.19
  -1  19   6    2.75    0.24
  -1  19   5    2.36    0.23
   1 -19  -5    2.39    0.16
   1 -19  -5    2.75    0.29
  -1 -19   5    2.61    0.33
   1  19  -5    2.68    0.18
   1  19  -4    0.11    0.10
   1 -19  -4    0.05    0.08
   1 -19  -4   -0.18    0.21
  -1 -19   4   -0.17    0.22
  -1  19   4    0.14    0.15
   1 -19  -3    1.21    0.11
   1 -19  -3    1.12    0.21
  -1  19   3    1.00    0.16
   1  19  -3    1.22    0.13
   1 -19  -2   15.46    0.63
  -1  19   2   14.43    0.65
   1  19  -2   15.07    0.64
   1 -19  -2   14.74    0.75
  -1 -19   2   15.84    0.81
  -1  19   1   28.03    1.14
   1  19  -1   28.06    1.13
  -1 -19   1   27.49    1.29
   1 -19  -1   28.27    1.24
   1 -19  -1   28.83    1.33
   1 -19   0   -0.03    0.20
  -1 -19   0   -0.13    0.21
  -1  19   0   -0.09    0.10
   1  19   0    0.02    0.09
   1  19   0    0.13    0.11
   1  19   1    0.20    0.09
  -1  19  -1    0.15    0.11
   1 -19   1    0.27    0.21
  -1 -19  -1    0.10    0.20
   1  19   1    0.21    0.11
   1 -19   2   -0.19    0.20
   1  19   2    0.08    0.13
  -1  19  -2    0.20    0.11
   1  19   3   17.71    0.72
   1 -19   3   16.20    0.90
   1  19   3   15.92    0.72
  -1  19  -3   16.52    0.71
   1  19   4   10.76    0.49
   1 -19   4   10.22    0.66
   1  19   4   11.02    0.52
  -1  19  -4   10.45    0.49
   1 -19   5    0.33    0.23
   1  19   5    0.28    0.13
   1  19   5    0.25    0.18
   1  19   6    0.22    0.18
  -1  19  -6    0.21    0.13
   1  19   7    1.79    0.22
  -1  19  -7    1.75    0.17
   1  19   8    0.35    0.17
  -1  19  -8    0.36    0.12
   1  19   9    0.14    0.15
  -1  19  -9    0.12    0.11
   1  19  10    0.18    0.17
  -1  19 -10    0.07    0.09
   1  19  11    0.18    0.15
  -1  20  10    0.63    0.15
   1  20 -10    0.42    0.09
   1 -20  -9    0.81    0.09
  -1  20   9    1.19    0.16
   1  20  -9    1.21    0.13
   1 -20  -8    0.29    0.07
   1 -20  -8    0.49    0.10
  -1  20   8    0.47    0.17
   1  20  -8    0.32    0.12
   1 -20  -7    0.04    0.08
   1  20  -7    0.03    0.11
   1 -20  -6    0.81    0.10
   1  20  -6    0.86    0.13
  -1  20   6    0.83    0.19
   1 -20  -5    1.08    0.21
  -1  20   5    1.19    0.19
  -1 -20   5    1.45    0.27
   1 -20  -4    0.15    0.17
  -1  20   4   -0.01    0.15
   1  20  -4    0.07    0.11
  -1 -20   4   -0.09    0.22
   1 -20  -3    0.77    0.10
   1 -20  -3    0.54    0.18
  -1  20   3    0.61    0.15
   1  20  -3    0.62    0.11
   1 -20  -2    0.44    0.23
   1 -20  -2    0.47    0.16
  -1  20   2    0.31    0.15
   1  20  -2    0.32    0.10
  -1 -20   2    0.47    0.19
   1 -20  -1   -0.03    0.22
  -1 -20   1    0.23    0.18
  -1  20   1    0.05    0.12
   1  20  -1    0.12    0.10
  -1  20   1    0.12    0.11
  -1  20   0   17.33    0.68
   1  20   0   15.63    0.66
   1 -20   0   15.34    0.84
  -1 -20   0   15.63    0.83
   1  20   0   14.24    0.66
  -1  20   0   16.65    0.68
  -1 -20  -1    0.14    0.20
   1 -20   1    0.20    0.21
  -1  20  -1    0.36    0.12
   1  20   1    0.38    0.10
   1  20   1    0.17    0.12
  -1  20  -2   18.54    0.74
   1  20   2   16.11    0.74
   1 -20   2   17.45    0.92
  -1  20  -3    1.67    0.16
   1 -20   3    1.56    0.30
   1  20   3    1.82    0.18
   1  20   3    1.79    0.19
   1 -20   4    0.60    0.24
   1  20   4    0.60    0.13
   1  20   4    0.56    0.17
   1  20   5    0.66    0.18
  -1  20  -5    0.38    0.13
   1  20   6    0.18    0.17
  -1  20  -6    0.16    0.12
  -1  20  -7    0.04    0.12
   1  20   8    1.09    0.18
  -1  20  -8    0.84    0.14
   1  20   9    0.59    0.15
  -1  20  -9    0.61    0.11
   1  20  10    0.19    0.21
  -1  21  10    0.92    0.21
  -1  21   9    0.37    0.14
   1 -21  -9    0.18    0.06
   1  21  -9    0.30    0.09
  -1  21   8    0.73    0.16
   1 -21  -8    0.69    0.10
   1  21  -8    0.69    0.12
   1  21  -7    0.19    0.11
  -1  21   6    0.14    0.16
   1  21  -6    0.05    0.11
  -1  21   5    0.07    0.16
   1  21  -5    0.20    0.11
   1  21  -4    1.48    0.14
  -1  21   4    1.45    0.19
  -1 -21   4    1.74    0.29
  -1  21   3    7.33    0.38
   1 -21  -3    6.79    0.52
   1  21  -2   18.29    0.75
  -1 -21   2   19.25    0.94
   1 -21  -2   17.67    0.95
  -1  21   2   17.72    0.78
   1 -21  -1    0.06    0.19
  -1 -21   1    0.24    0.19
  -1  21   1    0.21    0.13
  -1  21   1    0.07    0.11
   1  21  -1    0.14    0.09
  -1  21   0    3.17    0.20
   1  21   0    2.77    0.18
   1 -21   0    2.89    0.33
  -1  21   0    3.08    0.21
  -1 -21   0    3.20    0.34
   1 -21   1   -0.09    0.20
  -1  21  -1    0.12    0.11
   1  21   1    0.09    0.12
  -1  21  -1   -0.01    0.11
  -1 -21  -1    0.06    0.19
   1 -21   2    2.25    0.32
   1  21   2    2.69    0.21
  -1 -21  -2    2.32    0.32
   1  21   3    0.07    0.12
   1 -21   3    0.03    0.20
   1  21   3    0.23    0.15
  -1  21  -4    7.00    0.35
   1  21   4    7.28    0.39
  -1  21  -5    8.14    0.38
   1  21   5    7.12    0.40
   1  21   5    7.51    0.37
  -1  21  -6    0.53    0.13
  -1  21  -7    0.50    0.13
   1  21   7    0.60    0.17
  -1  21  -8    0.87    0.12
   1  21   8    1.13    0.17
  -1  21  -9    0.03    0.09
   1  21   9    0.16    0.18
   1  21  10    0.18    0.19
  -1  22  10    1.40    0.18
  -1  22   9    0.89    0.21
   1  22  -8    1.10    0.12
  -1  22   8    1.29    0.17
   1 -22  -8    1.21    0.10
   1  22  -7    5.04    0.26
   1 -22  -7    5.00    0.25
  -1  22   7    4.92    0.30
   1  22  -6    1.75    0.15
   1  22  -5    2.82    0.18
  -1  22   5    2.14    0.22
  -1  22   4    1.20    0.18
   1  22  -4    1.03    0.13
  -1  22   3   34.76    1.38
   1  22  -3   33.40    1.35
   1  22  -2    3.53    0.21
   1 -22  -2    3.19    0.36
  -1  22   2    3.96    0.25
  -1 -22   1    0.37    0.19
   1 -22  -1    0.56    0.24
  -1  22   1    0.50    0.14
   1 -22   0   12.22    0.71
  -1 -22   0   11.14    0.69
  -1  22   0   12.62    0.55
   1 -22   1   -0.17    0.21
  -1 -22  -1    0.25    0.19
   1  22   1    0.07    0.13
  -1  22  -1    0.12    0.12
   1  22   2   10.19    0.48
  -1  22  -2   10.35    0.47
   1  22   3    1.98    0.20
  -1  22  -3    2.03    0.17
   1  22   4    2.19    0.18
  -1  22  -4    2.29    0.18
   1  22   4    2.24    0.21
  -1  22  -5   31.39    1.23
   1  22   5   29.64    1.22
  -1  22  -6    0.73    0.13
   1  22   6    1.04    0.19
  -1  22  -7    1.74    0.15
   1  22   7    1.95    0.20
  -1  22  -8    1.92    0.14
   1  22   8    1.98    0.18
  -1 -22  -8    1.92    0.12
   1  22   9    1.79    0.25
  -1  23   9    1.98    0.24
   1 -23  -8    0.01    0.06
  -1  23   8   -0.01    0.14
   1  23  -8   -0.01    0.07
   1  23  -7    3.04    0.18
  -1  23   7    3.05    0.23
   1 -23  -7    3.25    0.17
  -1  23   6   -0.17    0.15
   1  23  -6    0.04    0.09
   1  23  -5    1.70    0.14
  -1  23   4    6.73    0.36
   1  23  -4    6.57    0.32
  -1  23   3    9.91    0.47
   1  23  -3    9.81    0.44
  -1  23   3   10.04    0.45
  -1  23   2    0.01    0.10
   1  23  -2    0.06    0.09
  -1  23   2    0.12    0.14
  -1  23   1    3.60    0.23
  -1  23   1    3.53    0.22
  -1  23   0    0.51    0.13
  -1  23   0    0.11    0.11
  -1  23  -1    0.21    0.12
  -1  23  -1   -0.04    0.11
   1  23   2    0.06    0.13
   1  23   2    0.02    0.13
  -1  23  -2    0.16    0.11
   1  23   3    3.47    0.22
   1  23   3    3.24    0.24
  -1  23  -3    3.46    0.21
   1  23   4    0.15    0.11
  -1  23  -4    0.15    0.11
   1  23   5    5.67    0.29
   1  23   5    6.41    0.34
  -1  23  -5    5.97    0.30
   1  23   6    5.26    0.30
  -1  23  -6    5.11    0.27
   1  23   7    0.61    0.15
  -1  23  -7    0.60    0.11
  -1 -23  -8    0.43    0.06
   1  23   8    0.34    0.20
  -1  23  -8    0.47    0.09
   1  23   9    0.69    0.19
  -1  24   9    1.47    0.18
  -1  24   8    2.40    0.27
   1 -24  -8    2.45    0.12
   1 -24  -7    1.26    0.10
  -1  24   7    1.14    0.16
   1  24  -7    0.98    0.10
   1 -24  -6   -0.03    0.09
  -1  24   6    0.23    0.15
   1  24  -6   -0.01    0.08
   1  24  -5    2.00    0.14
  -1  24   5    1.58    0.13
  -1  24   5    2.16    0.20
  -1  24   4    0.04    0.09
   1  24  -4    0.02    0.09
  -1  24   3    3.19    0.19
   1  24  -3    2.94    0.18
  -1  24   2    1.08    0.13
   1  24  -2    0.96    0.11
  -1  24   2    1.14    0.16
  -1  24   1    0.41    0.11
  -1  24   1    0.32    0.13
  -1  24   0    4.38    0.26
  -1  24   0    4.74    0.25
  -1  24  -1    0.07    0.11
  -1  24  -2    3.28    0.21
   1  24   2    3.49    0.22
   1  24   3    0.69    0.13
   1  24   3    0.43    0.15
  -1  24  -3    0.42    0.12
   1  24   4    0.07    0.11
  -1  24  -4    0.06    0.10
   1  24   4    0.29    0.15
   1  24   5    2.60    0.21
  -1  24  -5    2.37    0.17
  -1  24  -6    0.07    0.09
   1  24   6    0.26    0.14
   1  24   7    1.25    0.17
  -1 -24  -7    1.13    0.09
  -1  24  -7    1.27    0.11
   1  24   8    0.33    0.23
  -1  25   8    0.00    0.22
  -1  25   7    0.96    0.22
   1 -25  -7    0.55    0.07
  -1  25   6    3.17    0.22
   1 -25  -6    3.28    0.17
   1 -25  -5    0.30    0.09
  -1  25   5    0.29    0.14
   1  25  -5    0.33    0.08
   1 -25  -4    0.03    0.09
   1  25  -4    0.09    0.08
  -1  25   4    0.06    0.08
  -1  25   4    0.18    0.14
  -1  25   3    6.01    0.29
   1  25  -3    5.97    0.29
  -1  25   3    6.45    0.33
   1 -25  -3    6.61    0.29
  -1  25   2    0.22    0.10
  -1  25   2   -0.01    0.13
   1 -25  -2    0.26    0.09
  -1  25   1    0.64    0.11
  -1  25   1    0.31    0.12
   1 -25  -1    0.49    0.09
  -1  25   0    0.42    0.12
  -1  25   0    0.59    0.11
   1  25   1    0.39    0.13
  -1  25  -1    0.12    0.10
   1  25   2    0.13    0.11
   1  25   2    0.17    0.13
  -1  25  -2   -0.03    0.10
   1  25   3    0.24    0.11
   1  25   3    0.21    0.13
  -1  25  -3    0.22    0.10
   1  25   4    0.16    0.10
  -1  25  -4    0.24    0.10
   1  25   4    0.19    0.13
   1  25   5    2.19    0.18
  -1  25  -5    1.99    0.14
   1  25   6    0.13    0.12
  -1  25  -6   -0.04    0.08
   1  25   7    0.27    0.19
  -1 -25  -7    0.16    0.05
  -1  26   7    0.94    0.24
  -1  26   6    3.46    0.27
   1 -26  -6    3.43    0.17
  -1  26   5    1.07    0.15
   1 -26  -5    1.09    0.10
  -1  26   4    5.85    0.30
   1 -26  -4    5.82    0.27
   1 -26  -3    0.05    0.08
  -1  26   3   -0.09    0.08
  -1  26   3    0.03    0.13
   1 -26  -2    1.00    0.10
  -1  26   2    0.74    0.10
  -1  26   2    0.96    0.14
   1 -26  -1    0.74    0.09
  -1  26   1    0.79    0.11
  -1  26   1    0.78    0.10
  -1  26   1    0.80    0.13
  -1  26   0    0.50    0.10
  -1  26  -1    1.00    0.12
   1  26   1    1.22    0.14
  -1  26  -2    0.72    0.10
   1  26   2    0.67    0.12
  -1  26  -3    1.00    0.11
   1  26   3    0.80    0.11
  -1  26  -4    0.21    0.09
   1  26   4    0.25    0.11
  -1  26  -5    0.06    0.08
   1  26   5    0.09    0.11
  -1 -26  -6    1.39    0.09
   1  26   6    1.32    0.17
  -1  27   6    0.77    0.22
   1 -27  -5    0.25    0.06
  -1  27   5    0.41    0.18
   1 -27  -4    1.25    0.10
  -1  27   4    1.25    0.14
   1 -27  -3    1.32    0.10
  -1  27   3    1.59    0.14
   1 -27  -2    0.13    0.06
  -1  27   2    0.11    0.11
  -1  27   1    1.68    0.12
   1 -27  -1    1.37    0.10
  -1  27   0    0.70    0.09
   1  27   0    0.77    0.12
  -1  27   0    0.79    0.10
  -1  27  -1    0.24    0.08
   1  27   1    0.11    0.09
  -1  27  -2    1.95    0.13
   1  27   2    1.93    0.14
  -1  27  -3    0.47    0.08
   1  27   3    0.31    0.08
  -1 -27  -4    0.32    0.07
  -1 -27  -5    0.18    0.06
  -1  28   5    0.73    0.18
  -1  28   4    0.47    0.16
   1 -28  -3    1.26    0.08
   1 -28  -2    0.58    0.06
   1  28  -2    0.61    0.12
   1  28  -1    0.49    0.10
   1  28   0    2.58    0.16
   1  28   1   28.67    1.11
  -1  28  -1   27.74    1.10
  -1 -28  -2    1.15    0.08
  -1 -28  -3    0.74    0.07
   2   0 -15    0.04    0.12
  -2   0  14    3.60    0.19
   2   0 -14    3.79    0.19
   2   0 -14    3.62    0.22
  -2   0  13    0.04    0.11
   2   0 -13    0.26    0.15
   2   0 -13    0.06    0.12
   2   0 -12    5.26    0.33
   2   0 -12    5.82    0.29
  -2   0  12    5.88    0.30
   2   0 -12    5.77    0.33
   2   0 -11    0.05    0.16
   2   0 -11   -0.04    0.27
   2   0 -10    1.91    0.21
   2   0 -10    2.03    0.20
   2   0  -9   -0.07    0.27
   2   0  -9    0.01    0.14
   2   0  -9    0.01    0.13
   2   0  -8    3.34    0.22
   2   0  -8    3.23    0.22
   2   0  -8    3.28    0.37
   2   0  -7   -0.03    0.11
   2   0  -7    0.05    0.23
   2   0  -6   23.66    0.95
   2   0  -5    0.22    0.21
  -2   0   5    0.01    0.12
   2   0  -4   24.44    1.09
  -2   0   4   25.57    1.03
   2   0  -3    0.09    0.17
  -2   0   3   -0.01    0.08
   2   0  -2 1027.31   39.13
   2   0  -1    0.04    0.07
   2   0  -1    0.11    0.12
   2   0  -1    0.06    0.13
   2   0   0  185.14    7.19
   2   0   0  187.72    7.18
   2   0   0  195.45    7.21
   2   0   1    0.09    0.12
   2   0   1    0.08    0.09
   2   0   1    0.13    0.10
   2   0   2 9999.00  379.87
   2   0   2 9979.77  379.87
   2   0   3   -0.08    0.14
   2   0   3    0.08    0.15
   2   0   4   42.56    1.75
   2   0   4   43.63    1.74
   2   0   5    0.50    0.10
   2   0   6   61.96    2.47
   2   0   6   61.63    2.35
  -2   0  -6   60.19    2.36
   2   0   6   58.99    2.48
   2   0   7   -0.02    0.21
  -2   0  -7    0.08    0.10
   2   0   7    0.04    0.11
   2   0   8    1.92    0.18
   2   0   8    2.04    0.30
  -2   0  -8    1.68    0.16
   2   0   8    1.91    0.16
   2   0   9    0.02    0.13
  -2   0  -9    0.02    0.12
   2   0   9   -0.09    0.13
   2   0   9    0.07    0.25
   2   0  10    3.99    0.25
   2   0  10    4.39    0.40
   2   0  11    0.37    0.13
  -2   0 -11    0.08    0.12
   2   0  12    0.68    0.13
  -2   0 -12    1.07    0.16
   2   0  13    0.10    0.08
  -2   0 -13    0.08    0.12
  -2   0 -14    0.16    0.16
   2   1 -15    0.68    0.13
   2  -1 -15    0.67    0.13
  -2   1  14   -0.04    0.08
  -2  -1  14    0.03    0.08
   2  -1 -14    0.13    0.12
   2   1 -14   -0.08    0.12
   2  -1 -14    0.06    0.08
   2   1 -14    0.04    0.07
   2   1 -13    6.22    0.35
   2  -1 -13    6.55    0.35
   2  -1 -13    7.54    0.33
   2   1 -13    7.12    0.33
  -2   1  13    6.68    0.32
  -2  -1  13    6.63    0.32
   2   1 -12    4.67    0.30
  -2   1  12    5.42    0.27
  -2  -1  12    5.28    0.27
   2  -1 -12    4.98    0.26
   2   1 -12    4.78    0.26
   2  -1 -12    4.81    0.31
   2   1 -12    5.00    0.31
   2   1 -11    1.67    0.36
   2  -1 -11    1.48    0.34
   2  -1 -11    1.75    0.21
   2   1 -11    1.91    0.21
   2   1 -10    0.90    0.17
   2  -1 -10    0.75    0.16
   2  -1 -10    0.71    0.33
   2   1 -10    0.75    0.32
   2  -1 -10    1.03    0.18
   2   1 -10    0.63    0.17
   2  -1  -9    1.18    0.17
   2   1  -9    1.21    0.17
   2   1  -9    1.03    0.32
   2  -1  -9    0.83    0.31
   2  -1  -9    1.04    0.17
   2   1  -9    0.97    0.16
   2   1  -8    0.60    0.13
   2  -1  -8    0.29    0.13
   2  -1  -8    0.37    0.26
   2   1  -8    0.37    0.25
   2  -1  -8    0.42    0.13
   2   1  -8    0.57    0.14
   2  -1  -7    0.14    0.11
   2  -1  -7    0.24    0.22
   2   1  -7    0.19    0.21
   2   1  -7    0.29    0.10
   2   1  -6   29.65    1.19
   2  -1  -6   30.21    1.19
  -2  -1   6   30.89    1.27
   2   1  -5    0.17    0.21
   2  -1  -5    0.29    0.22
  -2  -1   5    0.10    0.13
   2  -1  -4   19.62    0.87
   2   1  -4   20.15    0.87
  -2  -1   4   18.96    0.81
   2  -1  -3   11.27    0.53
   2   1  -3   12.08    0.54
  -2  -1   3   10.53    0.47
   2   1  -2  447.38   15.77
   2  -1  -2  415.98   15.77
   2  -1  -2  403.66   15.74
  -2  -1   2  407.06   15.72
   2   1  -1  498.87   20.16
   2  -1  -1  542.37   20.20
   2   1  -1  566.89   20.21
   2  -1  -1  554.75   20.20
   2   1  -1  550.42   20.20
   2  -1  -1  534.06   20.18
   2  -1   0    0.49    0.07
   2  -1   0    0.40    0.07
   2   1   0    0.25    0.07
   2  -1   0    0.42    0.10
   2  -1   0    0.50    0.13
   2   1   0    0.33    0.13
   2  -1   1    4.21    0.21
   2   1   1    3.73    0.23
   2  -1   1    4.01    0.23
   2  -1   1    4.19    0.23
   2   1   2    1.34    0.18
   2  -1   2    1.75    0.19
   2   1   2    0.46    0.16
   2  -1   2    0.58    0.15
   2   1   3  151.63    6.04
   2  -1   3  158.51    6.04
   2   1   3  160.41    6.05
   2  -1   3  157.35    6.05
   2   1   4   13.53    0.61
   2  -1   4   12.85    0.61
   2   1   4   12.90    0.62
   2  -1   4   13.08    0.62
   2   1   5  211.46    8.13
   2  -1   5  214.86    8.14
   2  -1   6   80.92    3.14
  -2   1  -6   76.94    3.01
   2   1   6   78.39    3.11
   2  -1   6   80.20    3.11
   2  -1   6   78.52    3.00
   2   1   6   77.82    3.00
  -2  -1  -6   76.53    3.00
   2   1   7   10.58    0.59
   2  -1   7   10.64    0.59
   2  -1   7   10.61    0.45
   2   1   7   10.45    0.45
  -2   1  -7   10.80    0.46
  -2  -1  -7   10.03    0.46
   2  -1   8    2.60    0.19
   2   1   8    2.42    0.20
  -2   1  -8    2.52    0.18
  -2  -1  -8    2.06    0.17
   2   1   8    2.22    0.31
   2  -1   8    1.81    0.29
   2   1   8    2.39    0.18
   2  -1   8    2.53    0.18
   2   1   9    0.16    0.13
   2  -1   9    0.26    0.13
  -2   1  -9   -0.06    0.12
   2  -1   9    0.14    0.12
   2   1   9    0.07    0.14
  -2  -1  -9    0.12    0.12
   2  -1   9   -0.49    0.27
   2   1   9    0.07    0.25
   2   1  10    2.27    0.20
   2  -1  10    1.85    0.31
   2   1  10    2.25    0.33
   2   1  11    3.46    0.21
   2  -1  11    3.33    0.21
  -2   1 -11    3.01    0.22
  -2  -1 -12    0.24    0.14
  -2   1 -12   -0.05    0.14
   2  -1  12    0.10    0.11
   2   1  12    0.03    0.11
  -2  -1 -13    0.07    0.12
  -2   1 -13    0.16    0.12
   2   1  13    0.06    0.08
   2  -1  13    0.08    0.08
  -2  -1 -14    0.27    0.16
  -2   1 -14   -0.11    0.15
   2  -2 -14    0.12    0.12
   2   2 -14   -0.02    0.12
  -2  -2  14    0.06    0.08
  -2   2  14    0.08    0.08
   2   2 -14   -0.07    0.07
   2  -2 -14   -0.03    0.07
   2   2 -13    0.33    0.15
   2  -2 -13    0.20    0.14
  -2  -2  13    0.34    0.11
  -2   2  13    0.27    0.12
   2  -2 -13    0.32    0.11
   2   2 -13    0.25    0.12
  -2   2  12    0.19    0.13
  -2  -2  12    0.27    0.13
   2   2 -12    0.16    0.15
   2  -2 -12    0.19    0.16
   2   2 -12    0.20    0.16
   2   2 -12    0.13    0.11
   2  -2 -12    0.17    0.11
   2  -2 -11    0.62    0.30
   2   2 -11    0.77    0.32
   2   2 -11    0.72    0.18
   2  -2 -11    0.69    0.17
   2  -2 -10    2.27    0.38
   2   2 -10    1.67    0.36
   2   2 -10    2.58    0.22
   2  -2 -10    2.03    0.21
   2   2 -10    2.59    0.23
   2  -2 -10    2.26    0.21
   2   2  -9    2.13    0.36
   2  -2  -9    2.40    0.36
   2  -2  -9    2.38    0.21
   2   2  -9    1.97    0.18
   2  -2  -9    2.21    0.20
   2   2  -9    2.04    0.19
   2  -2  -8    3.53    0.40
   2   2  -8    3.88    0.42
   2   2  -8    4.63    0.25
   2  -2  -8    4.30    0.26
   2   2  -8    4.51    0.26
   2  -2  -8    4.56    0.26
   2  -2  -7   18.76    0.96
   2   2  -7   19.35    0.96
   2  -2  -7   19.64    0.80
   2   2  -7   19.28    0.79
  -2  -2   7   19.15    0.89
   2   2  -6    5.44    0.27
   2  -2  -6    5.95    0.28
  -2  -2   6    5.52    0.34
   2  -2  -5    0.32    0.21
   2   2  -5    0.03    0.18
  -2  -2   5   -0.02    0.13
   2   2  -4   81.74    3.20
   2  -2  -4   79.89    3.19
  -2  -2   4   81.18    3.15
   2   2  -3   16.54    0.72
   2  -2  -3   17.19    0.73
  -2  -2   3   15.76    0.67
   2  -2  -2    9.99    0.49
   2   2  -2   10.73    0.42
   2  -2  -2   10.54    0.46
  -2  -2   2    9.96    0.43
   2  -2  -1   95.82    3.64
   2   2  -1   92.88    3.63
   2  -2  -1   98.20    3.64
   2   2  -1   97.91    3.64
   2  -2  -1   94.44    3.62
   2   2  -1   92.40    3.59
   2  -2   0   22.23    0.95
   2  -2   0   24.51    0.96
   2  -2   0   24.49    0.97
   2   2   0   25.17    0.98
   2  -2   1    4.76    0.26
   2   2   1    4.77    0.25
   2  -2   1    4.84    0.26
   2  -2   1    4.93    0.25
   2   2   2  183.84    7.29
   2  -2   2  198.19    7.30
   2  -2   2  189.61    7.30
   2  -2   2  189.76    7.30
   2  -2   3  170.10    6.41
   2  -2   3  173.35    6.40
   2   2   3  156.53    6.40
   2  -2   4    3.34    0.27
   2  -2   4    3.83    0.27
   2   2   4    3.31    0.27
   2   2   5   30.90    1.26
   2  -2   5   33.75    1.26
   2  -2   6    0.29    0.10
   2   2   6    0.23    0.10
   2  -2   6    0.15    0.18
   2   2   6    0.41    0.20
  -2   2  -6    0.18    0.09
  -2  -2  -6    0.15    0.09
   2  -2   6    0.11    0.17
   2  -2   7   -0.11    0.19
   2   2   7    0.04    0.13
   2   2   7    0.12    0.11
   2  -2   7   -0.02    0.10
  -2  -2  -7    0.11    0.10
   2   2   7    0.07    0.21
   2  -2   7   -0.13    0.21
  -2   2  -7   -0.05    0.10
   2   2   8   22.41    1.09
   2  -2   8   22.69    1.09
  -2   2  -8   22.49    0.96
  -2  -2  -8   22.90    0.95
   2  -2   8   23.99    0.94
   2   2   8   22.71    0.94
   2  -2   8   24.12    0.96
   2   2   8   24.31    0.98
   2   2   9    7.42    0.51
   2  -2   9    7.11    0.51
  -2   2  -9    6.50    0.35
  -2  -2  -9    6.76    0.35
   2   2   9    7.13    0.37
   2   2   9    6.87    0.34
   2  -2   9    6.98    0.34
   2  -2  10    1.27    0.28
   2   2  10    1.45    0.28
   2   2  10    1.16    0.16
   2   2  11    0.31    0.13
   2  -2  11    0.41    0.12
  -2   2 -11    0.18    0.13
   2  -2  12    0.16    0.11
   2   2  12    0.07    0.11
  -2   2 -12    0.13    0.11
  -2  -2 -12    0.26    0.14
  -2   2 -12    0.16    0.14
  -2  -2 -13    0.27    0.12
  -2   2 -13    0.34    0.12
   2   2  13    0.08    0.08
   2  -2  13    0.07    0.08
  -2   2 -14    0.38    0.15
  -2  -2 -14    0.36    0.15
   2   3 -14    2.34    0.18
   2  -3 -14    2.44    0.18
   2   3 -14    2.51    0.14
  -2  -3  14    2.65    0.14
  -2   3  14    2.16    0.14
   2  -3 -14    2.54    0.14
   2  -3 -13   16.08    0.74
   2   3 -13   16.33    0.74
   2   3 -13   14.66    0.74
  -2   3  13   17.31    0.72
   2  -3 -13   19.95    0.73
   2   3 -13   20.45    0.73
  -2  -3  13   17.58    0.72
   2   3 -12   38.95    1.61
   2  -3 -12   38.45    1.61
   2   3 -12   38.13    1.61
  -2   3  12   40.82    1.58
  -2  -3  12   42.23    1.58
   2   3 -12   39.20    1.57
   2  -3 -12   40.34    1.57
   2   3 -11    6.16    0.36
   2  -3 -11    6.65    0.36
   2   3 -11    5.46    0.54
   2  -3 -11    5.86    0.54
   2   3 -10    2.36    0.39
   2  -3 -10    1.88    0.36
   2   3 -10    2.22    0.21
   2  -3 -10    2.19    0.21
   2   3 -10    2.24    0.21
   2  -3 -10    1.76    0.21
   2  -3  -9    2.79    0.22
   2   3  -9    2.94    0.21
   2   3  -9    2.46    0.22
   2  -3  -9    2.63    0.21
   2   3  -9    2.26    0.37
   2  -3  -9    2.92    0.38
  -2  -3   8    0.81    0.19
   2   3  -8    1.00    0.15
   2   3  -8    0.82    0.14
   2  -3  -8    0.94    0.15
   2  -3  -8    0.60    0.28
   2   3  -8    0.74    0.27
   2  -3  -8    1.12    0.15
   2   3  -7    6.94    0.34
   2  -3  -7    7.65    0.35
   2  -3  -7    7.61    0.50
   2   3  -7    6.77    0.50
  -2  -3   7    7.09    0.42
   2  -3  -6   84.87    3.19
  -2  -3   6   84.28    3.27
   2   3  -6   80.02    3.18
   2   3  -5  147.59    5.65
   2  -3  -5  140.29    5.64
  -2  -3   5  145.42    5.59
   2  -3  -4    1.84    0.22
   2   3  -4    2.04    0.22
  -2  -3   4    1.93    0.18
   2   3  -3    2.41    0.22
   2  -3  -3    2.14    0.22
  -2  -3   3    2.57    0.17
   2  -3  -2    3.52    0.21
   2   3  -2    3.07    0.13
   2   3  -2    3.68    0.23
   2  -3  -2    3.24    0.23
   2   3  -1    2.22    0.18
   2  -3  -1    1.98    0.17
  -2  -3   1    2.00    0.10
   2  -3  -1    1.95    0.16
   2  -3   0   47.10    1.90
   2  -3   0   48.84    1.89
   2   3   0   49.59    1.91
   2  -3   0   49.22    1.91
   2  -3   1   34.47    1.40
   2  -3   1   36.87    1.40
   2   3   1   34.77    1.40
   2  -3   1   35.51    1.40
   2  -3   1   35.66    1.41
   2  -3   2   82.59    3.26
   2  -3   2   87.82    3.25
   2   3   2   82.12    3.25
   2  -3   2   82.96    3.26
   2  -3   3   57.03    2.24
   2   3   3   54.57    2.23
   2  -3   3   58.12    2.23
   2  -3   4    0.57    0.17
   2  -3   4    0.63    0.18
   2   3   4    0.67    0.18
   2   3   5    0.33    0.09
   2  -3   5    0.33    0.09
   2  -3   6    5.59    0.39
   2   3   6    5.16    0.26
   2  -3   6    5.97    0.26
  -2  -3  -6    5.46    0.27
   2   3   6    5.16    0.37
   2  -3   6    6.16    0.38
  -2   3  -6    5.61    0.27
   2  -3   7    0.18    0.20
   2  -3   7    0.19    0.11
   2   3   7    0.27    0.11
  -2  -3  -7    0.18    0.09
   2   3   7    0.41    0.15
  -2   3  -7    0.27    0.11
   2   3   7    0.15    0.21
   2  -3   7    0.25    0.20
   2  -3   8   13.31    0.71
   2   3   8   12.61    0.71
   2  -3   8   13.48    0.57
   2   3   8   12.68    0.59
   2  -3   8   13.28    0.56
   2   3   8   12.76    0.56
   2  -3   8   14.20    0.75
  -2   3  -8   12.81    0.57
  -2  -3  -8   12.95    0.57
   2   3   9   14.88    0.79
   2  -3   9   15.43    0.78
  -2   3  -9   13.86    0.62
  -2  -3  -9   13.20    0.62
   2   3   9   14.18    0.64
   2   3   9   13.99    0.61
   2  -3   9   14.97    0.61
   2   3  10    0.61    0.16
   2  -3  10    0.77    0.24
   2   3  10    0.81    0.26
  -2   3 -11    1.07    0.15
   2   3  11    0.84    0.14
   2  -3  11    0.89    0.13
   2   3  11    0.76    0.14
  -2   3 -12    0.04    0.11
  -2   3 -12    0.20    0.14
  -2  -3 -12    0.19    0.14
   2  -3  12    0.11    0.10
   2   3  12   -0.01    0.11
  -2   3 -13    0.37    0.12
  -2  -3 -13    0.33    0.12
   2  -3  13    0.24    0.08
   2   3  13    0.31    0.08
   2  -4 -14    0.20    0.11
   2   4 -14    0.28    0.13
   2  -4 -14    0.13    0.07
   2   4 -14    0.01    0.07
  -2   4  14    0.16    0.08
  -2  -4  14    0.11    0.07
   2  -4 -13   17.47    0.66
  -2   4  13   15.22    0.65
   2   4 -13   17.42    0.66
  -2  -4  13   16.40    0.65
   2   4 -13   13.94    0.67
   2  -4 -13   14.22    0.67
   2   4 -13   15.09    0.67
  -2   4  12    7.37    0.34
   2   4 -12    6.88    0.33
   2  -4 -12    7.33    0.34
  -2  -4  12    7.93    0.34
   2   4 -12    6.04    0.37
   2   4 -12    7.30    0.38
   2  -4 -12    5.86    0.37
   2   4 -11    6.94    0.60
  -2  -4  11    6.94    0.51
   2   4 -11    7.95    0.40
   2  -4 -11    7.79    0.40
   2   4 -10    2.76    0.22
   2   4 -10    2.20    0.22
   2  -4 -10    2.36    0.22
   2  -4 -10    1.65    0.35
   2   4 -10    1.83    0.36
   2   4  -9    6.47    0.34
   2  -4  -9    6.77    0.35
   2   4  -9    6.21    0.35
   2  -4  -9    6.94    0.35
   2   4  -9    5.86    0.54
   2  -4  -9    6.32    0.55
   2   4  -8   17.42    0.72
   2  -4  -8   17.75    0.72
   2   4  -8   15.70    0.90
   2  -4  -8   16.21    0.89
  -2  -4   8   16.20    0.82
   2   4  -8   16.64    0.72
   2  -4  -8   16.32    0.71
   2   4  -7   30.09    1.22
   2  -4  -7   31.86    1.23
   2   4  -7   31.57    1.40
   2  -4  -7   29.53    1.38
  -2  -4   7   29.35    1.32
   2   4  -6   25.35    1.03
  -2  -4   6   26.26    1.12
   2  -4  -6   26.53    1.04
   2  -4  -5    3.95    0.32
   2   4  -5    3.68    0.31
   2   4  -4   18.45    0.82
   2  -4  -4   18.40    0.82
  -2  -4   4   17.71    0.77
   2   4  -3    8.45    0.42
   2  -4  -3    8.10    0.42
  -2  -4   3    7.94    0.38
   2  -4  -2   15.90    0.69
   2  -4  -2   15.67    0.70
   2   4  -2   17.39    0.71
   2  -4  -1    0.09    0.11
  -2  -4   1    0.10    0.07
   2   4  -1    0.08    0.12
   2  -4  -1   -0.06    0.11
   2  -4   0    5.95    0.30
   2  -4   0    6.02    0.30
   2  -4   0    5.77    0.29
   2   4   0    6.19    0.30
   2  -4   1   61.12    2.27
   2   4   1   57.74    2.26
   2  -4   1   55.84    2.28
   2  -4   1   59.12    2.28
   2  -4   1   57.23    2.28
   2  -4   2   57.89    2.13
   2   4   2   51.18    2.12
   2  -4   2   54.51    2.14
   2  -4   2   53.60    2.13
   2  -4   3   29.37    1.15
   2   4   3   26.88    1.15
   2  -4   3   27.90    1.17
   2   4   4    2.24    0.23
   2  -4   4    2.52    0.23
   2  -4   4    2.56    0.24
  -2   4  -5    0.25    0.09
   2   4   5    0.15    0.09
   2  -4   5    0.20    0.09
   2  -4   6   13.34    0.71
   2  -4   6   15.59    0.70
   2   4   6   13.33    0.69
   2  -4   6   14.98    0.58
   2   4   6   13.62    0.58
  -2   4  -6   14.93    0.60
  -2  -4  -6   13.57    0.59
  -2  -4  -7    2.05    0.16
   2  -4   7    2.14    0.28
   2   4   7    1.59    0.26
   2  -4   7    2.25    0.27
   2   4   7    2.28    0.20
   2  -4   7    2.45    0.16
   2   4   7    2.12    0.16
  -2   4  -7    2.21    0.16
  -2  -4  -8    1.71    0.16
   2  -4   8    1.86    0.30
   2   4   8    1.61    0.29
   2  -4   8    2.05    0.28
  -2   4  -8    2.19    0.17
   2   4   8    1.89    0.20
   2  -4   8    2.00    0.16
   2   4   8    1.83    0.16
   2   4   9    0.91    0.14
   2  -4   9    0.83    0.14
   2   4   9    0.71    0.27
   2  -4   9    1.07    0.27
   2   4   9    0.86    0.17
  -2   4  -9    1.25    0.16
   2   4  10    7.29    0.39
   2   4  10    7.61    0.52
   2  -4  10    7.54    0.51
   2   4  11    3.48    0.24
  -2   4 -11    3.79    0.24
   2   4  11    3.81    0.23
   2  -4  11    4.41    0.23
   2  -4  12    3.56    0.20
   2   4  12    3.57    0.20
  -2   4 -12    3.96    0.24
  -2  -4 -12    3.33    0.23
  -2   4 -12    3.40    0.21
  -2  -4 -13    0.12    0.11
  -2   4 -13    0.14    0.12
   2  -4  13    0.13    0.07
   2   4  13    0.13    0.07
   2  -5 -14    0.06    0.11
   2   5 -14    0.18    0.13
  -2   5  14    0.01    0.07
   2   5 -14    0.13    0.06
   2  -5 -14    0.21    0.06
   2  -5 -13    4.08    0.21
  -2  -5  13    4.19    0.21
  -2   5  13    3.57    0.21
   2   5 -13    4.40    0.22
   2   5 -13    3.10    0.23
   2   5 -13    3.46    0.23
   2  -5 -13    3.64    0.24
   2  -5 -12    2.17    0.16
  -2  -5  12    2.43    0.17
  -2   5  12    2.75    0.18
   2   5 -12    2.17    0.17
   2   5 -12    2.24    0.21
   2  -5 -12    1.80    0.20
   2  -5 -11    6.00    0.29
   2  -5 -11    5.29    0.32
   2   5 -11    5.54    0.33
   2   5 -11    5.45    0.32
   2  -5 -10    0.60    0.17
   2   5 -10    0.32    0.16
   2   5 -10    0.45    0.16
   2  -5 -10    0.33    0.29
   2   5 -10    0.07    0.28
   2   5  -9    1.77    0.19
   2  -5  -9    1.61    0.32
   2   5  -9    1.46    0.31
  -2  -5   9    2.17    0.27
   2   5  -9    2.24    0.19
   2  -5  -9    2.04    0.19
  -2  -5   8    1.37    0.23
   2   5  -8    1.40    0.30
   2  -5  -8    0.99    0.30
   2   5  -8    1.37    0.16
   2   5  -8    1.40    0.16
   2  -5  -8    1.54    0.16
   2  -5  -8    1.53    0.17
   2  -5  -7   19.15    0.78
   2   5  -7   18.92    0.77
   2  -5  -7   17.71    0.93
   2   5  -7   18.13    0.93
  -2  -5   7   17.96    0.86
   2   5  -6    0.76    0.11
   2  -5  -6    0.75    0.12
  -2  -5   5    0.64    0.16
   2  -5  -5    0.69    0.19
   2   5  -5    0.38    0.20
  -2  -5   4    0.71    0.15
   2  -5  -4    0.77    0.18
   2   5  -4    0.69    0.18
   2  -5  -3    0.06    0.15
   2   5  -3    0.14    0.15
  -2  -5   2    5.34    0.27
   2  -5  -2    6.13    0.31
   2  -5  -2    5.42    0.30
   2   5  -2    5.71    0.30
   2   5  -2    5.56    0.30
   2  -5  -1    1.99    0.17
   2  -5  -1    2.04    0.17
   2   5  -1    2.38    0.18
   2   5   0   21.88    0.86
   2  -5   0   20.20    0.86
   2  -5   0   21.29    0.87
   2  -5   1   16.39    0.66
   2   5   1   15.19    0.66
   2  -5   1   16.23    0.69
   2  -5   1   16.02    0.68
   2  -5   2    0.68    0.15
   2   5   2    1.10    0.14
   2  -5   2    1.17    0.14
   2  -5   2    0.89    0.16
   2  -5   3    6.81    0.37
   2  -5   3    8.14    0.38
   2   5   3    6.74    0.37
   2  -5   3    7.02    0.39
   2  -5   4    2.39    0.22
   2   5   4    2.68    0.23
   2  -5   4    2.15    0.23
  -2   5  -5    0.43    0.09
   2  -5   5    0.50    0.18
   2  -5   5    0.33    0.09
   2   5   5    0.35    0.09
   2  -5   6    0.28    0.09
   2   5   6    0.26    0.10
   2  -5   6    0.27    0.19
  -2   5  -6    0.29    0.09
   2   5   6    0.23    0.18
   2  -5   6    0.46    0.19
  -2  -5  -6    0.32    0.09
   2   5   7    0.16    0.15
   2   5   7    0.28    0.11
   2  -5   7    0.13    0.10
   2  -5   7    0.25    0.19
  -2   5  -7    0.16    0.11
   2   5   7    0.26    0.20
   2  -5   7    0.02    0.19
  -2  -5  -7    0.28    0.11
   2   5   8    0.56    0.12
   2  -5   8    0.83    0.13
   2   5   8    1.18    0.18
  -2   5  -8    0.86    0.14
   2   5   8    0.70    0.24
   2  -5   8    0.72    0.23
   2  -5   8    1.06    0.26
   2   5   9    0.51    0.13
   2  -5   9    0.21    0.12
   2   5   9    0.18    0.16
  -2   5  -9    0.40    0.13
   2  -5   9    0.19    0.21
   2   5   9    0.12    0.23
   2   5  10    1.26    0.18
   2   5  10    0.94    0.25
   2  -5  10    1.07    0.25
   2  -5  11    3.52    0.20
   2   5  11    3.18    0.20
  -2   5 -11    2.98    0.22
  -2  -5 -12    0.03    0.13
  -2   5 -12    0.24    0.13
  -2   5 -12   -0.01    0.10
   2   5  12    0.22    0.10
   2  -5  12    0.08    0.09
   2  -5  13    0.41    0.07
   2   5  13    0.45    0.08
  -2  -5 -13    0.43    0.11
  -2   5 -13    0.49    0.13
   2  -6 -14    0.96    0.12
   2   6 -14    1.22    0.14
   2   6 -13   -0.01    0.09
   2  -6 -13   -0.04    0.09
   2  -6 -13    0.06    0.11
   2   6 -13    0.07    0.12
   2   6 -13    0.06    0.12
  -2  -6  13   -0.04    0.09
  -2   6  13   -0.02    0.10
   2  -6 -12    0.07    0.10
   2   6 -12   -0.01    0.11
   2   6 -12    0.27    0.15
  -2   6  12    0.16    0.12
  -2  -6  12    0.25    0.11
   2   6 -11    5.29    0.31
   2   6 -11    5.54    0.27
   2  -6 -11    4.89    0.26
   2   6 -11    5.38    0.32
   2  -6 -11    5.03    0.31
   2  -6 -10    1.93    0.36
   2   6 -10    1.44    0.35
   2   6 -10    2.39    0.20
   2   6 -10    1.95    0.21
   2  -6 -10    2.15    0.21
   2   6  -9    5.47    0.33
  -2  -6   9    5.53    0.43
   2  -6  -9    7.38    0.35
   2  -6  -9    6.08    0.54
   2   6  -9    6.26    0.53
   2   6  -9    6.11    0.33
  -2  -6   8    2.08    0.25
   2  -6  -8    1.73    0.17
   2   6  -8    1.81    0.17
   2   6  -8    1.87    0.16
   2   6  -8    1.72    0.32
   2  -6  -8    1.25    0.30
  -2  -6   7    1.43    0.21
   2   6  -7    1.36    0.13
   2  -6  -7    0.69    0.24
   2   6  -7    0.89    0.24
   2   6  -6    2.90    0.17
  -2  -6   5    0.02    0.13
   2  -6  -5    0.20    0.18
   2   6  -5   -0.02    0.18
  -2  -6   4    2.79    0.22
   2   6  -4    2.82    0.25
   2  -6  -4    2.81    0.25
   2  -6  -3    2.72    0.22
   2   6  -3    2.84    0.23
   2  -6  -3    3.05    0.24
   2   6  -2   10.47    0.46
   2  -6  -2    9.16    0.45
   2  -6  -2    9.84    0.45
   2   6  -2   11.10    0.46
  -2  -6   2    9.34    0.43
   2  -6  -2    9.49    0.46
   2  -6  -1    0.14    0.13
   2  -6  -1    0.28    0.11
   2  -6   0    0.17    0.12
   2   6   0    0.06    0.10
   2  -6   0    0.19    0.10
   2  -6   1   34.68    1.38
   2  -6   1   36.04    1.39
   2   6   1   33.22    1.35
   2  -6   2    1.50    0.17
   2  -6   2    1.67    0.15
   2   6   2    1.57    0.16
   2  -6   2    1.44    0.18
   2  -6   2    1.21    0.18
   2  -6   3   -0.07    0.12
   2   6   3    0.11    0.14
   2  -6   3    0.15    0.14
   2  -6   3    0.14    0.17
   2  -6   4    8.02    0.39
   2   6   4    6.40    0.39
   2  -6   5    0.39    0.18
   2  -6   5    0.18    0.08
   2   6   5    0.22    0.08
  -2   6  -5    0.32    0.09
   2  -6   6    3.40    0.31
   2  -6   6    3.35    0.29
   2   6   6    2.73    0.28
  -2   6  -6    3.40    0.19
   2   6   6    3.07    0.18
   2  -6   6    3.43    0.18
   2   6   7    0.68    0.11
   2  -6   7    1.00    0.12
   2   6   7    0.95    0.16
  -2   6  -7    0.92    0.12
   2  -6   7    1.19    0.25
   2   6   7    0.77    0.22
   2  -6   7    0.72    0.21
   2   6   8    0.86    0.13
   2  -6   8    0.98    0.13
   2   6   8    1.11    0.18
  -2   6  -8    1.00    0.14
   2  -6   8    1.02    0.26
   2   6   8    0.61    0.24
   2  -6   8    1.12    0.25
   2  -6   9    0.83    0.13
   2   6   9    0.69    0.13
   2   6   9    0.50    0.16
  -2   6  -9    0.87    0.15
   2  -6   9    0.53    0.23
   2   6   9    0.82    0.26
   2  -6   9    0.64    0.22
   2  -6  10    0.14    0.11
   2   6  10   -0.04    0.12
  -2   6 -10    0.07    0.13
   2   6  10    0.27    0.15
   2  -6  11    0.15    0.10
   2   6  11    0.27    0.11
  -2   6 -11    0.20    0.12
   2   6  12    0.18    0.09
   2  -6  12   -0.04    0.08
  -2   6 -12    0.04    0.12
  -2  -6 -12    0.25    0.12
  -2   6 -12    0.16    0.10
  -2   6 -13    1.79    0.15
  -2  -6 -13    1.37    0.13
   2   7 -14    0.09    0.10
  -2   7  13    0.00    0.09
  -2  -7  13   -0.05    0.08
   2  -7 -13    0.04    0.08
   2   7 -13   -0.03    0.08
   2   7 -13    0.14    0.12
   2  -7 -13    0.34    0.11
   2   7 -13    0.13    0.11
   2   7 -12    4.12    0.22
  -2  -7  12    3.85    0.21
  -2   7  12    3.58    0.22
   2  -7 -12    3.92    0.22
   2   7 -12    3.33    0.24
   2   7 -11    0.36    0.14
   2   7 -11    0.42    0.15
   2  -7 -11    0.25    0.15
   2  -7 -11    0.32    0.11
   2   7 -11    0.14    0.11
  -2   7  11    0.25    0.12
  -2  -7  11    0.28    0.12
   2   7 -10    0.53    0.30
   2  -7 -10    0.84    0.33
   2   7 -10    0.74    0.17
   2   7 -10    1.21    0.17
  -2  -7   9    1.03    0.23
   2   7  -9    1.64    0.17
   2  -7  -9    0.91    0.31
   2   7  -9    0.69    0.31
   2   7  -9    0.87    0.17
   2  -7  -9    1.83    0.18
  -2  -7   8    1.49    0.24
   2  -7  -8    2.03    0.18
   2   7  -8    2.03    0.16
  -2   7   8    1.97    0.17
   2   7  -8    1.72    0.17
   2   7  -8    1.40    0.32
   2  -7  -8    1.87    0.33
   2   7  -7    1.13    0.27
   2  -7  -7    0.60    0.24
   2   7  -7    1.04    0.13
  -2  -7   7    1.11    0.20
   2   7  -6    0.04    0.09
  -2  -7   6    0.03    0.14
  -2  -7   5    8.27    0.44
   2   7  -5    7.99    0.35
   2   7  -5    8.21    0.47
   2  -7  -5    7.06    0.45
   2   7  -4    4.03    0.29
   2  -7  -4    3.74    0.29
  -2  -7   4    4.12    0.27
   2  -7  -3    5.39    0.32
   2  -7  -3    4.86    0.30
   2   7  -3    5.58    0.32
   2  -7  -2    4.35    0.27
   2  -7  -2    3.97    0.23
   2  -7  -2    3.48    0.23
   2   7  -2    3.93    0.24
  -2  -7   2    4.12    0.23
   2   7  -2    4.24    0.24
   2  -7  -1    2.92    0.21
  -2  -7   1    2.46    0.11
   2  -7   0    1.33    0.16
   2   7   0    1.49    0.13
   2  -7   0    1.42    0.13
   2  -7   1    1.23    0.17
   2  -7   1    1.64    0.17
   2  -7   1    1.28    0.14
   2   7   1    1.33    0.14
   2  -7   2   13.07    0.60
   2  -7   2   13.03    0.58
   2  -7   2   12.86    0.60
   2  -7   2   13.44    0.56
   2   7   2   12.30    0.56
   2  -7   3    0.69    0.17
   2  -7   3    0.93    0.16
   2   7   3    0.82    0.15
   2  -7   3    0.92    0.15
  -2   7  -4    0.95    0.10
   2   7   4    1.10    0.18
   2  -7   4    1.02    0.17
   2  -7   5    0.24    0.08
   2   7   5    0.16    0.08
  -2   7  -5    0.23    0.08
   2   7   5    0.16    0.16
   2  -7   5    0.16    0.17
   2   7   6    0.38    0.09
   2  -7   6    0.32    0.09
   2  -7   6    0.42    0.21
  -2   7  -6    0.33    0.10
   2   7   6    0.60    0.19
   2  -7   6    0.17    0.16
   2   7   7    0.17    0.14
   2   7   7    0.30    0.10
   2  -7   7    0.23    0.10
   2  -7   7    0.14    0.20
  -2   7  -7    0.16    0.11
   2   7   7    0.13    0.21
   2  -7   7    0.16    0.18
   2   7   8    0.04    0.16
   2   7   8    0.02    0.11
   2  -7   8   -0.03    0.10
   2  -7   8    0.11    0.21
  -2   7  -8    0.13    0.12
   2   7   8   -0.04    0.21
   2  -7   8   -0.08    0.20
   2   7   9    1.25    0.19
   2  -7   9    1.17    0.29
   2   7   9    0.80    0.25
   2  -7   9    1.40    0.26
   2  -7   9    1.04    0.13
   2   7   9    1.19    0.14
  -2   7  -9    1.42    0.17
  -2   7 -10    1.60    0.18
   2  -7  10    1.94    0.15
   2   7  10    1.64    0.16
   2   7  10    1.93    0.20
   2   7  11    0.06    0.10
   2  -7  11    0.13    0.10
  -2   7 -11    0.07    0.12
   2  -7  12    0.15    0.08
   2   7  12    0.10    0.09
  -2   7 -12    0.14    0.11
  -2  -7 -12    0.26    0.11
   2   7  12    0.03    0.10
  -2   7 -12    0.07    0.10
  -2   7 -13    0.55    0.11
   2  -8 -13    0.04    0.06
  -2  -8  13    0.17    0.07
  -2   8  13    0.25    0.08
   2   8 -13    0.02    0.07
   2  -8 -13    0.05    0.07
   2   8 -13    0.09    0.09
   2  -8 -13    0.08    0.09
   2   8 -13    0.23    0.11
  -2   8  12   -0.07    0.10
  -2  -8  12    0.01    0.10
   2   8 -12    0.08    0.13
   2  -8 -12   -0.02    0.12
   2   8 -12   -0.04    0.12
   2   8 -12    0.11    0.10
   2  -8 -12    0.08    0.10
   2   8 -11    0.06    0.14
   2  -8 -11    0.05    0.10
   2   8 -11   -0.07    0.10
   2   8 -11    0.14    0.14
   2  -8 -11    0.18    0.13
  -2   8  11    0.04    0.11
  -2  -8  11    0.06    0.10
   2   8 -10    1.56    0.18
   2  -8 -10    1.24    0.17
   2  -8 -10    0.54    0.27
   2   8 -10    1.23    0.32
   2   8 -10    1.54    0.13
   2  -8 -10    1.38    0.13
  -2  -8  10    1.48    0.26
  -2  -8  10    0.84    0.23
   2   8 -10    1.23    0.18
  -2  -8   9    1.17    0.23
   2   8  -9    1.07    0.29
   2  -8  -9    1.24    0.29
   2   8  -9    1.29    0.16
   2  -8  -9    1.44    0.16
   2   8  -9    1.22    0.16
   2  -8  -8   -0.04    0.11
   2   8  -8    0.01    0.11
  -2  -8   8   -0.02    0.17
   2   8  -8    0.05    0.12
   2  -8  -8    0.03    0.22
   2   8  -8   -0.17    0.23
  -2   8   8    0.22    0.13
  -2  -8   7    0.14    0.17
   2  -8  -7    0.10    0.21
   2   8  -7    0.02    0.21
   2   8  -7    0.30    0.11
  -2  -8   6    1.25    0.20
   2   8  -6    1.29    0.12
   2  -8  -6    1.10    0.22
   2   8  -6    1.32    0.23
   2   8  -5   -0.02    0.17
   2  -8  -5    0.19    0.17
   2   8  -5    0.25    0.08
  -2  -8   4    0.36    0.16
   2  -8  -4    0.44    0.16
   2   8  -4    0.31    0.15
   2   8  -3   -0.01    0.13
   2  -8  -3    0.25    0.13
   2  -8  -3    0.02    0.16
   2  -8  -2    0.81    0.12
   2   8  -2    1.03    0.13
  -2  -8   2    0.97    0.14
   2  -8  -2    0.89    0.16
   2  -8  -1    0.16    0.13
  -2  -8   1    0.17    0.04
  -2  -8   0    0.09    0.07
   2  -8   0    0.09    0.12
   2  -8   1    0.28    0.14
   2  -8   1    0.26    0.13
   2   8   1    0.49    0.11
   2  -8   1    0.46    0.11
   2  -8   2    1.68    0.15
   2   8   2    1.20    0.14
   2  -8   2    1.80    0.19
   2  -8   2    1.56    0.19
   2   8   3    0.39    0.13
   2  -8   3    0.38    0.13
   2  -8   3    0.15    0.13
   2  -8   3    0.27    0.15
  -2   8  -4    1.58    0.12
   2  -8   4    1.79    0.23
   2   8   4    1.26    0.18
   2  -8   4    1.63    0.19
   2   8   5    0.01    0.08
   2  -8   5    0.03    0.07
   2  -8   5    0.01    0.15
   2   8   5   -0.11    0.15
  -2   8  -5    0.05    0.08
   2   8   5    0.04    0.10
   2  -8   5   -0.11    0.18
   2  -8   6    1.25    0.23
   2   8   6    1.21    0.11
   2   8   6    1.14    0.21
   2  -8   6    1.17    0.20
  -2   8  -6    1.21    0.12
   2   8   6    1.24    0.18
   2  -8   6    1.34    0.11
   2  -8   7    0.13    0.10
   2   8   7    0.06    0.10
   2  -8   7    0.07    0.18
   2   8   7    0.08    0.18
  -2   8  -7    0.01    0.11
   2   8   7    0.11    0.16
   2  -8   7    0.05    0.20
   2  -8   8    0.04    0.10
   2   8   8   -0.01    0.11
   2   8   8    0.47    0.22
   2  -8   8    0.14    0.19
  -2   8  -8    0.02    0.12
   2   8   8    0.19    0.17
   2  -8   8   -0.03    0.20
   2  -8   9    0.12    0.10
   2   8   9    0.26    0.11
   2  -8   9    0.02    0.19
   2   8   9    0.25    0.21
  -2   8  -9    0.05    0.13
   2  -8   9   -0.03    0.22
   2   8   9    0.23    0.17
   2   8  10    1.11    0.18
   2  -8  10    1.02    0.12
   2   8  10    0.83    0.13
  -2   8 -10    1.07    0.16
  -2   8 -11    0.16    0.12
   2   8  11    0.01    0.13
   2  -8  11   -0.03    0.09
   2   8  11    0.03    0.10
  -2   8 -11    0.09    0.12
  -2  -8 -11    0.04    0.12
   2   8  12    0.03    0.09
   2  -8  12    0.13    0.07
   2   8  12    0.19    0.08
  -2  -8 -12    0.31    0.11
  -2   8 -12    0.08    0.10
  -2   8 -12    0.10    0.10
   2   9 -13    0.27    0.08
   2  -9 -13    0.31    0.06
  -2   9  13    0.30    0.07
   2   9 -13    0.25    0.11
   2   9 -12    0.86    0.13
   2  -9 -12    0.70    0.13
   2   9 -12    0.91    0.15
  -2   9  12    0.74    0.11
  -2  -9  12    1.06    0.11
   2   9 -12    1.03    0.11
   2  -9 -12    0.89    0.10
   2   9 -11    1.34    0.13
   2  -9 -11    1.35    0.14
  -2  -9  11    1.47    0.13
   2   9 -11    1.44    0.17
   2  -9 -11    0.98    0.15
   2   9 -11    0.96    0.15
  -2   9  11    0.94    0.13
   2  -9 -10    0.23    0.14
   2   9 -10   -0.22    0.14
   2   9 -10   -0.59    0.29
   2  -9 -10   -0.16    0.26
  -2  -9  10   -0.23    0.21
  -2   9  10   -0.02    0.23
  -2  -9  10    0.15    0.18
   2  -9  -9    0.44    0.24
   2   9  -9   -0.13    0.25
   2  -9  -9    0.00    0.09
   2   9  -9    0.10    0.09
  -2  -9   9    0.12    0.19
   2   9  -9    0.02    0.13
   2  -9  -9    0.06    0.12
   2   9  -9    0.07    0.13
  -2   9   9    0.09    0.14
  -2   9   8    0.03    0.13
  -2  -9   8   -0.02    0.17
   2   9  -8    0.01    0.12
   2  -9  -8   -0.03    0.21
   2   9  -8   -0.06    0.22
   2   9  -8    0.04    0.12
   2  -9  -8   -0.06    0.11
   2   9  -7    3.57    0.21
   2  -9  -7    3.11    0.33
   2   9  -7    3.17    0.33
  -2   9   7    2.82    0.20
  -2  -9   7    3.18    0.30
  -2  -9   6    1.33    0.20
   2   9  -6    1.38    0.12
   2  -9  -6    0.92    0.21
   2   9  -6    1.34    0.23
   2   9  -5    1.15    0.10
   2   9  -5    1.13    0.20
   2  -9  -5    0.90    0.19
  -2  -9   4    0.74    0.18
   2  -9  -4    0.64    0.16
   2   9  -4    0.90    0.17
   2  -9  -3    2.11    0.21
   2   9  -3    2.21    0.18
   2  -9  -3    2.00    0.18
   2   9  -3    2.50    0.20
   2  -9  -2    2.87    0.24
  -2  -9   2    2.98    0.21
   2   9  -2    2.64    0.18
   2  -9  -2    2.65    0.18
   2  -9  -1    0.02    0.14
  -2  -9   1    0.02    0.05
   2  -9   0    0.14    0.13
  -2  -9   0    0.11    0.08
   2  -9   1    1.59    0.19
   2  -9   1    1.15    0.17
   2  -9   1    1.34    0.12
   2   9   1    1.27    0.13
   2  -9   2    0.64    0.18
   2  -9   2    0.70    0.14
   2   9   2    0.63    0.12
  -2   9  -3    0.42    0.09
   2  -9   3    0.47    0.12
   2   9   3    0.53    0.13
  -2   9  -4    0.73    0.10
   2   9   4    0.68    0.11
   2   9   4    0.70    0.15
   2  -9   4    0.69    0.14
   2  -9   4    0.65    0.19
   2  -9   5    2.40    0.27
   2   9   5    2.00    0.15
   2   9   5    1.83    0.21
   2  -9   5    1.84    0.19
  -2   9  -5    2.22    0.15
   2  -9   5    2.17    0.12
   2   9   5    1.80    0.13
   2   9   6    0.02    0.14
   2  -9   6    0.24    0.08
   2   9   6    0.06    0.08
   2  -9   6    0.32    0.20
  -2   9  -6    0.29    0.10
   2  -9   6    0.17    0.15
   2   9   6   -0.02    0.16
   2   9   7    0.94    0.18
   2  -9   7    0.85    0.11
   2   9   7    0.92    0.11
   2  -9   7    0.57    0.23
  -2   9  -7    0.99    0.14
   2   9   7    0.92    0.22
   2  -9   7    0.67    0.19
   2   9   8    0.13    0.17
   2  -9   8    0.39    0.10
   2   9   8    0.29    0.11
  -2   9  -8    0.47    0.13
   2  -9   8   -0.03    0.21
   2  -9   8    0.45    0.20
   2   9   8    0.57    0.21
   2  -9   9    0.18    0.22
   2   9   9    0.22    0.16
   2  -9   9    0.31    0.19
   2   9   9    0.20    0.19
  -2   9 -10    0.90    0.16
   2   9  10    1.08    0.13
   2  -9  10    1.06    0.12
   2   9  10    0.79    0.18
   2   9  11    3.38    0.19
   2  -9  11    3.33    0.18
   2   9  11    3.62    0.23
  -2   9 -11    3.09    0.22
  -2   9 -11    3.89    0.22
  -2  -9 -11    3.04    0.21
   2   9  12   -0.01    0.07
   2   9  12    0.22    0.09
  -2   9 -12    0.07    0.09
  -2   9 -12   -0.05    0.09
   2  10 -13   -0.06    0.10
   2 -10 -12    0.89    0.09
  -2  10  12    0.92    0.11
   2  10 -11    1.29    0.13
  -2  10  11    1.46    0.13
   2  10 -11    1.16    0.16
   2 -10 -10    0.12    0.24
  -2  10  10    0.27    0.11
  -2 -10  10    0.33    0.19
   2  10  -9    0.09    0.09
   2  10  -9   -0.09    0.14
   2 -10  -9    0.26    0.25
  -2 -10   9   -0.13    0.19
  -2  10   9    0.22    0.15
   2  10  -8    0.27    0.09
   2  10  -8    0.13    0.12
  -2  10   8    0.37    0.14
  -2 -10   8    0.07    0.19
   2  10  -7    0.02    0.10
  -2  10   7    0.04    0.12
  -2 -10   7    0.02    0.17
   2  10  -6    0.06    0.09
  -2 -10   6    0.04    0.16
   2  10  -5    2.44    0.15
  -2 -10   5    2.13    0.24
   2 -10  -5    2.36    0.25
   2 -10  -4    0.77    0.16
   2 -10  -4    0.51    0.07
   2  10  -4    0.60    0.09
   2 -10  -4    0.60    0.19
  -2 -10   3    3.25    0.23
   2 -10  -3    2.83    0.20
   2 -10  -3    3.00    0.21
   2 -10  -2    0.13    0.16
  -2 -10   2   -0.03    0.12
   2 -10  -1   34.80    1.43
   2 -10   0    8.97    0.45
  -2 -10   0    8.64    0.39
   2 -10   1    0.17    0.13
   2 -10   1    0.30    0.17
   2 -10   2   11.18    0.53
  -2  10  -2   11.13    0.45
   2  10   2    9.73    0.48
   2 -10   3    8.97    0.49
   2  10   3    8.65    0.42
  -2  10  -3    9.01    0.39
   2  10   4    0.08    0.11
  -2  10  -4    0.07    0.09
   2 -10   4    0.09    0.18
   2  10   5    1.73    0.15
  -2  10  -5    1.84    0.14
   2 -10   6    0.87    0.23
   2  10   6    0.82    0.17
   2  10   6    0.95    0.10
  -2  10  -6    1.08    0.12
   2  10   6    0.73    0.18
   2  10   7    3.11    0.18
   2  10   7    3.16    0.25
   2 -10   7    3.16    0.34
  -2  10  -7    3.01    0.20
   2  10   7    2.58    0.28
   2  10   8    0.95    0.20
   2  10   8    0.74    0.21
   2 -10   8    0.40    0.22
  -2  10  -8    0.93    0.15
   2  10   8    0.74    0.12
   2 -10   9    0.41    0.22
   2  10   9    0.65    0.18
  -2  10 -10    2.18    0.19
   2  10  10    2.25    0.21
   2  10  10    2.07    0.15
   2  10  11    0.25    0.14
   2  10  11    0.14    0.08
  -2  10 -11   -0.03    0.12
   2  10  12    0.13    0.10
  -2  10 -12    0.26    0.09
   2  11 -13    1.52    0.13
   2 -11 -13    1.38    0.10
   2  11 -12    0.01    0.11
   2  11 -11    1.09    0.16
   2  11 -10   -0.10    0.13
  -2  11  10    0.05    0.14
  -2 -11   9    1.50    0.24
   2 -11  -9    1.01    0.28
   2  11  -9    1.63    0.18
  -2  11   9    1.60    0.19
   2 -11  -8    0.41    0.25
   2  11  -8    0.25    0.13
  -2  11   8    0.48    0.15
  -2 -11   8    0.44    0.21
  -2  11   7    4.20    0.25
  -2 -11   7    3.36    0.33
   2 -11  -7    3.59    0.37
   2  11  -7    4.07    0.23
  -2 -11   6   17.06    0.82
  -2  11   6   15.10    0.68
   2 -11  -6   17.12    0.84
   2  11  -6   16.94    0.68
  -2 -11   5    3.53    0.30
   2  11  -5    3.89    0.20
   2 -11  -5    3.59    0.18
   2  11  -4   22.37    0.87
   2 -11  -4   22.90    1.00
   2 -11  -4   21.46    0.86
  -2 -11   3    9.26    0.46
   2 -11  -3    9.03    0.48
   2 -11  -3    8.83    0.38
  -2 -11   2    0.24    0.13
   2 -11  -2    0.21    0.08
  -2 -11   1    6.64    0.36
   2 -11  -1    6.34    0.28
   2 -11   0   21.10    0.83
  -2 -11   0   20.50    0.85
  -2 -11  -1   24.17    1.00
   2 -11   2    1.43    0.21
  -2  11  -2    1.93    0.13
   2 -11   2    1.67    0.10
   2  11   3   28.38    1.16
   2 -11   3   28.72    1.27
   2 -11   3   30.72    1.24
  -2  11  -3   29.67    1.16
   2  11   4    5.08    0.26
   2 -11   4    4.35    0.36
   2 -11   4    5.11    0.33
  -2  11  -4    5.06    0.25
   2  11   5    7.93    0.39
   2 -11   5    9.29    0.54
  -2  11  -5    8.61    0.38
   2  11   5    8.19    0.41
  -2  11  -6    2.07    0.16
   2 -11   6    1.93    0.28
   2  11   6    1.86    0.21
   2  11   7    6.55    0.37
   2 -11   7    7.06    0.50
  -2  11  -7    6.54    0.33
  -2  11  -8    1.30    0.16
   2 -11   8    1.53    0.28
   2  11   8    1.27    0.21
  -2  11  -9    1.09    0.16
   2  11   9    0.96    0.20
  -2  11 -10    1.65    0.17
   2  11  10    1.38    0.19
  -2  11 -11    0.54    0.12
   2  11  11    0.39    0.13
   2  11  12   -0.22    0.09
  -2  11 -12    0.12    0.08
   2 -12 -13    0.49    0.07
   2  12 -13    0.75    0.10
   2 -12 -12    1.59    0.13
   2  12 -12    1.83    0.15
   2  12 -11    0.71    0.15
   2  12 -10    2.45    0.21
  -2  12  10    2.86    0.22
  -2 -12   9    2.69    0.31
   2 -12  -9    2.22    0.32
  -2  12   9    2.67    0.23
   2  12  -8    0.11    0.12
  -2 -12   8    0.13    0.18
   2 -12  -8   -0.14    0.22
  -2  12   8    0.39    0.15
   2  12  -7    0.08    0.11
  -2 -12   7    0.38    0.19
   2 -12  -7    0.13    0.20
  -2  12   7    0.49    0.14
  -2  12   6    0.52    0.13
  -2 -12   6    0.70    0.20
   2  12  -6    0.65    0.12
   2 -12  -6    0.48    0.23
   2 -12  -6    0.72    0.08
  -2 -12   5    5.20    0.36
   2  12  -5    4.61    0.23
   2 -12  -5    4.41    0.35
   2 -12  -5    4.16    0.20
   2  12  -4    8.66    0.36
   2 -12  -4    8.70    0.48
   2 -12  -4    8.04    0.34
   2 -12  -4    8.16    0.36
   2  12  -3    6.32    0.29
   2 -12  -3    6.63    0.29
   2 -12  -3    6.49    0.27
   2 -12  -3    6.39    0.39
   2 -12  -2   12.78    0.53
   2 -12  -2   12.81    0.63
  -2 -12   2   14.40    0.63
   2 -12  -1   12.88    0.53
  -2 -12   1   12.95    0.62
   2 -12   0   17.75    0.71
   2 -12   0   18.32    0.84
   2 -12   1    9.39    0.51
  -2  12  -2   33.25    1.32
  -2 -12  -2   33.18    1.39
   2 -12   2   34.48    1.45
   2 -12   2   34.59    1.41
   2  12   3    8.88    0.39
  -2  12  -3    8.90    0.39
   2 -12   3    8.56    0.46
   2 -12   3    8.16    0.51
   2  12   4   14.93    0.66
  -2  12  -4   16.58    0.66
   2 -12   4   16.26    0.75
   2 -12   4   15.97    0.80
  -2  12  -5    8.01    0.36
   2  12   5    7.50    0.36
   2  12   5    7.02    0.39
   2 -12   5    7.63    0.50
   2  12   6    4.30    0.30
   2 -12   6    5.22    0.42
  -2  12  -6    4.84    0.26
  -2  12  -7    0.89    0.14
   2  12   7    0.62    0.19
   2 -12   7    0.73    0.24
  -2  12  -8    1.45    0.17
   2 -12   8    1.39    0.28
   2  12   8    1.58    0.23
  -2  12  -9    3.23    0.22
   2  12   9    2.90    0.26
  -2  12 -10    0.01    0.12
  -2  12 -11    0.60    0.12
   2  12  11    0.50    0.14
   2  12  12    1.00    0.12
   2  13 -12    0.08    0.11
   2 -13 -12    0.26    0.08
   2  13 -11    4.30    0.25
   2  13 -10   26.76    1.08
  -2  13  10   25.33    1.08
  -2 -13   9    0.03    0.18
   2 -13  -9   -0.11    0.22
  -2  13   9    0.17    0.16
  -2 -13   8   13.36    0.75
  -2  13   8   13.40    0.63
   2 -13  -8   12.68    0.76
   2  13  -8   14.55    0.61
  -2 -13   7   17.97    0.89
  -2  13   7   16.05    0.74
   2  13  -7   18.18    0.73
   2 -13  -7   17.16    0.89
   2  13  -6   18.12    0.72
   2 -13  -6   17.26    0.87
  -2  13   6   15.85    0.73
  -2 -13   6   18.28    0.88
  -2 -13   5   -0.06    0.17
   2  13  -5   -0.02    0.08
  -2  13   5    0.01    0.11
   2 -13  -5    0.02    0.18
   2 -13  -4    6.66    0.30
   2  13  -4    6.47    0.30
   2 -13  -4    6.68    0.42
  -2 -13   3   10.98    0.54
   2 -13  -3    9.89    0.41
   2 -13  -3   10.22    0.43
   2  13  -3    9.96    0.43
   2 -13  -2    5.34    0.24
   2  13  -2    4.92    0.24
   2 -13  -2    5.80    0.35
   2 -13  -2    5.15    0.22
   2 -13  -1    1.30    0.18
   2 -13  -1    1.22    0.10
   2 -13   0    0.12    0.14
   2 -13   0   -0.03    0.16
   2 -13   0    0.11    0.08
   2 -13   0    0.04    0.05
   2 -13   1    0.71    0.20
   2 -13   1    0.45    0.15
   2 -13   1    0.70    0.07
   2 -13   2   -0.03    0.14
   2 -13   2   -0.02    0.16
  -2  13  -2    0.08    0.09
   2  13   3    0.56    0.12
  -2  13  -3    0.69    0.11
   2 -13   3    0.54    0.16
   2 -13   3    0.58    0.21
  -2  13  -4    1.34    0.13
   2  13   4    1.27    0.14
   2 -13   4    1.39    0.24
   2 -13   4    1.51    0.20
   2  13   4    1.29    0.16
  -2  13  -5    3.97    0.22
   2  13   5    3.23    0.22
   2 -13   5    3.14    0.34
   2  13   5    3.49    0.25
   2  13   6    0.16    0.16
   2 -13   6   -0.03    0.20
  -2  13  -6    0.26    0.11
   2  13   7    1.02    0.20
  -2  13  -7    1.40    0.16
   2 -13   7    1.29    0.28
   2 -13   8    3.22    0.35
   2  13   8    3.46    0.27
  -2  13  -9    1.74    0.17
   2  13   9    1.38    0.21
   2  13  10   13.77    0.62
  -2  13 -10   14.05    0.61
   2  13  11    6.78    0.34
  -2  13 -11    7.14    0.33
   2  13  12    2.10    0.17
   2 -14 -12    0.19    0.07
   2  14 -12    0.08    0.09
  -2  14  11   13.16    0.55
   2  14 -11   13.40    0.56
   2 -14 -11   11.66    0.53
   2  14 -10    6.12    0.31
   2 -14 -10    5.43    0.28
   2  14  -9    0.30    0.14
  -2  14   9    0.20    0.16
   2  14  -8    9.85    0.44
  -2 -14   8    8.44    0.56
   2 -14  -8    8.81    0.59
  -2  14   8    8.47    0.45
   2  14  -7   22.78    0.89
  -2  14   7   19.54    0.89
  -2 -14   7   22.48    1.05
   2 -14  -7   19.63    1.03
   2  14  -6   24.07    0.94
  -2  14   6   21.24    0.95
  -2 -14   6   23.40    1.10
   2 -14  -6   23.00    0.93
   2 -14  -6   22.93    1.10
  -2  14   5    0.89    0.13
   2 -14  -5    0.94    0.12
   2  14  -5    0.95    0.11
   2 -14  -5    0.83    0.22
  -2 -14   5    1.16    0.23
   2  14  -4   10.67    0.45
  -2  14   4   10.10    0.47
   2 -14  -4   10.85    0.46
   2 -14  -4   11.06    0.59
  -2 -14   3    0.61    0.15
   2  14  -3    0.59    0.09
   2 -14  -3    0.61    0.09
   2 -14  -3    0.69    0.18
  -2 -14   2    4.53    0.32
   2  14  -2    4.51    0.22
   2 -14  -2    4.70    0.22
   2 -14  -2    4.73    0.32
   2 -14  -1    0.02    0.15
  -2 -14   1    0.03    0.14
   2 -14  -1    0.03    0.07
   2  14  -1    0.03    0.06
   2 -14   0   13.50    0.55
   2 -14   0   13.01    0.53
   2 -14   0   13.92    0.69
   2 -14   0   14.74    0.65
   2 -14   1    4.95    0.22
   2 -14   1    5.48    0.33
   2 -14   1    5.21    0.37
  -2  14  -2    7.15    0.33
   2 -14   2    6.97    0.46
   2 -14   2    6.78    0.41
   2  14   3    0.27    0.12
   2  14   3    0.43    0.12
  -2  14  -3    0.45    0.10
   2 -14   3    0.19    0.14
   2 -14   3    0.42    0.18
  -2  14  -4    4.53    0.25
   2  14   4    4.89    0.26
   2  14   4    4.24    0.27
  -2 -14  -4    4.34    0.35
   2 -14   4    4.81    0.40
   2  14   5    1.11    0.14
   2 -14   5    1.72    0.28
   2  14   5    1.03    0.17
  -2  14  -5    1.47    0.15
   2  14   6    2.13    0.19
  -2  14  -6    1.99    0.17
   2  14   6    2.20    0.23
   2 -14   6    2.47    0.32
   2  14   7   -0.13    0.18
   2 -14   7   -0.03    0.22
  -2  14  -7    0.11    0.13
   2  14   8    6.31    0.37
  -2  14  -8    5.57    0.31
  -2  14  -9   -0.02    0.12
   2  14   9    0.19    0.17
  -2  14 -10    1.61    0.16
   2  14  10    1.40    0.18
  -2  14 -11    1.53    0.13
   2  14  11    1.05    0.14
   2  14  12    0.35    0.16
   2 -15 -12    3.62    0.18
   2  15 -12    3.74    0.20
   2  15 -11    2.13    0.17
   2 -15 -11    2.23    0.15
   2  15 -10    8.54    0.40
   2 -15 -10    8.09    0.38
  -2  15  10    8.45    0.42
  -2  15   9   15.36    0.69
   2  15  -9   16.25    0.67
   2 -15  -9   15.49    0.65
   2 -15  -9   14.68    0.63
   2 -15  -8   48.84    1.88
  -2  15   8   47.87    1.93
   2 -15  -8   43.51    2.06
  -2 -15   8   49.85    2.08
   2  15  -7   45.01    1.68
   2 -15  -7   41.15    1.66
  -2  15   7   40.08    1.69
   2 -15  -7   40.40    1.84
  -2 -15   7   43.85    1.86
   2  15  -6   48.20    1.78
   2 -15  -6   44.17    1.77
  -2  15   6   41.75    1.79
   2 -15  -6   42.89    1.93
  -2 -15   6   48.15    1.96
  -2  15   5   26.46    1.16
   2  15  -5   29.98    1.15
  -2 -15   5   31.38    1.34
   2 -15  -5   29.02    1.15
   2 -15  -5   28.26    1.30
   2 -15  -4    0.71    0.10
   2  15  -4    0.66    0.10
  -2  15   4    0.65    0.13
   2 -15  -4    0.62    0.19
  -2 -15   3    8.53    0.49
   2 -15  -3    8.56    0.50
   2  15  -3    8.58    0.38
   2 -15  -3    8.74    0.38
  -2 -15   2   50.62    1.96
   2 -15  -2   49.28    1.95
   2 -15  -2   47.68    1.83
   2  15  -2   44.85    1.82
  -2 -15   1    0.28    0.15
   2 -15  -1    0.42    0.15
   2  15  -1    0.32    0.07
   2 -15  -1    0.31    0.08
   2 -15   0    1.32    0.19
   2 -15   0    1.56    0.25
   2 -15   0    1.27    0.11
   2 -15   1    1.00    0.17
  -2  15  -1    0.97    0.11
   2 -15   1    0.89    0.21
   2  15   2    3.35    0.22
   2 -15   2    4.29    0.36
   2 -15   2    4.18    0.30
  -2  15  -2    4.17    0.22
   2 -15   3   -0.03    0.14
   2  15   3   -0.02    0.11
   2  15   3    0.13    0.13
  -2  15  -3    0.03    0.10
   2 -15   3   -0.12    0.21
   2  15   4    0.28    0.12
   2  15   4    0.30    0.15
  -2  15  -4    0.45    0.12
   2 -15   4    0.23    0.21
  -2 -15  -5    1.04    0.23
   2  15   5    1.07    0.15
   2  15   5    1.23    0.20
  -2  15  -5    1.09    0.14
   2 -15   5    1.39    0.26
  -2 -15  -6    0.03    0.19
   2  15   6    0.23    0.13
  -2  15  -6    0.50    0.13
   2  15   6    0.12    0.17
   2 -15   6    0.11    0.22
   2 -15   7    0.03    0.21
  -2 -15  -7    0.03    0.20
   2  15   7    0.10    0.18
  -2  15  -8   -0.07    0.12
   2  15   8    0.32    0.18
  -2  15  -9    1.39    0.16
  -2  15 -10    6.92    0.34
   2  15  10    7.04    0.36
  -2  15 -11    8.25    0.36
   2  15  11    8.16    0.38
  -2  16  11    1.91    0.15
   2 -16 -11    1.95    0.13
   2  16 -11    1.77    0.15
   2 -16 -10    1.10    0.12
  -2  16  10    1.25    0.17
   2  16 -10    1.25    0.15
  -2  16   9   25.47    1.03
   2 -16  -9   24.10    0.97
   2 -16  -9   23.08    0.98
   2  16  -9   25.90    1.01
  -2  16   8    3.66    0.27
   2 -16  -8    3.82    0.22
   2  16  -8    3.77    0.24
  -2  16   7    0.66    0.17
   2 -16  -7    0.41    0.10
   2  16  -7    0.51    0.13
   2 -16  -7    0.51    0.21
  -2 -16   7    0.27    0.21
   2  16  -6   28.59    1.09
   2 -16  -6   25.70    1.08
  -2  16   6   26.01    1.11
   2 -16  -6   26.34    1.25
  -2 -16   6   27.45    1.26
  -2  16   5    7.03    0.38
   2 -16  -5    7.20    0.35
   2  16  -5    8.04    0.36
   2 -16  -5    7.95    0.51
  -2 -16   5    8.21    0.53
   2  16  -4    6.45    0.30
   2 -16  -4    6.42    0.30
  -2  16   4    5.75    0.32
   2 -16  -4    6.46    0.43
   2  16  -3   27.18    1.09
   2 -16  -3   27.18    1.10
  -2 -16   3   28.45    1.23
  -2  16   3   27.72    1.11
   2 -16  -3   27.72    1.23
   2 -16  -2   13.00    0.54
   2 -16  -2   14.10    0.67
  -2 -16   2   12.82    0.67
   2  16  -2   12.66    0.54
   2 -16  -1    0.00    0.07
   2  16  -1    0.05    0.07
   2 -16  -1    0.23    0.20
   2 -16  -1    0.03    0.15
  -2 -16   1   -0.08    0.16
   2 -16   0    5.43    0.41
  -2 -16   0    5.17    0.38
   2 -16   0    5.53    0.36
   2  16   1    4.85    0.26
   2 -16   1    4.69    0.40
   2 -16   1    5.32    0.35
  -2  16  -1    5.63    0.27
   2 -16   2    0.43    0.21
   2 -16   2    0.46    0.16
  -2  16  -2    0.48    0.12
   2  16   2    0.50    0.13
  -2  16  -3    1.56    0.15
   2 -16   3    1.51    0.21
   2  16   3    1.73    0.17
   2 -16   3    1.70    0.27
   2  16   3    1.38    0.17
  -2  16  -4    1.12    0.14
   2  16   4    1.10    0.15
   2 -16   4    1.04    0.23
   2  16   4    0.81    0.16
  -2  16  -5    1.26    0.15
   2  16   5    1.20    0.16
   2 -16   5    1.38    0.28
   2  16   5    1.03    0.19
   2 -16   6    0.96    0.25
   2  16   6    1.46    0.16
   2  16   6    1.17    0.21
  -2 -16  -6    1.31    0.25
  -2  16  -6    1.13    0.15
   2  16   7    3.18    0.27
  -2  16  -7    3.65    0.23
  -2  16  -8    0.33    0.13
   2  16   8    0.32    0.18
   2  16   9    2.23    0.22
  -2  16  -9    2.07    0.18
  -2  16 -10    8.89    0.41
   2  16  10    9.05    0.42
   2  16  11    0.30    0.07
   2  16  11    0.21    0.17
  -2  17  11    1.65    0.13
   2 -17 -11    1.43    0.10
   2  17 -11    1.87    0.13
  -2  17  10    0.29    0.14
   2 -17 -10    0.35    0.09
   2  17 -10    0.38    0.11
   2 -17  -9    0.38    0.10
   2 -17  -9    0.50    0.09
   2  17  -9    0.45    0.12
   2  17  -8    0.67    0.13
   2 -17  -8    0.49    0.11
  -2  17   8    0.38    0.17
  -2  17   7   17.89    0.78
  -2 -17   7   17.74    0.92
   2 -17  -7   17.73    0.92
   2  17  -6   14.50    0.59
   2 -17  -6   12.95    0.57
  -2  17   6   12.74    0.61
   2 -17  -6   12.85    0.74
  -2 -17   6   13.35    0.75
   2  17  -5    1.37    0.14
   2 -17  -5    1.44    0.13
   2 -17  -5    1.07    0.24
  -2 -17   5    1.39    0.26
  -2  17   5    1.67    0.18
   2  17  -4   16.62    0.69
  -2  17   4   16.09    0.71
   2 -17  -4   17.14    0.85
   2 -17  -4   16.76    0.69
   2  17  -3    3.40    0.19
  -2  17   3    3.26    0.22
   2 -17  -3    3.32    0.19
   2 -17  -3    3.28    0.31
  -2 -17   2    0.04    0.16
   2 -17  -2    0.39    0.09
   2  17  -2    0.27    0.09
   2 -17  -2    0.31    0.17
   2 -17  -1    3.96    0.36
  -2 -17   1    3.46    0.31
   2 -17  -1    3.53    0.30
   2 -17  -1    3.90    0.21
  -2 -17   0    0.24    0.16
   2 -17   0    0.27    0.15
   2 -17   0    0.17    0.19
   2  17   1    5.30    0.30
   2 -17   1    5.49    0.44
   2 -17   1    6.49    0.40
  -2  17  -1    6.76    0.31
   2 -17   2    0.36    0.20
   2 -17   2    0.39    0.16
  -2  17  -2    0.39    0.12
   2  17   2    0.38    0.13
  -2  17  -3    3.26    0.21
   2  17   3    3.19    0.24
   2 -17   3    3.29    0.29
   2 -17   3    3.55    0.36
   2  17   3    3.62    0.22
   2  17   4    0.06    0.13
   2  17   4    0.22    0.16
  -2  17  -4    0.03    0.12
   2 -17   4    0.22    0.21
  -2  17  -5    4.18    0.25
   2  17   5    3.87    0.25
   2 -17   5    4.27    0.39
   2  17   5    4.02    0.29
   2 -17   6    1.87    0.31
   2  17   6    2.36    0.23
   2  17   7    2.98    0.26
  -2  17  -7    2.84    0.21
  -2  17  -8    0.55    0.14
   2  17   8    0.42    0.17
   2  17   9    2.67    0.22
  -2  17  -9    2.75    0.19
  -2  17 -10    9.00    0.41
   2  17  10    9.61    0.43
   2  17  11    2.09    0.22
  -2  18  11    0.12    0.09
   2 -18 -10    1.46    0.11
  -2  18  10    1.87    0.17
   2  18 -10    1.52    0.14
   2  18  -9    4.40    0.24
   2 -18  -9    4.41    0.22
   2 -18  -9    4.02    0.22
  -2  18   8    4.89    0.31
   2 -18  -8    4.66    0.25
   2  18  -8    4.90    0.27
   2 -18  -8    5.21    0.25
  -2  18   7   12.69    0.58
   2 -18  -7   11.56    0.52
   2  18  -7   12.53    0.54
   2 -18  -6    0.38    0.19
  -2  18   6    0.69    0.18
  -2 -18   6    0.60    0.23
   2  18  -5   21.21    0.86
   2 -18  -5   20.49    0.85
  -2 -18   5   22.38    1.06
  -2  18   5   20.45    0.88
   2 -18  -5   19.51    1.01
   2  18  -4   73.73    2.83
   2 -18  -4   73.32    2.83
  -2 -18   4   76.94    3.04
   2 -18  -4   73.73    2.99
  -2  18   4   69.26    2.85
   2 -18  -3  195.99    7.28
  -2  18   3  188.96    7.30
   2  18  -3  183.59    7.27
   2 -18  -3  196.70    7.43
   2  18  -2   49.42    2.04
  -2 -18   2   54.99    2.21
   2 -18  -2   55.81    2.20
   2 -18  -2   54.50    2.05
  -2 -18   1   25.24    1.19
   2 -18  -1   25.26    1.22
   2 -18  -1   26.16    1.17
   2 -18  -1   26.21    1.04
   2 -18   0   27.48    1.27
   2 -18   0   26.81    1.20
  -2 -18   0   25.96    1.23
  -2  18   0   27.11    1.09
   2  18   1   25.85    1.14
   2 -18   1   30.23    1.26
   2 -18   1   30.04    1.33
  -2  18  -1   29.85    1.15
   2 -18   2    0.16    0.20
   2 -18   2    0.57    0.17
  -2  18  -2    0.56    0.13
   2  18   2    0.42    0.14
   2  18   3   45.97    1.77
   2 -18   3   46.17    1.97
   2  18   3   41.53    1.78
  -2  18  -3   45.77    1.77
   2  18   4   21.38    0.90
   2 -18   4   21.29    1.08
   2  18   4   20.74    0.92
  -2  18  -4   22.18    0.89
   2 -18   5    5.62    0.45
   2  18   5    5.25    0.30
   2  18   5    5.73    0.34
   2  18   6   29.36    1.27
  -2  18  -6   31.63    1.25
   2  18   7   73.43    2.95
  -2  18  -7   75.70    2.92
  -2  18  -8   24.47    1.00
   2  18   9    4.47    0.26
  -2  18  -9    4.14    0.24
   2  18  10    0.09    0.16
  -2  18 -10    0.09    0.09
   2  18  11    0.20    0.16
  -2  19  11   -0.02    0.10
   2 -19 -10    0.25    0.06
  -2  19  10    0.08    0.12
   2  19 -10    0.06    0.09
  -2  19   9    1.51    0.18
   2  19  -9    1.43    0.14
   2 -19  -9    1.53    0.11
   2 -19  -9    1.30    0.11
   2  19  -8    3.55    0.21
   2 -19  -8    3.19    0.19
   2 -19  -8    3.64    0.20
  -2  19   7    0.27    0.16
   2  19  -7    0.12    0.11
   2 -19  -7    0.10    0.09
   2 -19  -7    0.09    0.10
   2 -19  -6    1.50    0.14
  -2  19   6    1.87    0.21
   2  19  -6    1.75    0.15
  -2  19   5   12.07    0.57
   2 -19  -5   11.25    0.67
  -2 -19   5   13.36    0.73
  -2  19   4    8.21    0.41
   2  19  -4    7.95    0.38
  -2 -19   4    9.33    0.58
   2 -19  -4    8.48    0.37
   2 -19  -4    7.56    0.51
   2  19  -3    0.96    0.11
   2 -19  -3    1.01    0.12
  -2  19   3    0.96    0.17
   2 -19  -3    0.97    0.21
   2 -19  -2    7.94    0.37
  -2  19   2    8.28    0.40
   2 -19  -2    8.31    0.50
   2 -19  -2    7.94    0.55
  -2 -19   2    8.07    0.50
   2 -19  -1   56.17    2.29
  -2 -19   1   53.44    2.30
   2 -19  -1   55.58    2.36
   2 -19   0   97.78    4.00
   2 -19   0   98.19    3.93
  -2 -19   0   94.17    3.96
  -2  19   0  100.01    3.81
  -2  19  -1    0.09    0.12
   2  19   1    0.08    0.12
  -2 -19  -1   -0.17    0.18
   2 -19   1    0.21    0.15
   2 -19   1    0.06    0.21
  -2  19  -2    4.91    0.26
   2  19   2    4.05    0.26
   2 -19   2    4.09    0.39
  -2  19  -3    0.14    0.12
   2 -19   3    0.03    0.21
   2  19   3   -0.02    0.14
   2  19   3    0.17    0.15
  -2  19  -4   39.54    1.62
   2 -19   4   43.27    1.83
   2  19   4   39.31    1.64
   2  19   4   41.95    1.62
  -2  19  -5   10.46    0.49
   2 -19   5   11.99    0.68
   2  19   5   10.40    0.49
   2  19   5   11.11    0.53
  -2  19  -6    3.05    0.21
   2  19   6    2.95    0.25
  -2  19  -7    2.91    0.21
  -2  19  -8    4.78    0.26
   2  19   8    4.39    0.29
  -2  19  -9    3.38    0.20
   2  19   9    3.85    0.23
   2  19  10    0.74    0.20
  -2  20  10    0.10    0.12
   2 -20  -9    0.06    0.07
  -2  20   9    0.12    0.14
   2 -20  -9    0.04    0.07
   2  20  -9    0.08    0.09
   2 -20  -8    0.60    0.10
  -2  20   8    0.76    0.17
   2 -20  -8    0.50    0.09
   2  20  -8    0.34    0.11
   2 -20  -7    0.33    0.10
   2 -20  -7    0.22    0.08
   2  20  -7    0.01    0.10
  -2  20   7    0.20    0.16
   2 -20  -6    0.67    0.10
   2  20  -6    0.96    0.13
  -2  20   6    0.94    0.18
   2 -20  -5    1.22    0.12
  -2  20   5    1.29    0.19
   2  20  -5    0.99    0.13
   2 -20  -4    3.92    0.35
  -2 -20   4    3.94    0.38
  -2  20   4    4.09    0.26
  -2  20   3    0.03    0.14
   2 -20  -3    0.10    0.08
   2 -20  -3    0.18    0.22
   2 -20  -3    0.24    0.18
  -2 -20   2    0.43    0.18
   2 -20  -2    0.41    0.18
   2 -20  -2    0.15    0.22
  -2  20   2    0.64    0.15
   2 -20  -1    0.20    0.21
   2 -20  -1   -0.02    0.16
  -2 -20   0    0.12    0.17
   2 -20   0   -0.02    0.15
   2 -20   0   -0.20    0.22
  -2  20   0    0.04    0.12
   2 -20   1   22.19    1.08
  -2 -20  -1   20.52    1.04
  -2  20  -1   21.57    0.89
   2  20   2    1.00    0.16
   2 -20   2    1.02    0.25
  -2 -20  -2    0.69    0.20
  -2  20  -2    0.76    0.14
   2  20   3   19.87    0.87
   2 -20   3   20.53    1.04
   2  20   3   20.94    0.86
   2 -20   4    1.30    0.27
   2  20   4    1.29    0.16
   2  20   4    1.60    0.20
  -2  20  -5    0.32    0.13
   2  20   5    0.24    0.17
  -2  20  -6    1.20    0.15
   2  20   6    0.96    0.18
  -2  20  -7    1.49    0.16
   2  20   7    1.64    0.20
   2  20   8    0.28    0.15
  -2  20  -8    0.04    0.10
   2  20   9    1.04    0.17
  -2  20  -9    1.12    0.12
   2  20  10    0.28    0.21
  -2  21  10    0.71    0.18
   2  21  -9    0.74    0.10
   2 -21  -9    0.60    0.07
   2 -21  -9    0.80    0.08
   2  21  -8    0.01    0.09
   2 -21  -8    0.03    0.08
  -2  21   8    0.15    0.15
   2 -21  -8   -0.02    0.06
   2  21  -7    5.69    0.28
   2 -21  -7    5.02    0.26
   2 -21  -7    6.00    0.27
   2 -21  -6    0.57    0.11
   2 -21  -6    0.57    0.09
  -2  21   6    0.80    0.17
   2  21  -6    0.53    0.11
   2 -21  -5    0.81    0.10
  -2  21   5    0.86    0.17
   2  21  -5    0.69    0.11
  -2  21   4    0.17    0.16
   2 -21  -4    0.02    0.08
   2 -21  -3    0.39    0.22
   2 -21  -3    0.24    0.16
  -2  21   3    0.41    0.15
   2 -21  -2    5.82    0.40
   2 -21  -2    5.74    0.47
  -2  21   2    6.01    0.32
  -2  21   1   11.88    0.52
  -2  21   1   11.61    0.53
  -2 -21   1   10.77    0.64
   2 -21  -1   10.74    0.69
   2 -21  -1   11.74    0.63
  -2 -21   0    0.10    0.17
   2 -21   0   -0.06    0.20
   2 -21   0    0.04    0.09
  -2  21   0    0.07    0.11
  -2 -21  -1    0.92    0.20
   2 -21   1    0.88    0.23
   2  21   2    1.23    0.16
   2  21   2    1.09    0.16
  -2 -21  -2    0.66    0.20
   2 -21   2    0.70    0.24
  -2  21  -3    3.62    0.23
   2  21   3    3.23    0.25
   2  21   3    3.75    0.24
  -2  21  -4    0.12    0.12
   2  21   4    0.10    0.15
  -2  21  -5    7.92    0.39
   2  21   5    8.35    0.39
   2  21   5    7.96    0.42
  -2  21  -6   11.02    0.49
  -2  21  -7    0.31    0.12
   2  21   7    0.26    0.15
  -2  21  -8    1.35    0.13
   2  21   8    1.86    0.17
   2  21   9   -0.07    0.21
   2 -22  -9    1.21    0.08
  -2  22   9    1.29    0.20
   2 -22  -8    1.75    0.11
   2 -22  -8    2.10    0.13
   2  22  -8    1.80    0.13
   2  22  -7    0.17    0.09
   2 -22  -7    0.08    0.09
  -2  22   7    0.18    0.15
   2 -22  -7    0.07    0.07
   2 -22  -6    2.24    0.14
   2  22  -6    2.56    0.16
   2 -22  -6    2.54    0.17
   2  22  -5    0.35    0.10
   2 -22  -5    0.40    0.11
  -2  22   5    0.15    0.16
   2 -22  -5    0.30    0.08
  -2  22   4    1.14    0.18
   2 -22  -4    1.00    0.11
  -2  22   3    0.10    0.15
  -2  22   2    9.15    0.45
  -2  22   2    9.28    0.43
   2 -22  -1    1.21    0.12
  -2  22   1    1.14    0.15
  -2  22   1    1.00    0.16
   2 -22  -1    0.85    0.24
  -2  22   0    0.11    0.12
  -2  22   0    0.16    0.12
   2 -22   0    0.12    0.20
  -2  22  -1    2.50    0.19
  -2  22  -2   -0.13    0.12
   2  22   2   -0.07    0.14
  -2  22  -3    3.64    0.23
   2  22   3    3.87    0.24
   2  22   3    3.37    0.25
  -2  22  -4    0.70    0.12
   2  22   4    0.41    0.14
   2  22   4    0.75    0.16
   2  22   5    0.96    0.14
  -2  22  -5    0.79    0.13
   2  22   6   10.35    0.51
  -2  22  -6   11.39    0.49
   2  22   7    0.13    0.07
  -2  22  -7    0.06    0.10
   2  22   7    0.01    0.14
  -2  22  -8    0.55    0.10
   2  22   8    0.52    0.17
   2  22   9    0.50    0.21
  -2  23   9    0.15    0.20
  -2  23   8    0.04    0.14
   2 -23  -8    0.04    0.07
  -2  23   7    0.03    0.14
   2 -23  -7    0.09    0.08
  -2  23   6    0.34    0.15
   2 -23  -6    0.39    0.10
   2 -23  -5    0.07    0.10
  -2  23   4   -0.04    0.15
   2 -23  -4    0.29    0.10
  -2  23   3    0.42    0.11
  -2  23   3    0.44    0.15
   2 -23  -3    0.35    0.11
  -2  23   2    1.07    0.14
   2 -23  -2    1.28    0.12
  -2  23   1    0.05    0.11
   2 -23  -1    0.01    0.08
  -2  23   0    0.43    0.13
  -2  23   0    0.26    0.11
  -2  23  -1    0.28    0.12
  -2  23  -1    0.04    0.11
  -2  23  -2    0.31    0.12
  -2  23  -2    0.19    0.11
   2  23   2    0.07    0.13
  -2  23  -3    0.09    0.11
   2  23   3    0.03    0.12
   2  23   4    0.68    0.16
  -2  23  -4    0.49    0.12
   2  23   4    0.76    0.13
  -2  23  -5    0.26    0.11
   2  23   5    0.59    0.15
  -2  23  -6    1.16    0.13
   2  23   6    1.38    0.16
  -2  23  -7    0.16    0.09
   2  23   7    0.07    0.12
   2  23   8    0.18    0.20
  -2  24   8    0.10    0.22
   2 -24  -8    0.02    0.05
  -2  24   7    0.02    0.07
  -2  24   7    0.12    0.14
   2 -24  -7    0.06    0.07
  -2  24   6    0.11    0.08
  -2  24   6    0.19    0.14
   2 -24  -6    0.06    0.09
  -2  24   5    0.12    0.09
  -2  24   5    0.34    0.15
   2 -24  -5    0.25    0.10
  -2  24   4   -0.05    0.10
  -2  24   4    0.08    0.15
   2 -24  -4    0.13    0.10
   2 -24  -3    0.18    0.09
  -2  24   3   -0.07    0.10
   2 -24  -2    0.16    0.09
  -2  24   2    0.15    0.10
   2 -24  -1    0.07    0.08
  -2  24   1    0.13    0.11
  -2  24   0    0.01    0.11
  -2  24  -1    0.12    0.11
   2  24   1    0.07    0.13
  -2  24  -2    0.05    0.11
  -2  24  -2    0.18    0.10
   2  24   2    0.06    0.12
  -2  24  -3    0.52    0.12
   2  24   3    0.82    0.14
   2  24   3    0.63    0.13
  -2  24  -4    0.06    0.10
   2  24   4   -0.06    0.13
   2  24   4    0.16    0.11
   2  24   5    0.47    0.13
  -2  24  -5    0.61    0.11
   2  24   6    0.27    0.12
  -2  24  -6    0.48    0.10
   2  24   7    1.55    0.19
  -2  24  -7    1.60    0.12
  -2  25   8    0.11    0.20
   2 -25  -7    0.03    0.06
  -2  25   7    0.14    0.22
  -2  25   6    0.06    0.07
   2 -25  -6    0.18    0.08
  -2  25   6    0.21    0.14
  -2  25   5    0.07    0.08
   2 -25  -5    0.14    0.09
  -2  25   5    0.17    0.14
  -2  25   4    0.11    0.09
   2 -25  -4    0.21    0.09
  -2  25   4    0.34    0.14
  -2  25   3    0.11    0.10
   2 -25  -3    0.04    0.09
  -2  25   3    0.07    0.13
  -2  25   2    0.13    0.10
   2 -25  -2    0.31    0.09
  -2  25   2    0.20    0.13
  -2  25   1    0.07    0.10
   2 -25  -1   -0.01    0.07
  -2  25   1    0.13    0.12
  -2  25   0   -0.02    0.11
  -2  25   0    0.17    0.10
  -2  25  -1    0.13    0.11
   2  25   1   -0.03    0.11
  -2  25  -1    0.07    0.10
   2  25   2    0.22    0.12
  -2  25  -2    0.06    0.10
   2  25   3    0.13    0.11
  -2  25  -3   -0.07    0.10
   2  25   4    0.24    0.12
   2  25   4    0.06    0.10
  -2  25  -4    0.34    0.10
  -2  25  -5    0.19    0.09
   2  25   5    0.04    0.10
  -2  25  -6    0.82    0.09
   2  25   6    0.69    0.12
   2  25   7    0.04    0.17
  -2  26   7    2.13    0.26
   2 -26  -6    0.08    0.06
  -2  26   6    0.01    0.21
  -2  26   5    0.49    0.08
   2 -26  -5    0.68    0.08
  -2  26   5    0.64    0.14
  -2  26   4    0.17    0.08
   2 -26  -4    0.41    0.08
  -2  26   4    0.31    0.13
  -2  26   3    0.52    0.10
   2 -26  -3    0.77    0.09
  -2  26   3    0.82    0.14
  -2  26   2    0.05    0.09
   2 -26  -2    0.08    0.07
  -2  26   2    0.06    0.12
  -2  26   1    0.23    0.09
   2 -26  -1    0.27    0.07
  -2  26   1    0.19    0.12
  -2  26   0    0.31    0.11
   2  26   0    0.31    0.12
  -2  26   0    0.18    0.09
   2  26   1   -0.09    0.11
  -2  26  -1    0.05    0.09
   2  26   2    0.18    0.11
  -2  26  -2    0.07    0.09
   2  26   3    0.12    0.10
  -2  26  -3    0.17    0.09
  -2  26  -4    0.07    0.08
  -2  26  -5    0.02    0.07
  -2  27   6    1.16    0.23
   2 -27  -5    0.40    0.06
  -2  27   5    0.42    0.21
   2 -27  -4    0.08    0.06
  -2  27   4    0.06    0.14
  -2  27   3    0.54    0.08
   2 -27  -3    0.32    0.07
  -2  27   3    0.47    0.12
  -2  27   2    0.41    0.08
   2 -27  -2    0.44    0.07
  -2  27   2    0.56    0.12
   2  27  -1    0.09    0.10
  -2  27   1    0.18    0.10
  -2  27   1   -0.05    0.08
   2  27   0    0.84    0.12
  -2  27   0    0.77    0.10
   2  27   1    0.15    0.10
  -2  27  -1    0.11    0.08
   2  27   2    0.26    0.09
  -2  27  -2    0.28    0.08
   2  27   3    0.70    0.10
  -2  27  -3    0.81    0.09
  -2  28   5    0.16    0.18
  -2  28   4    1.04    0.21
   2  28  -4    0.81    0.17
  -2  28   3    0.63    0.15
   2  28  -3    0.50    0.16
  -2  28   2    0.53    0.11
   2  28  -2    0.73    0.16
   2  28  -1    1.06    0.15
   2  28   0   -0.04    0.12
   2  28   1    1.14    0.14
   3   0 -15    0.15    0.12
   3   0 -14    0.23    0.13
   3   0 -14    0.17    0.07
  -3   0  14    0.26    0.09
   3   0 -13    0.03    0.13
   3   0 -13    0.14    0.11
  -3   0  13    0.08    0.11
   3   0 -12   -0.06    0.15
   3   0 -12    0.23    0.13
   3   0 -11   -0.19    0.28
   3   0 -11   -0.08    0.17
   3   0 -10    0.03    0.14
   3   0 -10    0.34    0.28
   3   0 -10    0.19    0.12
   3   0 -10   -0.07    0.16
   3   0  -9    0.03    0.14
   3   0  -9    0.24    0.29
   3   0  -9   -0.04    0.13
   3   0  -8    0.85    0.15
   3   0  -8    0.83    0.29
   3   0  -8    0.93    0.14
   3   0  -7    0.18    0.24
   3   0  -7   -0.05    0.11
   3   0  -6    0.06    0.23
   3   0  -6    0.05    0.11
   3   0  -5    0.02    0.19
   3   0  -4    0.30    0.19
   3   0  -3    0.01    0.09
   3   0  -3    0.33    0.17
   3   0  -2    0.00    0.08
   3   0  -2   -0.04    0.17
   3   0  -2   -0.05    0.16
   3   0  -1    0.03    0.08
   3   0  -1    0.07    0.15
   3   0  -1    0.11    0.17
   3   0   0   17.96    0.74
   3   0   0   18.18    0.78
   3   0   1    0.07    0.10
   3   0   1    0.10    0.09
   3   0   1    0.05    0.15
   3   0   2    0.78    0.14
   3   0   2    0.96    0.17
   3   0   3    0.07    0.14
   3   0   3    0.01    0.17
   3   0   4    3.79    0.19
   3   0   4    3.98    0.29
   3   0   5   -0.04    0.22
   3   0   5    0.00    0.10
   3   0   6    0.29    0.21
   3   0   6    0.24    0.11
   3   0   7    0.08    0.23
   3   0   7    0.05    0.13
   3   0   7   -0.01    0.11
   3   0   8    1.02    0.28
   3   0   8    0.98    0.17
   3   0   8    0.94    0.14
   3   0   9    0.02    0.23
   3   0   9    0.01    0.13
   3   0   9   -0.09    0.13
   3   0  10    0.14    0.13
   3   0  11    0.01    0.11
   3   0  12    0.63    0.11
   3   0  13   -0.04    0.06
  -3   0 -13    0.09    0.19
   3   1 -15    0.13    0.13
   3  -1 -15    0.23    0.12
   3   1 -14    0.36    0.08
   3  -1 -14    0.39    0.08
  -3   1  14    0.60    0.09
  -3  -1  14    0.54    0.09
   3  -1 -14    0.42    0.12
   3   1 -14    0.38    0.13
   3   1 -13    0.57    0.12
   3  -1 -13    0.59    0.12
  -3  -1  13    0.70    0.12
  -3   1  13    0.60    0.12
   3  -1 -13    0.85    0.16
   3   1 -13    0.75    0.15
   3   1 -12    1.11    0.19
   3  -1 -12    0.95    0.18
   3   1 -12    1.08    0.17
   3   1 -12    1.25    0.15
   3  -1 -12    0.98    0.15
   3   1 -11    0.27    0.17
   3  -1 -11    0.28    0.18
   3   1 -11   -0.11    0.28
   3  -1 -11    0.04    0.27
   3  -1 -10   -0.02    0.12
   3   1 -10    0.07    0.11
   3  -1 -10   -0.15    0.15
   3   1 -10    0.27    0.14
   3   1 -10    0.22    0.16
   3  -1 -10    0.04    0.16
   3   1 -10    0.04    0.28
   3  -1 -10   -0.15    0.28
   3  -1  -9    1.51    0.18
   3   1  -9    1.50    0.17
   3   1  -9    1.37    0.19
   3  -1  -9    1.69    0.19
   3   1  -9    1.01    0.31
   3  -1  -9    1.12    0.33
   3   1  -8    0.18    0.12
   3  -1  -8    0.29    0.12
   3   1  -8    0.15    0.25
   3  -1  -8    0.06    0.25
   3  -1  -8    0.11    0.13
   3   1  -8    0.17    0.13
   3  -1  -7    0.19    0.10
   3   1  -7    0.43    0.25
   3  -1  -7    0.10    0.23
   3   1  -7    0.23    0.11
   3  -1  -6    0.01    0.10
   3   1  -6    0.14    0.20
   3  -1  -6   -0.19    0.21
   3   1  -6    0.06    0.10
   3   1  -5    3.01    0.31
   3  -1  -5    3.67    0.32
  -3  -1   5    3.41    0.21
   3  -1  -4    0.19    0.19
   3   1  -4    0.04    0.19
  -3  -1   4    0.12    0.08
   3  -1  -3    0.68    0.19
   3   1  -3    0.69    0.19
   3  -1  -3    0.77    0.12
   3   1  -3    0.83    0.10
  -3  -1   3    0.76    0.07
   3   1  -2    0.23    0.16
   3  -1  -2    0.19    0.17
   3   1  -2   -0.03    0.15
   3  -1  -2    0.07    0.15
   3  -1  -2    0.12    0.09
   3   1  -2    0.11    0.07
   3  -1  -1    7.73    0.33
   3  -1  -1    7.79    0.36
   3   1  -1    8.18    0.34
   3  -1  -1    8.17    0.40
   3   1  -1    8.35    0.40
   3   1  -1    8.31    0.42
   3  -1  -1    8.02    0.42
   3   1   0   23.08    0.97
   3  -1   0   22.88    0.97
   3  -1   0   23.45    0.91
   3  -1   0   23.05    0.94
   3   1   0   22.82    0.92
   3   1   1    3.87    0.26
   3  -1   1    4.25    0.26
   3  -1   1    4.26    0.23
   3  -1   1    4.63    0.25
   3  -1   2    8.88    0.41
   3   1   2    8.36    0.42
   3  -1   2    8.79    0.43
   3  -1   3    1.51    0.18
   3   1   3    1.66    0.21
   3  -1   3    1.76    0.21
   3  -1   4    2.96    0.25
   3   1   4    2.54    0.16
   3  -1   4    2.85    0.16
   3   1   5    1.58    0.13
   3  -1   5    1.38    0.13
   3   1   5    1.48    0.24
   3  -1   5    1.84    0.25
   3  -1   5    1.60    0.22
   3  -1   6    0.12    0.17
   3   1   6    0.21    0.21
   3  -1   6   -0.05    0.21
  -3   1  -6    0.19    0.09
   3   1   6    0.18    0.10
   3  -1   6    0.06    0.10
   3  -1   7    0.09    0.13
   3   1   7    0.20    0.14
   3   1   7    0.02    0.22
   3  -1   7    0.16    0.22
  -3   1  -7    0.21    0.10
   3   1   7    0.28    0.12
   3  -1   7    0.16    0.11
   3  -1   8    0.48    0.13
   3   1   8    0.32    0.15
   3  -1   8    0.10    0.12
   3   1   8    0.23    0.13
   3   1   8    0.12    0.24
   3  -1   8    0.16    0.23
   3   1   9   -0.07    0.14
   3   1   9    0.10    0.13
   3  -1   9   -0.05    0.12
   3  -1   9    0.12    0.24
   3   1   9    0.10    0.23
   3   1  10    1.41    0.16
   3  -1  10    1.31    0.15
   3   1  10    1.34    0.17
   3   1  11    0.65    0.13
   3  -1  11    0.26    0.12
   3   1  12    0.25    0.10
   3  -1  12    0.34    0.10
   3  -1  13    0.01    0.06
   3   1  13   -0.05    0.06
  -3   1 -13    0.37    0.19
  -3  -1 -13    0.24    0.18
   3   2 -14    0.06    0.07
   3  -2 -14    0.16    0.07
   3   2 -14    0.14    0.13
   3  -2 -14   -0.10    0.11
  -3  -2  14    0.13    0.08
  -3   2  14    0.12    0.08
   3   2 -13    2.52    0.21
   3  -2 -13    2.28    0.20
   3  -2 -13    2.69    0.18
   3   2 -13    3.01    0.18
  -3   2  13    2.93    0.18
  -3  -2  13    3.40    0.19
   3   2 -12    0.42    0.15
   3   2 -12    0.17    0.12
   3  -2 -12    0.28    0.13
   3   2 -12   -0.04    0.15
   3  -2 -12    0.30    0.16
   3   2 -11    0.45    0.28
   3  -2 -11    0.11    0.25
   3   2 -11    0.12    0.16
   3  -2 -11    0.35    0.17
   3   2 -10    0.07    0.11
   3  -2 -10    0.07    0.11
   3  -2 -10    0.21    0.16
   3   2 -10    0.12    0.14
   3  -2 -10   -0.15    0.16
   3   2 -10    0.13    0.16
   3   2 -10   -0.04    0.26
   3  -2 -10   -0.22    0.27
   3   2  -9    1.01    0.16
   3  -2  -9    1.16    0.17
   3   2  -9    0.98    0.17
   3  -2  -9    0.86    0.16
   3   2  -9    0.57    0.30
   3  -2  -9    0.74    0.28
   3   2  -8    0.25    0.12
   3  -2  -8    0.22    0.13
   3   2  -8    0.19    0.14
   3  -2  -8    0.11    0.13
   3   2  -8    0.09    0.25
   3  -2  -8    0.15    0.23
   3   2  -7    0.09    0.10
   3  -2  -7    0.28    0.12
   3   2  -7   -0.05    0.24
   3  -2  -7    0.02    0.21
  -3  -2   6    2.74    0.22
   3   2  -6    2.59    0.30
   3  -2  -6    2.31    0.30
   3   2  -6    2.88    0.17
   3  -2  -6    2.79    0.18
  -3  -2   5    0.35    0.11
   3   2  -5    0.32    0.19
   3  -2  -5    0.28    0.20
  -3  -2   4    1.43    0.13
   3   2  -4    1.60    0.22
   3  -2  -4    1.54    0.22
  -3  -2   3    5.21    0.23
   3  -2  -3    5.18    0.27
   3   2  -3    4.63    0.23
   3  -2  -3    5.02    0.33
   3   2  -3    5.09    0.33
  -3  -2   2    1.05    0.07
   3  -2  -2    1.11    0.13
   3   2  -2    1.16    0.08
   3   2  -2    0.86    0.18
   3  -2  -2    1.13    0.18
   3  -2  -2    1.16    0.18
   3   2  -2    1.10    0.18
   3  -2  -1    0.04    0.04
   3   2  -1    0.03    0.06
   3  -2  -1    0.03    0.11
   3  -2  -1    0.03    0.07
   3  -2  -1    0.13    0.16
   3   2  -1   -0.07    0.15
   3  -2   0    4.12    0.21
   3  -2   0    4.60    0.24
   3   2   0    4.49    0.27
   3  -2   0    4.22    0.27
   3  -2   1    0.13    0.10
   3  -2   1    0.01    0.11
   3   2   1    0.06    0.14
   3  -2   1    0.20    0.14
   3  -2   2    7.43    0.37
   3  -2   2    7.43    0.38
   3   2   2    6.68    0.37
   3  -2   2    7.47    0.37
   3  -2   3   12.79    0.60
   3   2   3   13.37    0.61
   3  -2   3   12.92    0.60
   3  -2   4    1.15    0.19
   3  -2   4    1.34    0.11
   3   2   4    1.27    0.11
   3  -2   5   17.00    0.80
   3  -2   5   16.94    0.68
   3   2   5   16.52    0.68
   3   2   5   15.92    0.79
   3  -2   5   17.71    0.79
   3   2   6    1.06    0.24
   3  -2   6    0.90    0.23
   3  -2   6    0.86    0.22
   3   2   6    1.09    0.12
   3  -2   6    0.86    0.12
  -3   2  -6    1.21    0.11
  -3   2  -7    7.22    0.35
   3   2   7    7.70    0.49
   3  -2   7    6.98    0.48
   3   2   7    7.21    0.35
   3  -2   7    7.89    0.35
   3  -2   7    8.22    0.38
   3   2   7    8.08    0.39
  -3   2  -8    1.07    0.14
   3  -2   8    1.25    0.15
   3   2   8    0.91    0.14
   3  -2   8    1.14    0.26
   3   2   8    1.18    0.26
   3  -2   8    1.27    0.16
   3   2   8    1.25    0.17
   3  -2   9    4.38    0.41
   3   2   9    5.28    0.28
   3  -2   9    5.33    0.27
   3   2   9    5.04    0.30
   3  -2  10    1.30    0.15
   3   2  10    1.30    0.15
   3   2  10    1.41    0.17
   3  -2  11    0.69    0.13
   3   2  11    0.60    0.12
   3   2  12    0.11    0.09
   3  -2  12    0.19    0.09
  -3   2 -13   -0.02    0.19
  -3  -2 -13   -0.03    0.17
   3  -3 -14    1.78    0.16
   3   3 -14    2.03    0.17
   3  -3 -14    1.99    0.12
   3   3 -14    1.89    0.12
  -3  -3  14    2.27    0.13
  -3   3  14    1.84    0.13
   3   3 -13    2.15    0.19
   3  -3 -13    1.97    0.19
   3   3 -13    2.28    0.16
  -3   3  13    2.20    0.16
  -3  -3  13    2.15    0.16
   3  -3 -13    1.93    0.15
   3   3 -12   13.38    0.64
   3  -3 -12   12.83    0.64
   3   3 -12   13.27    0.64
   3  -3 -12   16.16    0.63
   3   3 -12   15.82    0.63
   3  -3 -11    5.89    0.55
   3   3 -11    5.19    0.53
   3   3 -11    6.06    0.35
   3  -3 -11    6.56    0.35
   3  -3 -10    1.16    0.18
   3   3 -10    1.34    0.19
   3  -3 -10    1.24    0.14
   3   3 -10    1.60    0.15
   3   3 -10    1.18    0.17
   3   3 -10    0.98    0.33
   3  -3 -10    1.24    0.31
   3  -3  -9    0.94    0.31
   3   3  -9    0.97    0.30
   3   3  -9    1.24    0.16
   3  -3  -9    1.41    0.18
   3   3  -9    1.45    0.18
   3  -3  -9    1.36    0.17
   3   3  -8    2.85    0.19
   3  -3  -8    2.55    0.20
   3   3  -8    2.44    0.20
   3  -3  -8    2.55    0.20
   3   3  -8    1.90    0.31
   3  -3  -8    1.98    0.34
   3   3  -7    1.31    0.27
   3  -3  -7    1.72    0.30
   3   3  -7    1.77    0.15
   3  -3  -7    1.72    0.16
   3   3  -6    0.44    0.10
   3  -3  -6    0.48    0.12
   3   3  -6    0.27    0.20
   3  -3  -6    0.02    0.19
  -3  -3   6    0.18    0.12
   3   3  -5   44.70    1.89
  -3  -3   5   48.35    1.81
   3  -3  -4   58.83    2.33
  -3  -3   4   60.55    2.30
   3   3  -4   57.20    2.37
   3  -3  -4   56.81    2.37
   3  -3  -3    0.38    0.12
   3   3  -3    0.18    0.05
  -3  -3   3    0.40    0.08
   3  -3  -3    0.21    0.17
   3   3  -3    0.21    0.17
   3   3  -2    1.05    0.06
   3  -3  -2    1.16    0.18
   3   3  -2    1.34    0.19
   3  -3  -2    1.42    0.19
   3   3  -2    1.06    0.18
   3  -3  -2    1.27    0.14
   3  -3  -1    0.33    0.12
   3  -3   0    0.17    0.13
   3   3   0    0.21    0.14
   3  -3   0    0.20    0.08
   3  -3   0    0.28    0.09
   3  -3   0    0.24    0.12
   3  -3   1   18.00    0.76
   3  -3   1   18.91    0.78
   3  -3   2    1.17    0.16
   3   3   2    1.45    0.18
   3  -3   2    1.27    0.18
   3  -3   2    1.40    0.17
   3   3   3   11.60    0.58
   3  -3   3   13.10    0.59
   3  -3   3   12.84    0.59
   3   3   4   33.50    1.37
   3  -3   4   37.27    1.38
   3   3   5    4.18    0.21
   3  -3   5    4.01    0.21
   3   3   5    4.35    0.32
   3  -3   5    4.29    0.32
  -3   3  -5    4.20    0.21
   3  -3   5    4.17    0.32
   3   3   6   12.97    0.57
   3  -3   6   13.89    0.57
   3  -3   6   14.14    0.72
   3  -3   6   13.88    0.70
   3   3   6   13.64    0.70
  -3   3  -6   14.56    0.58
   3  -3   7   -0.12    0.19
   3   3   7    0.01    0.11
   3  -3   7    0.06    0.11
   3   3   7    0.02    0.21
   3  -3   7   -0.02    0.21
  -3   3  -7    0.02    0.09
   3   3   7   -0.01    0.14
   3  -3   7    0.23    0.13
   3   3   8    0.11    0.12
   3  -3   8    0.09    0.12
   3  -3   8    0.07    0.22
   3   3   8    0.05    0.23
  -3   3  -8    0.01    0.11
   3   3   8    0.02    0.15
   3   3   9    0.53    0.13
   3  -3   9    0.68    0.13
   3   3   9    0.63    0.17
   3  -3   9    0.60    0.24
   3   3   9    0.25    0.23
   3   3  10    0.56    0.13
   3  -3  10    0.53    0.13
   3   3  10    0.49    0.15
   3  -3  11    0.16    0.11
   3   3  11    0.18    0.11
  -3   3 -12    0.21    0.13
   3   3  12    0.32    0.10
   3  -3  12    0.23    0.09
  -3   3 -13    0.12    0.19
  -3  -3 -13    0.08    0.17
   3   4 -14    0.17    0.13
   3  -4 -14   -0.10    0.11
   3   4 -14    0.06    0.06
   3  -4 -14    0.07    0.06
  -3   4  14   -0.01    0.08
  -3  -4  14    0.02    0.07
   3  -4 -13    1.21    0.16
   3   4 -13    1.17    0.15
  -3   4  13    1.08    0.13
  -3  -4  13    1.26    0.13
   3  -4 -13    0.98    0.12
   3   4 -13    1.02    0.12
   3   4 -12   15.52    0.73
   3   4 -12   16.42    0.74
   3  -4 -12   14.89    0.73
   3  -4 -12   18.35    0.71
   3   4 -12   18.97    0.72
   3   4 -11   13.19    0.61
   3   4 -11   13.43    0.61
   3  -4 -11   13.04    0.61
   3   4 -11   13.79    0.57
   3  -4 -11   14.19    0.58
   3   4 -10   19.56    0.84
   3   4 -10   18.88    0.84
   3  -4 -10   19.85    0.84
   3   4 -10   18.13    1.05
   3  -4 -10   17.22    1.04
   3  -4 -10   20.03    0.80
   3   4 -10   19.91    0.80
   3   4  -9    7.62    0.37
   3   4  -9    6.70    0.37
   3  -4  -9    7.00    0.37
   3  -4  -9    6.43    0.54
   3  -4  -9    7.30    0.33
   3   4  -8    4.14    0.23
   3  -4  -8    3.82    0.25
   3   4  -8    3.64    0.38
   3   4  -8    3.78    0.24
   3  -4  -8    3.43    0.23
   3   4  -7    7.74    0.52
   3   4  -7    7.71    0.36
   3  -4  -7    8.36    0.38
   3   4  -6   21.56    0.86
   3  -4  -6   22.29    0.87
   3   4  -6   20.71    1.00
   3  -4  -6   19.28    0.99
  -3  -4   6   19.98    0.92
   3  -4  -5   24.81    0.98
   3   4  -5   24.14    1.10
   3  -4  -5   23.01    1.09
  -3  -4   5   24.72    1.02
   3   4  -4    0.46    0.19
   3  -4  -4    0.38    0.17
   3   4  -4    0.26    0.07
   3  -4  -4    0.35    0.15
  -3  -4   4    0.36    0.11
  -3  -4   3   24.49    0.98
   3   4  -3   24.51    1.03
   3  -4  -3   23.37    1.04
   3   4  -3   25.21    1.05
   3  -4  -3   24.09    1.01
   3   4  -2    6.42    0.35
   3  -4  -2    5.60    0.34
   3  -4  -2    6.24    0.35
   3   4  -2    6.58    0.36
   3  -4  -2    6.50    0.32
   3  -4  -1    8.60    0.37
  -3  -4   1    7.39    0.30
   3  -4   0    3.82    0.21
   3  -4   0    4.26    0.23
   3  -4   0    4.05    0.24
   3  -4   0    3.94    0.26
   3   4   0    3.93    0.25
   3  -4   1    1.78    0.16
   3  -4   1    2.02    0.18
   3  -4   2   56.04    2.17
   3   4   2   52.42    2.16
   3  -4   2   55.88    2.17
   3  -4   2   55.33    2.18
   3  -4   3   31.76    1.27
   3   4   3   28.96    1.26
   3  -4   3   31.61    1.28
   3  -4   4   12.41    0.49
   3   4   4   11.36    0.49
   3  -4   5    4.06    0.30
   3   4   5    3.92    0.31
  -3   4  -5    3.83    0.20
   3   4   5    3.90    0.20
   3  -4   5    4.00    0.20
   3  -4   5    3.86    0.31
   3  -4   6    2.58    0.29
   3  -4   6    2.62    0.28
   3   4   6    2.30    0.27
  -3   4  -6    2.56    0.16
   3  -4   6    2.86    0.17
   3   4   6    2.60    0.17
   3   4   6    2.89    0.21
   3  -4   7    2.52    0.31
   3   4   7    2.70    0.31
   3  -4   7    2.81    0.30
   3   4   7    2.92    0.23
  -3   4  -7    3.25    0.20
   3  -4   7    3.19    0.19
   3   4   7    2.68    0.19
   3   4   8    1.26    0.18
   3  -4   8    0.87    0.24
   3   4   8    0.73    0.25
   3   4   8    0.75    0.13
   3  -4   8    0.89    0.13
  -3   4  -8    0.79    0.13
   3   4   9    0.30    0.16
   3  -4   9    0.36    0.22
   3   4   9    0.44    0.24
   3  -4   9    0.56    0.13
   3   4   9    0.43    0.13
  -3   4  -9    0.42    0.13
   3   4  10    0.24    0.14
   3   4  10    0.34    0.12
   3  -4  10    0.27    0.12
   3   4  11    0.52    0.13
   3   4  11    0.34    0.11
   3  -4  11    0.52    0.11
   3  -4  12    2.74    0.16
   3   4  12    2.73    0.16
  -3   4 -12    3.30    0.21
  -3  -4 -12    3.09    0.20
  -3   4 -13    1.59    0.20
  -3  -4 -13    1.55    0.19
   3  -5 -14    8.78    0.38
   3   5 -14   10.27    0.39
  -3   5  14    9.68    0.39
   3   5 -14    9.50    0.41
   3  -5 -14    8.93    0.41
   3   5 -13    0.22    0.13
   3  -5 -13    0.18    0.12
   3   5 -13   -0.06    0.09
   3  -5 -13    0.06    0.09
   3   5 -13    0.13    0.12
  -3  -5  13    0.14    0.10
  -3   5  13    0.15    0.10
   3   5 -12   20.84    0.82
   3  -5 -12   20.70    0.82
   3   5 -11    1.88    0.20
   3   5 -11    2.11    0.17
   3  -5 -11    1.81    0.20
   3   5 -11    1.97    0.21
   3   5 -10    8.19    0.43
   3  -5 -10    7.90    0.42
   3   5 -10    9.12    0.42
   3  -5 -10    8.67    0.39
   3   5 -10    8.76    0.39
   3  -5 -10    6.61    0.59
   3   5 -10    7.51    0.61
   3   5  -9    9.32    0.46
   3  -5  -9    8.85    0.46
   3   5  -9   10.55    0.46
   3   5  -9    9.88    0.43
   3  -5  -9   10.11    0.43
   3   5  -9    9.07    0.66
   3  -5  -9    8.34    0.63
   3  -5  -8   13.70    0.62
   3   5  -8   14.34    0.62
   3   5  -8   14.51    0.62
   3  -5  -8   14.68    0.59
   3   5  -8   13.14    0.79
   3  -5  -8   13.30    0.80
   3  -5  -7    0.71    0.23
   3   5  -7    0.52    0.22
   3   5  -7    0.77    0.12
  -3  -5   7    0.67    0.15
  -3  -5   6   31.44    1.34
   3   5  -6   33.38    1.42
   3  -5  -6   29.16    1.40
   3   5  -6   32.88    1.25
   3  -5  -6   32.17    1.25
   3   5  -6   31.46    1.27
  -3  -5   5    0.89    0.15
   3   5  -5    0.82    0.20
   3  -5  -5    0.88    0.21
  -3  -5   4    8.61    0.41
   3   5  -4    9.20    0.48
   3  -5  -4    8.13    0.47
   3  -5  -4    8.84    0.45
  -3  -5   3    1.21    0.13
   3  -5  -3    1.13    0.18
   3  -5  -3    1.25    0.18
   3   5  -3    1.16    0.18
   3   5  -3    1.29    0.20
   3  -5  -3    1.28    0.17
   3  -5  -2    1.06    0.17
   3   5  -2    0.79    0.17
   3  -5  -2    0.83    0.15
   3  -5  -1   15.39    0.62
  -3  -5   1   13.45    0.56
   3  -5   0    1.26    0.14
   3  -5   0    1.46    0.16
   3  -5   0    1.06    0.15
   3   5   0    1.22    0.16
   3  -5   1    3.09    0.23
   3  -5   1    3.41    0.23
   3   5   1    3.03    0.24
   3  -5   1    3.58    0.25
   3  -5   1    3.32    0.22
   3  -5   2   32.55    1.37
   3  -5   2   33.03    1.36
   3   5   2   32.48    1.35
   3  -5   2   35.27    1.36
   3  -5   3    8.38    0.45
   3   5   3    8.11    0.43
   3  -5   3    9.14    0.45
   3  -5   3    9.06    0.46
   3   5   4    1.63    0.12
   3  -5   4    1.74    0.12
  -3   5  -5   16.98    0.68
   3  -5   5   16.29    0.80
   3   5   5   16.83    0.79
   3  -5   5   17.97    0.79
   3   5   5   15.91    0.67
   3  -5   5   17.17    0.68
   3   5   6    0.04    0.10
   3  -5   6    0.11    0.10
   3   5   6    0.07    0.13
  -3   5  -6   -0.03    0.09
   3  -5   6   -0.14    0.18
   3   5   6    0.07    0.19
   3  -5   6   -0.25    0.19
   3  -5   7    0.05    0.10
   3   5   7   -0.06    0.11
   3   5   7    0.01    0.14
  -3   5  -7    0.03    0.10
   3   5   7    0.20    0.21
   3  -5   7    0.20    0.20
   3  -5   7    0.02    0.19
   3  -5   8    0.14    0.11
   3   5   8   -0.01    0.12
   3   5   8    0.25    0.17
  -3   5  -8    0.01    0.11
   3   5   8    0.05    0.22
   3  -5   8    0.13    0.22
   3  -5   8   -0.08    0.21
  -3   5  -9    0.18    0.12
   3   5   9   -0.06    0.15
   3   5   9    0.02    0.23
   3  -5   9   -0.19    0.22
   3   5   9    0.08    0.13
   3  -5   9    0.18    0.11
   3   5  10    0.04    0.13
  -3   5 -10    0.05    0.12
   3   5  10    0.01    0.11
   3  -5  10    0.18    0.11
   3   5  11    0.01    0.10
   3  -5  11    0.15    0.10
   3   5  11    0.25    0.13
   3   5  12    1.53    0.12
   3  -5  12    1.53    0.12
  -3  -5 -12    1.70    0.16
  -3   5 -12    1.89    0.16
  -3  -5 -13    0.34    0.16
  -3   5 -13    0.37    0.17
   3   6 -14    0.57    0.13
   3  -6 -14    0.44    0.10
   3   6 -13    3.93    0.24
   3   6 -13    4.13    0.24
   3  -6 -13    3.77    0.23
   3  -6 -13    3.70    0.20
   3   6 -13    3.98    0.20
  -3   6  13    4.28    0.21
  -3  -6  13    4.71    0.21
   3   6 -12    7.29    0.40
  -3   6  12    7.83    0.38
  -3  -6  12    8.50    0.37
   3   6 -12    8.67    0.38
   3  -6 -12    8.58    0.38
   3   6 -11   13.18    0.62
   3   6 -11   12.41    0.62
   3  -6 -11   12.42    0.62
   3  -6 -11   16.06    0.61
   3   6 -11   15.06    0.60
   3  -6 -10    0.37    0.21
   3  -6 -10    0.56    0.15
   3   6 -10    0.59    0.16
   3   6 -10    0.46    0.27
   3  -6 -10    0.24    0.27
   3   6 -10    0.57    0.12
   3  -6 -10    0.70    0.13
   3   6 -10    0.43    0.15
   3   6  -9   12.32    0.51
   3  -6  -9   12.66    0.51
   3  -6  -9    8.91    0.69
   3   6  -9   10.00    0.72
   3   6  -9   11.35    0.54
   3  -6  -9   11.85    0.54
   3   6  -9   11.62    0.54
   3   6  -8   27.08    1.03
   3  -6  -8   27.13    1.03
   3   6  -8   25.76    1.06
   3   6  -8   22.62    1.22
   3  -6  -8   21.03    1.21
   3   6  -8   25.86    1.06
   3  -6  -8   24.44    1.06
   3   6  -7   64.20    2.44
   3  -6  -7   57.23    2.41
   3   6  -7   67.31    2.42
   3  -6  -7   64.98    2.42
  -3  -6   7   61.01    2.53
   3   6  -7   64.12    2.62
   3  -6  -7   59.65    2.61
   3   6  -6    6.82    0.29
   3  -6  -6    6.66    0.29
   3   6  -6    6.60    0.31
   3   6  -6    6.01    0.43
  -3  -6   5   13.65    0.66
   3   6  -5   13.12    0.71
   3  -6  -5   12.53    0.70
   3  -6  -4    2.12    0.21
  -3  -6   4    1.63    0.17
   3  -6  -4    1.59    0.21
   3   6  -4    1.50    0.21
   3  -6  -3   11.89    0.54
   3   6  -3   11.20    0.54
   3   6  -3   11.37    0.55
   3  -6  -3   10.89    0.55
   3  -6  -3   11.11    0.54
   3  -6  -2   11.44    0.53
   3   6  -2   11.09    0.53
   3  -6  -2   11.31    0.53
   3  -6  -1   27.08    1.06
  -3  -6   1   24.86    1.01
   3   6   0    0.22    0.12
   3  -6   0    0.17    0.12
   3  -6   0    0.22    0.12
   3  -6   0    0.11    0.12
   3  -6   1    2.53    0.20
   3  -6   1    2.57    0.22
   3   6   1    2.57    0.21
   3  -6   1    3.11    0.23
   3  -6   1    2.74    0.21
   3  -6   2   11.96    0.55
   3  -6   2   11.45    0.52
   3   6   2   10.59    0.52
   3  -6   2   11.49    0.54
   3  -6   3    4.83    0.30
   3   6   3    4.65    0.30
   3  -6   3    5.04    0.32
  -3   6  -4   45.74    1.82
   3   6   4   47.87    1.83
   3   6   4   45.50    1.81
   3  -6   4   48.68    1.81
  -3   6  -5    9.56    0.43
   3  -6   5    9.73    0.55
   3  -6   5   10.40    0.53
   3   6   5    8.64    0.51
   3   6   5    9.84    0.42
   3  -6   5   10.72    0.42
   3   6   6    0.45    0.10
   3  -6   6    0.76    0.10
   3  -6   6    0.60    0.22
  -3   6  -6    0.70    0.11
   3   6   6    0.54    0.20
   3  -6   6    0.66    0.20
   3   6   6    0.55    0.16
   3  -6   7   12.44    0.50
   3   6   7   11.54    0.50
  -3   6  -7   11.20    0.51
   3   6   7   12.19    0.55
   3   6   7   10.32    0.63
   3  -6   7   11.06    0.62
   3  -6   7   11.07    0.67
   3   6   8    2.35    0.17
   3  -6   8    2.47    0.17
   3   6   8    2.29    0.23
   3   6   8    2.01    0.29
   3  -6   8    2.47    0.29
  -3   6  -8    2.29    0.19
   3  -6   8    2.12    0.30
   3   6   9    0.17    0.21
   3  -6   9    0.07    0.20
   3   6   9    0.35    0.17
   3   6  10    0.88    0.16
   3   6  10    0.86    0.13
   3  -6  10    0.77    0.12
  -3   6 -10    0.68    0.14
   3   6  11    0.77    0.11
   3  -6  11    0.84    0.11
   3   6  11    0.62    0.14
  -3   6 -11    0.67    0.12
   3  -6  12    0.01    0.07
   3   6  12    0.01    0.08
  -3   6 -12    0.23    0.11
  -3  -6 -12   -0.01    0.11
  -3   6 -13    3.95    0.22
  -3  -6 -13    3.58    0.22
   3   7 -14    0.36    0.10
  -3   7  13    0.75    0.10
  -3  -7  13    0.96    0.10
   3   7 -13    0.78    0.13
   3  -7 -13    0.72    0.09
   3   7 -13    0.73    0.09
   3   7 -13    0.76    0.12
   3  -7 -13    0.68    0.12
  -3  -7  12    0.66    0.11
  -3   7  12    0.39    0.12
   3   7 -12    0.39    0.11
   3  -7 -12    0.40    0.10
   3   7 -12    0.34    0.14
   3  -7 -12    0.57    0.13
   3   7 -12    0.67    0.14
   3   7 -11   37.91    1.62
   3  -7 -11   35.66    1.61
   3   7 -11   38.52    1.62
   3   7 -11   43.65    1.60
   3  -7 -11   43.98    1.60
   3  -7 -10    2.12    0.31
   3   7 -10    3.15    0.23
   3   7 -10    2.35    0.37
   3  -7 -10    2.24    0.36
   3   7 -10    3.24    0.24
   3  -7 -10    2.81    0.23
   3  -7 -10    3.59    0.21
   3   7 -10    3.69    0.21
   3  -7  -9    1.85    0.28
   3   7  -9    2.03    0.16
   3  -7  -9    2.37    0.16
   3   7  -9    2.33    0.20
   3  -7  -9    1.93    0.18
   3   7  -9    2.18    0.19
   3   7  -9    2.26    0.35
   3  -7  -9    1.78    0.33
   3   7  -8   48.51    1.97
   3  -7  -8   45.00    1.96
   3   7  -8   52.80    1.94
   3  -7  -8   52.12    1.94
   3   7  -8   50.44    1.96
   3   7  -8   48.25    2.15
   3  -7  -8   41.82    2.12
   3   7  -7   76.48    2.76
   3  -7  -7   76.03    2.76
   3   7  -7   69.20    2.95
   3  -7  -7   64.77    2.93
   3   7  -7   71.43    2.78
   3  -7  -7   65.95    2.75
  -3  -7   7   69.10    2.88
   3  -7  -6   89.65    3.66
   3  -7  -6   93.18    3.79
   3   7  -6   94.24    3.67
   3   7  -6  100.48    3.66
   3  -7  -6  100.33    3.66
   3  -7  -6   84.10    3.80
   3   7  -6   93.96    3.82
   3   7  -5   17.58    0.78
  -3  -7   5   18.02    0.85
   3  -7  -5   17.68    0.88
   3  -7  -5   20.67    0.78
   3   7  -5   20.95    0.78
  -3  -7   4  234.44    8.71
   3  -7  -4  213.01    8.73
   3   7  -4  229.79    8.75
   3   7  -3   66.69    2.56
   3  -7  -3   59.78    2.55
   3   7  -3   66.65    2.57
   3  -7  -3   63.48    2.55
   3  -7  -3   66.14    2.56
  -3  -7   2   42.53    1.71
   3  -7  -2   45.52    1.77
   3  -7  -2   43.40    1.76
   3   7  -2   44.92    1.77
  -3  -7   1   57.46    2.30
   3  -7  -1   62.27    2.34
   3  -7   0   18.78    0.83
   3   7   0   20.19    0.84
   3  -7   0   19.54    0.85
   3  -7   0   20.88    0.85
   3  -7   1   18.30    0.79
   3   7   1   17.73    0.79
   3  -7   1   18.03    0.80
   3  -7   1   18.99    0.80
   3  -7   2    8.02    0.43
   3   7   2    8.83    0.42
   3  -7   2    8.35    0.44
   3   7   3    7.42    0.40
   3  -7   3    8.00    0.40
   3   7   4   18.53    0.77
   3  -7   4   20.10    0.88
   3   7   4   18.54    0.75
   3  -7   4   19.99    0.75
  -3   7  -4   18.29    0.76
   3  -7   5    3.85    0.32
   3  -7   5    4.01    0.29
   3   7   5    3.05    0.28
  -3   7  -5    3.73    0.20
   3   7   5    3.95    0.20
   3  -7   5    3.95    0.19
   3   7   6    0.31    0.10
   3  -7   6    0.19    0.09
   3  -7   6    0.03    0.17
   3   7   6    0.10    0.18
  -3   7  -6    0.08    0.09
   3   7   6    0.32    0.16
   3  -7   6    0.18    0.18
   3   7   7    0.37    0.12
   3  -7   7    0.37    0.10
  -3   7  -7    0.52    0.11
   3  -7   7    0.48    0.20
   3   7   7    0.34    0.21
   3   7   7    0.69    0.17
   3  -7   7    0.23    0.20
   3   7   8    1.79    0.28
   3  -7   8    1.90    0.27
   3   7   8    2.21    0.17
   3  -7   8    2.23    0.16
   3  -7   8    1.80    0.29
  -3   7  -8    2.28    0.18
   3   7   8    2.24    0.22
   3   7   9    6.20    0.36
   3   7   9    5.84    0.44
   3  -7   9    5.75    0.44
   3   7  10    5.70    0.34
   3   7  10    6.17    0.30
   3  -7  10    6.43    0.30
  -3   7 -10    6.33    0.32
   3   7  11    6.06    0.31
   3   7  11    5.52    0.26
   3   7  11    6.01    0.28
   3  -7  11    6.11    0.27
  -3   7 -11    5.52    0.29
  -3   7 -12    0.68    0.11
  -3  -7 -12    0.43    0.11
   3  -7  12    0.55    0.07
   3   7  12    0.51    0.08
  -3   8  13    1.19    0.10
   3   8 -13    1.09    0.13
   3  -8 -13    1.02    0.09
   3  -8 -13    1.15    0.09
   3   8 -13    1.16    0.09
  -3  -8  13    1.23    0.10
   3  -8 -13    1.03    0.11
   3   8 -13    1.06    0.11
   3   8 -12   28.33    1.10
  -3   8  12   27.32    1.10
   3  -8 -12   28.15    1.10
  -3  -8  12   30.21    1.10
   3   8 -12   26.15    1.12
   3  -8 -12   24.25    1.11
   3   8 -12   28.56    1.13
   3   8 -11    0.12    0.14
   3  -8 -11    0.14    0.13
   3   8 -11    0.12    0.13
   3   8 -11    0.21    0.11
   3  -8 -11    0.02    0.10
   3  -8 -10    0.60    0.22
   3   8 -10    0.34    0.25
   3  -8 -10    1.03    0.28
   3   8 -10    0.91    0.16
   3  -8 -10    0.83    0.16
   3   8  -9    0.21    0.11
   3  -8  -9    0.10    0.11
   3  -8  -9    0.21    0.22
   3   8  -9   -0.32    0.25
   3  -8  -9    0.34    0.24
   3   8  -9    0.12    0.12
   3   8  -9    0.15    0.13
   3  -8  -9    0.30    0.13
   3   8  -8    0.17    0.10
   3  -8  -8    0.23    0.09
   3   8  -8    0.17    0.21
   3  -8  -8    0.06    0.22
   3  -8  -8   -0.10    0.21
   3   8  -8    0.01    0.12
   3  -8  -8    0.02    0.11
   3   8  -8    0.07    0.12
   3   8  -7    0.04    0.10
  -3  -8   7    0.02    0.14
   3  -8  -7    0.02    0.19
   3   8  -7    0.13    0.09
   3  -8  -7    0.08    0.08
   3   8  -7    0.20    0.12
   3  -8  -7    0.09    0.07
   3  -8  -7   -0.02    0.19
   3   8  -7    0.07    0.20
   3  -8  -6   25.39    1.07
  -3  -8   6   26.25    1.18
   3  -8  -6   25.50    1.20
   3   8  -6   25.19    1.08
   3   8  -6   30.74    1.07
   3  -8  -6   29.53    1.07
   3   8  -6   25.07    1.22
   3  -8  -6   21.62    1.19
   3   8  -5   46.59    1.95
  -3  -8   5   46.28    2.03
   3  -8  -5   50.25    1.94
   3  -8  -5   47.88    2.06
   3   8  -4   12.71    0.59
   3  -8  -4   10.87    0.57
   3  -8  -4   11.48    0.59
   3   8  -4   12.58    0.60
  -3  -8   4   12.47    0.58
   3  -8  -3   82.99    3.51
   3   8  -3   94.76    3.53
   3  -8  -3   86.63    3.51
   3   8  -3   96.19    3.53
   3  -8  -2  270.68    9.82
   3  -8  -2  248.78    9.80
  -3  -8   2  251.70    9.77
   3  -8  -1  312.60   11.54
  -3  -8   1  294.08   11.50
   3  -8   0    0.27    0.14
   3  -8   0    0.41    0.15
   3  -8   1   23.96    1.04
   3   8   1   24.47    1.04
   3  -8   1   25.32    1.06
   3  -8   1   26.34    1.06
   3  -8   2    0.20    0.14
   3  -8   2    0.01    0.07
   3   8   3  110.59    4.45
   3  -8   3  118.69    4.46
  -3   8  -3  113.46    4.39
   3  -8   3  118.70    4.49
   3  -8   4   19.93    0.92
   3   8   4   19.43    0.78
   3  -8   4   20.52    0.78
   3   8   4   19.14    0.80
  -3   8  -4   19.45    0.79
   3   8   5    0.48    0.17
   3  -8   5    0.47    0.17
  -3   8  -5    0.47    0.10
   3   8   5    0.54    0.09
   3  -8   5    0.55    0.09
   3  -8   5    0.57    0.19
   3   8   6    0.34    0.10
   3  -8   6    0.35    0.09
   3   8   6    0.35    0.18
   3  -8   6    0.23    0.17
  -3   8  -6    0.41    0.11
   3   8   6    0.43    0.16
   3  -8   6    0.21    0.20
   3   8   7   13.57    0.61
  -3   8  -7   12.72    0.57
   3   8   7   12.74    0.69
   3  -8   7   13.46    0.69
   3   8   7   12.74    0.56
   3  -8   7   13.71    0.56
   3  -8   7   13.24    0.73
   3   8   8    7.26    0.39
   3  -8   8    7.25    0.33
   3   8   8    6.76    0.33
  -3   8  -8    6.82    0.35
   3   8   8    6.47    0.46
   3  -8   8    5.75    0.44
   3  -8   8    6.68    0.50
   3  -8   9    0.23    0.23
   3   8   9    0.23    0.17
   3  -8   9    0.14    0.11
   3   8   9   -0.13    0.20
   3   8  10    0.71    0.11
   3  -8  10    0.76    0.11
  -3   8 -10    0.64    0.13
   3   8  10    1.07    0.17
   3   8  11    2.51    0.14
   3   8  11    2.28    0.19
   3  -8  11    2.51    0.15
   3   8  11    2.59    0.15
  -3   8 -11    2.97    0.19
  -3   8 -11    2.09    0.17
  -3   8 -12    0.38    0.09
   3   8  12    0.21    0.06
   3   9 -13    4.70    0.23
  -3   9  13    4.13    0.20
   3   9 -13    4.42    0.21
   3  -9 -13    4.08    0.19
   3   9 -12    3.68    0.22
   3  -9 -12    2.73    0.17
   3   9 -12    3.66    0.18
   3  -9 -12    3.43    0.18
  -3  -9  12    4.04    0.19
  -3   9  12    3.38    0.19
   3   9 -12    3.44    0.21
   3  -9 -12    2.63    0.20
   3   9 -11    0.07    0.13
  -3  -9  11    0.12    0.10
   3  -9 -11   -0.09    0.12
   3   9 -11    0.14    0.12
   3  -9 -11    0.04    0.09
   3   9 -11    0.17    0.09
   3  -9 -10    1.13    0.25
   3  -9 -10    1.06    0.15
   3   9 -10    1.43    0.16
   3   9 -10    1.14    0.28
   3  -9 -10    0.64    0.25
   3   9  -9    1.04    0.28
   3  -9  -9    1.08    0.28
   3   9  -9    1.83    0.15
   3  -9  -9    1.74    0.15
   3   9  -9    1.41    0.17
   3  -9  -9    0.83    0.25
   3  -9  -9    1.09    0.16
   3   9  -9    1.40    0.17
   3   9  -8   21.31    0.86
   3  -9  -8   18.19    0.85
   3  -9  -8   19.40    1.01
   3   9  -8   20.75    0.86
   3  -9  -8   18.36    0.83
   3  -9  -8   24.89    0.85
   3   9  -8   23.82    0.85
   3  -9  -8   15.87    0.99
   3   9  -8   18.29    1.03
   3   9  -7    1.16    0.13
   3   9  -7    1.15    0.24
   3  -9  -7    0.73    0.22
   3   9  -7    1.33    0.12
   3  -9  -7    1.23    0.12
  -3  -9   7    0.83    0.18
  -3   9   7    0.98    0.14
   3   9  -7    1.11    0.13
   3  -9  -7    0.92    0.13
   3  -9  -7    1.03    0.10
   3  -9  -7    0.83    0.23
   3   9  -6    0.21    0.19
   3  -9  -6    0.25    0.18
   3  -9  -6    0.11    0.08
   3   9  -6    0.12    0.08
  -3  -9   6    0.18    0.14
   3   9  -6    0.07    0.09
   3  -9  -6    0.12    0.17
   3  -9  -6    0.06    0.07
   3   9  -5   27.37    1.00
   3  -9  -5   25.27    1.00
   3   9  -5   23.52    1.01
   3  -9  -5   25.18    1.13
   3  -9  -4   30.60    1.27
   3  -9  -4   26.20    1.25
   3   9  -4   30.91    1.27
   3  -9  -4   26.92    1.24
   3   9  -4   30.65    1.26
   3  -9  -4   29.77    1.15
  -3  -9   4   32.73    1.26
   3  -9  -3   13.50    0.66
   3   9  -3   15.94    0.68
   3  -9  -3   14.50    0.59
   3  -9  -3   15.19    0.60
  -3  -9   2  125.35    4.86
   3  -9  -2  126.17    4.82
   3  -9  -1   62.77    2.43
  -3  -9   1   59.86    2.40
   3  -9   0   62.87    2.49
   3  -9   0   61.70    2.48
   3  -9   1    3.55    0.24
   3   9   1    3.64    0.24
   3  -9   1    4.05    0.28
  -3   9  -2    3.74    0.19
   3  -9   2    3.59    0.18
   3  -9   2    3.88    0.26
   3   9   2    3.69    0.26
   3  -9   3    0.36    0.14
   3   9   3    0.46    0.14
  -3   9  -3    0.58    0.09
   3   9   3    0.60    0.11
   3  -9   3    0.54    0.18
   3   9   4   18.96    0.79
   3  -9   4   20.50    0.79
   3   9   4   20.39    0.82
  -3   9  -4   20.23    0.80
   3  -9   4   21.38    0.94
   3   9   4   18.19    0.87
   3  -9   5    3.67    0.28
   3   9   5    3.47    0.29
   3   9   5    3.35    0.25
   3   9   5    3.94    0.22
  -3   9  -5    3.81    0.21
   3  -9   5    3.83    0.33
   3   9   5    3.56    0.19
   3  -9   5    4.22    0.19
   3   9   6    4.52    0.29
   3  -9   6    3.89    0.36
   3   9   6    3.47    0.32
   3  -9   6    4.22    0.32
  -3   9  -6    4.08    0.23
   3   9   6    3.85    0.21
   3  -9   6    4.05    0.21
   3   9   7    0.14    0.17
   3   9   7    0.04    0.18
   3  -9   7    0.22    0.18
  -3   9  -7    0.20    0.11
   3   9   7    0.38    0.10
   3  -9   7    0.11    0.09
   3  -9   7   -0.03    0.21
   3   9   8    3.71    0.28
   3   9   8    3.16    0.20
   3  -9   8    3.59    0.19
   3  -9   8    3.48    0.32
  -3   9  -8    3.28    0.22
   3  -9   8    3.16    0.36
   3   9   9    1.30    0.20
  -3   9  -9    1.03    0.15
   3   9   9    1.00    0.12
   3  -9   9    1.05    0.12
  -3   9 -10    0.38    0.12
   3   9  10    0.23    0.10
   3  -9  10    0.30    0.09
   3   9  11   -0.01    0.12
   3   9  11   -0.02    0.08
  -3  -9 -11   -0.05    0.10
  -3   9 -11    0.15    0.11
  -3   9 -11    0.03    0.09
   3   9  11    0.12    0.07
  -3   9 -12    0.99    0.09
   3  10 -13    0.54    0.10
   3 -10 -13    0.40    0.08
   3 -10 -12    1.57    0.11
  -3  10  12    1.83    0.13
   3 -10 -11    0.22    0.08
  -3  10  11    0.35    0.11
   3  10 -11    0.31    0.09
   3  10 -11    0.39    0.14
   3  10 -10    2.18    0.19
   3 -10  -9    0.05    0.20
   3  10  -9    0.30    0.13
   3  10  -8    0.73    0.13
   3  10  -8    0.70    0.11
   3 -10  -8    0.59    0.23
   3 -10  -8    0.58    0.10
  -3  10   8    0.63    0.14
  -3  10   7   15.53    0.69
   3 -10  -7   17.40    0.84
   3 -10  -7   16.21    0.67
   3  10  -7   17.31    0.69
  -3 -10   7   16.20    0.81
   3  10  -6    2.18    0.15
  -3 -10   6    2.23    0.24
   3 -10  -6    2.81    0.28
   3  10  -5    5.12    0.25
  -3 -10   5    5.51    0.35
   3 -10  -5    5.27    0.24
   3 -10  -5    5.02    0.37
   3  10  -4   34.45    1.33
   3 -10  -4   30.38    1.40
   3 -10  -4   34.37    1.32
   3 -10  -4   34.99    1.45
   3 -10  -3    0.23    0.12
   3 -10  -3    0.23    0.08
   3 -10  -3    0.31    0.07
   3 -10  -3    0.35    0.17
   3 -10  -2   32.19    1.28
   3 -10  -2   34.04    1.29
  -3 -10   2   32.90    1.34
   3 -10  -1    3.94    0.19
  -3 -10   1    3.99    0.24
   3 -10   0  209.17    7.99
   3 -10   0  209.90    8.00
   3 -10   1   26.40    1.00
   3  10   1   22.97    1.05
   3 -10   2    1.35    0.19
   3  10   2    1.36    0.13
  -3  10  -2    1.26    0.11
   3 -10   2    1.57    0.20
   3 -10   2    1.36    0.10
   3  10   3   47.14    1.86
   3 -10   3   49.44    1.96
  -3  10  -3   47.92    1.86
   3 -10   3   46.57    1.97
  -3  10  -4   25.49    1.01
   3  10   4   24.56    1.02
   3 -10   4   26.15    1.15
   3 -10   5    3.59    0.33
   3  10   5    3.39    0.21
   3  10   5    3.51    0.24
   3  10   5    2.87    0.27
  -3  10  -5    3.80    0.20
   3  10   6    8.91    0.39
   3  10   6    9.93    0.46
   3 -10   6    9.31    0.58
   3  10   6    8.29    0.50
  -3  10  -6    9.29    0.42
   3  10   7    1.99    0.15
   3  10   7    2.18    0.23
   3 -10   7    2.30    0.31
   3  10   7    1.84    0.26
  -3  10  -7    2.20    0.17
   3 -10   8   21.93    1.09
  -3  10  -8   23.07    0.92
   3  10   8   22.98    0.95
   3  10   8   20.89    0.88
  -3  10  -9    3.03    0.21
   3  10   9    3.05    0.18
   3  10   9    2.97    0.25
  -3  10 -10    1.02    0.14
   3  10  10    0.86    0.10
   3  10  11    0.06    0.07
   3  10  11    0.04    0.12
  -3  10 -11    0.12    0.09
   3  10  11    0.02    0.07
   3  11 -13    0.16    0.08
   3 -11 -13    0.09    0.07
   3  11 -12    5.91    0.28
   3 -11 -12    4.88    0.23
   3  11 -11    0.06    0.13
   3 -11 -11    0.15    0.08
   3 -11 -10    3.72    0.20
   3  11 -10    4.06    0.25
   3 -11  -9    0.03    0.23
   3  11  -9    0.07    0.12
   3  11  -8    5.12    0.28
  -3  11   8    4.86    0.29
   3 -11  -8    4.99    0.25
   3 -11  -8    4.90    0.41
  -3  11   7    1.93    0.18
   3 -11  -7    2.04    0.15
  -3 -11   7    2.38    0.26
   3  11  -7    2.32    0.17
   3 -11  -7    1.83    0.28
   3 -11  -6   19.72    0.95
  -3  11   6   18.96    0.81
   3 -11  -6   18.99    0.79
  -3 -11   6   20.21    0.93
   3  11  -6   21.42    0.81
  -3 -11   5   54.12    2.19
   3  11  -5   52.87    2.06
   3 -11  -5   52.84    2.05
   3 -11  -5   53.95    2.20
   3  11  -4   15.42    0.64
   3 -11  -4   15.95    0.64
   3 -11  -4   16.25    0.65
   3 -11  -4   16.35    0.77
   3 -11  -3  110.96    4.27
   3 -11  -3  110.21    4.25
   3 -11  -3  117.63    4.38
  -3 -11   2   25.22    1.08
   3 -11  -2   25.74    1.01
   3 -11  -2   26.21    1.02
   3 -11  -2   27.16    1.13
   3 -11  -1    3.00    0.26
  -3 -11   1    3.13    0.23
   3 -11  -1    3.17    0.17
   3 -11  -1    3.21    0.16
   3 -11   0   22.85    1.08
   3 -11   0   26.85    1.08
   3 -11   0   25.64    0.98
   3 -11   0   24.10    0.97
   3 -11   1   24.74    0.98
   3 -11   1   26.19    1.11
   3 -11   1   26.22    1.09
   3 -11   2   44.09    1.88
   3 -11   2   48.16    1.88
   3 -11   2   45.93    1.89
  -3  11  -2   46.61    1.77
   3 -11   2   44.28    1.75
   3  11   3    0.63    0.12
  -3  11  -3    0.56    0.09
   3 -11   3    0.40    0.18
   3 -11   3    0.25    0.16
   3  11   4   31.13    1.23
   3  11   4   29.65    1.25
  -3  11  -4   30.82    1.22
   3 -11   4   31.79    1.37
   3  11   5    4.63    0.27
   3  11   5    5.45    0.31
   3 -11   5    5.09    0.40
  -3  11  -5    5.15    0.26
   3  11   6    5.07    0.33
  -3  11  -6    5.07    0.27
   3 -11   6    5.08    0.41
   3 -11   7   -0.17    0.22
  -3  11  -7    0.02    0.11
   3  11   7    0.06    0.18
   3 -11   8    4.30    0.41
   3  11   8    5.61    0.33
  -3  11  -9    0.49    0.13
   3  11   9    0.65    0.17
  -3  11 -10    0.11    0.11
   3  11  10    0.11    0.15
  -3  11 -11    6.45    0.31
   3  11  11    6.70    0.29
   3  11  11    6.61    0.33
   3 -12 -13    0.34    0.06
   3 -12 -12    3.85    0.20
   3  12 -12    3.80    0.22
   3 -12 -11    0.15    0.07
   3  12 -11    0.36    0.13
   3 -12 -10    0.30    0.09
   3  12 -10    0.59    0.14
   3 -12  -9   13.77    0.77
  -3  12   9   13.77    0.62
   3 -12  -8    5.44    0.27
   3  12  -8    5.64    0.29
   3 -12  -8    5.91    0.45
  -3  12   8    5.01    0.30
   3 -12  -8    5.46    0.26
  -3 -12   7    4.16    0.34
  -3  12   7    3.58    0.24
   3 -12  -7    3.44    0.19
   3 -12  -7    3.97    0.21
   3  12  -7    4.15    0.23
   3 -12  -7    4.09    0.37
   3 -12  -6    3.09    0.31
  -3  12   6    2.79    0.19
   3  12  -6    3.04    0.18
  -3 -12   6    3.12    0.29
   3 -12  -6    2.56    0.15
   3 -12  -5    6.50    0.43
  -3  12   5    6.03    0.31
   3 -12  -5    6.67    0.31
   3 -12  -5    6.52    0.29
  -3 -12   5    6.54    0.42
   3  12  -5    6.74    0.30
   3  12  -4    4.22    0.21
   3 -12  -4    4.34    0.34
   3 -12  -4    4.25    0.22
   3 -12  -4    4.37    0.20
   3 -12  -3   20.37    0.91
   3 -12  -3   19.76    0.79
   3 -12  -3   20.01    0.80
  -3 -12   2   12.34    0.60
   3 -12  -2   12.70    0.52
   3 -12  -2   13.35    0.63
   3 -12  -2   13.07    0.53
   3 -12  -1   14.91    0.68
  -3 -12   1   13.04    0.64
   3 -12  -1   14.11    0.56
   3 -12  -1   14.04    0.57
   3 -12   0    7.79    0.44
   3 -12   0    7.04    0.41
   3 -12   0    7.40    0.31
   3 -12   0    7.29    0.32
   3 -12   1   15.92    0.75
   3 -12   1   16.59    0.72
   3 -12   1   14.57    0.60
   3 -12   2    4.88    0.31
   3 -12   2    4.17    0.32
   3 -12   2    4.33    0.32
  -3  12  -2    4.19    0.21
   3 -12   2    3.78    0.19
   3 -12   3   25.73    1.14
   3  12   3   25.76    1.04
  -3  12  -3   26.06    1.03
   3 -12   3   24.68    1.16
   3  12   4    5.30    0.29
   3  12   4    5.54    0.31
  -3  12  -4    6.00    0.28
   3 -12   4    5.50    0.41
   3  12   5    5.30    0.29
   3  12   5    5.34    0.31
  -3  12  -5    4.79    0.27
   3  12   6    3.90    0.29
   3 -12   6    4.01    0.37
  -3  12  -6    4.16    0.24
   3  12   7    0.23    0.17
  -3  12  -7   -0.04    0.12
   3 -12   7    0.03    0.22
   3  12   8    0.17    0.18
   3 -12   8   -0.06    0.20
  -3  12  -8    0.34    0.13
   3  12   9   11.91    0.54
  -3  12  -9   10.56    0.50
  -3  12 -10    0.19    0.11
   3  12  10    0.60    0.15
  -3  12 -11    0.29    0.09
   3  12  11    0.45    0.12
   3  12  11    0.35    0.07
   3  13 -12    1.05    0.12
   3 -13 -12    1.02    0.10
   3 -13 -11    0.22    0.10
   3  13 -11    0.24    0.12
   3 -13 -10    2.90    0.19
   3  13 -10    3.04    0.21
   3  13  -9   21.04    0.88
  -3  13   9   21.19    0.89
   3 -13  -9   19.56    1.03
   3 -13  -8    0.25    0.08
   3 -13  -8    0.16    0.10
  -3  13   8    0.10    0.14
   3  13  -8    0.26    0.12
   3 -13  -8   -0.05    0.21
  -3 -13   7   13.44    0.72
   3 -13  -7   13.66    0.56
   3 -13  -7   12.71    0.55
  -3  13   7   12.30    0.59
   3 -13  -7   13.73    0.74
   3  13  -7   14.29    0.58
  -3 -13   6   10.63    0.61
   3 -13  -6   11.33    0.64
   3 -13  -6   11.68    0.49
   3 -13  -6   10.65    0.46
  -3  13   6   10.74    0.50
   3  13  -6   11.73    0.49
  -3 -13   5    7.39    0.46
   3 -13  -5    7.24    0.33
   3 -13  -5    7.96    0.35
   3  13  -5    7.76    0.34
   3 -13  -5    8.54    0.50
  -3  13   5    7.29    0.36
   3  13  -4    0.32    0.08
   3 -13  -4    0.33    0.07
   3 -13  -4    0.19    0.19
   3 -13  -4    0.27    0.09
   3 -13  -3    1.18    0.22
   3 -13  -3    1.36    0.11
   3 -13  -3    1.08    0.09
   3 -13  -2    5.25    0.35
   3 -13  -2    4.93    0.22
   3 -13  -2    4.96    0.24
   3 -13  -1    3.35    0.16
   3 -13  -1    3.18    0.18
   3 -13  -1    3.56    0.29
   3 -13  -1    3.52    0.28
   3 -13   0    3.14    0.16
   3 -13   0    3.35    0.17
   3 -13   0    3.46    0.18
   3 -13   0    2.96    0.27
   3 -13   0    3.15    0.28
   3 -13   1    1.31    0.18
   3 -13   1    1.45    0.10
   3 -13   1    1.12    0.21
   3 -13   1    1.19    0.09
  -3  13  -2    0.16    0.09
   3 -13   2    0.15    0.15
   3 -13   2    0.34    0.18
   3 -13   2    0.23    0.16
   3 -13   2    0.07    0.07
   3  13   3    0.28    0.13
   3  13   3    0.40    0.12
   3 -13   3    0.30    0.19
  -3  13  -3    0.59    0.11
   3 -13   3    0.44    0.17
   3  13   4    0.79    0.16
   3 -13   4    0.70    0.21
  -3  13  -4    0.69    0.12
   3  13   4    0.88    0.14
   3  13   5    0.47    0.17
   3 -13   5    0.43    0.23
  -3  13  -5    0.35    0.11
   3  13   5    0.35    0.12
  -3  13  -6    0.37    0.12
   3  13   6    0.27    0.18
   3 -13   6    0.11    0.21
  -3  13  -7    0.39    0.13
   3  13   7    0.54    0.20
   3 -13   7    0.14    0.20
   3  13   8   -0.05    0.17
  -3  13  -8    0.27    0.13
   3  13   9    0.63    0.17
  -3  13  -9    0.53    0.13
   3  13  10    0.85    0.16
  -3  13 -10    0.95    0.13
   3  13  11    1.44    0.10
   3  13  11    1.65    0.15
   3 -14 -12    0.75    0.09
   3  14 -12    0.47    0.09
   3  14 -11    0.23    0.11
   3 -14 -11    0.02    0.08
   3  14 -10    8.17    0.39
   3 -14 -10    8.20    0.38
   3  14  -9    2.27    0.18
  -3  14   9    2.51    0.21
   3 -14  -9    1.99    0.17
  -3  14   8    1.29    0.17
   3 -14  -8    1.23    0.13
   3 -14  -8    1.02    0.26
  -3 -14   7    5.72    0.41
   3 -14  -7    5.11    0.25
   3 -14  -7    4.81    0.26
  -3  14   7    4.54    0.29
   3 -14  -7    4.06    0.40
   3  14  -7    5.03    0.27
  -3 -14   6   11.00    0.63
   3 -14  -6   10.60    0.64
   3 -14  -6   11.10    0.47
   3 -14  -6   11.28    0.49
  -3  14   6   10.22    0.50
   3  14  -6   12.09    0.50
  -3 -14   5    8.22    0.49
   3 -14  -5    6.94    0.32
   3 -14  -5    7.80    0.35
   3 -14  -5    7.61    0.49
  -3  14   5    6.94    0.35
   3  14  -5    7.42    0.34
   3  14  -4    0.69    0.09
   3 -14  -4    0.81    0.11
   3 -14  -4    0.78    0.08
   3 -14  -3    1.14    0.12
   3 -14  -3    1.21    0.21
   3 -14  -3    1.17    0.09
   3 -14  -2    1.33    0.11
   3 -14  -2    1.28    0.19
   3 -14  -2    1.23    0.09
   3 -14  -1    0.51    0.09
   3 -14  -1    0.43    0.07
   3 -14  -1    0.38    0.18
   3 -14  -1    0.57    0.17
   3 -14   0    0.38    0.17
   3 -14   0    0.45    0.17
   3 -14   0    0.33    0.08
   3 -14   0    0.33    0.08
   3  14   0    0.34    0.07
   3 -14   0    0.32    0.06
   3 -14   1    7.84    0.34
   3 -14   1    8.20    0.50
   3 -14   1    8.50    0.47
   3 -14   1    8.08    0.35
  -3  14  -1    8.52    0.37
   3 -14   2    4.75    0.38
   3 -14   2    5.14    0.35
   3 -14   2    4.62    0.37
  -3  14  -2    4.89    0.25
   3 -14   3    2.13    0.24
   3  14   3    1.77    0.18
   3 -14   3    2.20    0.26
   3  14   3    1.99    0.17
  -3  14  -3    2.15    0.16
   3  14   4    0.45    0.15
   3 -14   4    0.98    0.24
  -3  14  -4    0.62    0.12
   3  14   4    0.64    0.14
   3  14   5    0.41    0.16
   3 -14   5    0.80    0.24
  -3  14  -5    0.81    0.13
   3  14   5    0.52    0.15
   3 -14   6    0.17    0.21
   3  14   6    0.53    0.19
  -3  14  -6    0.36    0.12
   3 -14   7    1.58    0.28
   3  14   7    2.00    0.23
  -3  14  -8    0.67    0.14
   3  14   8    0.75    0.19
  -3  14  -9    1.45    0.15
  -3  14 -10    1.99    0.16
   3  14  10    2.46    0.19
   3  14  11    0.74    0.07
   3  14  11    0.68    0.18
   3 -15 -12    0.35    0.07
   3  15 -11    1.23    0.13
   3 -15 -11    1.27    0.12
   3  15 -10    1.90    0.17
  -3  15  10    1.98    0.18
   3 -15 -10    1.92    0.15
   3  15  -9    0.11    0.12
   3 -15  -9    0.17    0.11
  -3  15   9    0.06    0.15
   3 -15  -9    0.13    0.09
  -3  15   8    1.69    0.19
   3 -15  -8    1.92    0.29
   3 -15  -8    1.43    0.13
   3 -15  -7    3.37    0.36
   3 -15  -7    4.46    0.23
  -3  15   7    3.67    0.27
  -3 -15   7    4.88    0.38
   3  15  -7    4.40    0.24
   3 -15  -7    4.06    0.23
   3 -15  -6    2.59    0.18
   3 -15  -6    2.05    0.30
  -3 -15   6    2.16    0.28
   3  15  -6    3.02    0.19
  -3  15   6    2.84    0.21
   3 -15  -5    2.56    0.17
   3 -15  -5    2.12    0.29
  -3 -15   5    2.29    0.28
   3  15  -5    2.31    0.16
  -3  15   5    2.45    0.20
   3 -15  -4    2.99    0.18
  -3  15   4    2.85    0.20
   3 -15  -4    2.60    0.30
   3 -15  -3    0.20    0.06
   3 -15  -3    0.10    0.16
   3 -15  -3    0.18    0.09
   3 -15  -2    1.18    0.09
   3 -15  -2    1.12    0.20
   3 -15  -2    0.91    0.11
   3 -15  -1    4.84    0.22
   3 -15  -1    4.75    0.38
   3 -15  -1    4.71    0.35
   3 -15  -1    5.10    0.25
   3 -15   0    0.10    0.07
  -3 -15   0   -0.07    0.15
   3 -15   0    0.23    0.17
   3 -15   0   -0.07    0.19
   3 -15   0    0.09    0.06
   3 -15   1    0.12    0.06
   3 -15   1    0.10    0.07
   3 -15   1    0.15    0.16
  -3  15  -1    0.15    0.10
   3 -15   1    0.02    0.18
   3  15   2    0.33    0.13
   3 -15   2    0.25    0.18
   3 -15   2   -0.05    0.20
   3 -15   2    0.22    0.17
  -3  15  -2    0.29    0.11
   3  15   3    0.78    0.16
   3 -15   3    0.96    0.23
   3  15   3    0.79    0.14
   3 -15   3    0.86    0.19
  -3  15  -3    1.13    0.13
   3  15   4    0.13    0.15
   3 -15   4    0.44    0.20
   3  15   4    0.33    0.13
  -3  15  -4    0.35    0.11
   3  15   5   -0.02    0.16
   3 -15   5   -0.16    0.21
   3  15   5    0.14    0.13
  -3  15  -5   -0.04    0.11
  -3  15  -6    0.32    0.13
   3 -15   6    0.49    0.21
   3  15   6    0.21    0.18
  -3  15  -7   -0.02    0.12
   3  15   7    0.37    0.18
  -3  15  -8    0.19    0.12
   3  15   8   -0.16    0.17
  -3  15  -9    0.09    0.11
   3  15   9    0.19    0.15
  -3  15 -10    1.97    0.14
   3  15  10    1.37    0.16
   3  15  11    0.07    0.18
   3  16 -11    0.24    0.09
   3 -16 -11    0.20    0.08
  -3  16  10    0.39    0.13
   3  16 -10    0.31    0.11
   3 -16 -10    0.22    0.09
   3  16  -9    0.09    0.11
   3 -16  -9    0.13    0.09
   3 -16  -9    0.14    0.10
   3 -16  -8    0.47    0.11
   3  16  -8    0.41    0.12
  -3  16   8    0.67    0.16
  -3  16   7    0.30    0.15
  -3 -16   7   -0.15    0.18
   3 -16  -7    0.08    0.21
   3 -16  -7    0.20    0.10
  -3 -16   6   -0.02    0.17
   3 -16  -6    0.12    0.11
  -3  16   6   -0.05    0.14
   3 -16  -6   -0.13    0.22
   3  16  -6   -0.09    0.10
  -3 -16   5   -0.02    0.18
   3 -16  -5    0.12    0.10
  -3  16   5    0.20    0.14
   3 -16  -5    0.05    0.20
   3  16  -5   -0.03    0.09
   3 -16  -4    0.44    0.10
   3 -16  -4    0.38    0.18
  -3  16   4    0.53    0.14
   3 -16  -3    0.54    0.18
   3 -16  -3    0.37    0.10
   3 -16  -2    0.22    0.17
   3 -16  -2   -0.01    0.09
   3 -16  -1    0.12    0.17
   3 -16  -1    0.50    0.22
   3 -16  -1    0.26    0.09
   3 -16   0    0.16    0.06
   3 -16   0    0.16    0.19
   3 -16   0    0.10    0.15
   3 -16   0    0.21    0.09
  -3  16  -1    0.50    0.11
   3 -16   1    0.75    0.23
   3 -16   1    0.66    0.18
   3 -16   1    0.46    0.07
   3 -16   2    0.53    0.21
   3 -16   2    0.45    0.22
  -3  16  -2    0.79    0.12
   3 -16   2    0.66    0.18
   3  16   2    0.59    0.14
   3  16   3    0.38    0.13
   3 -16   3    0.03    0.20
  -3  16  -3    0.11    0.11
   3 -16   3    0.28    0.16
   3  16   3    0.18    0.14
   3  16   4    0.23    0.13
   3  16   4    0.27    0.17
  -3  16  -4    0.15    0.11
   3  16   5    2.11    0.22
  -3  16  -5    2.25    0.18
   3 -16   5    2.29    0.31
   3  16   5    1.92    0.19
   3 -16   6   -0.11    0.20
   3  16   6    0.25    0.18
  -3  16  -7    0.08    0.12
   3  16   7    0.23    0.18
  -3  16  -8    0.42    0.12
   3  16   9    2.12    0.19
  -3  16  -9    1.83    0.16
   3  16  10    0.28    0.12
  -3  16 -10    0.41    0.10
   3  16  10    0.32    0.08
   3  16  11    0.39    0.18
   3 -17 -11    0.01    0.06
   3  17 -11    0.10    0.08
   3  17 -10    0.06    0.10
   3 -17 -10    0.24    0.08
  -3  17  10    0.14    0.12
   3  17  -9    0.44    0.11
   3 -17  -9    0.54    0.09
   3 -17  -9    0.61    0.11
  -3  17   9    0.53    0.16
   3  17  -8    0.03    0.11
  -3  17   8    0.31    0.15
   3 -17  -8    0.14    0.09
   3 -17  -8    0.09    0.09
  -3  17   7    0.09    0.15
   3 -17  -7    0.21    0.20
   3 -17  -7    0.44    0.11
   3  17  -7    0.09    0.10
  -3  17   6    1.72    0.19
   3 -17  -6    1.89    0.16
  -3 -17   6    1.59    0.26
   3 -17  -6    1.65    0.15
   3 -17  -6    1.38    0.26
  -3  17   5    0.89    0.16
  -3 -17   5    0.86    0.22
   3 -17  -5    0.81    0.12
   3 -17  -5    0.79    0.22
  -3  17   4    0.16    0.13
   3 -17  -4    0.02    0.10
   3 -17  -4    0.16    0.19
  -3 -17   4   -0.03    0.17
   3 -17  -3    1.08    0.12
   3 -17  -3    1.43    0.23
   3 -17  -2    0.16    0.09
   3 -17  -2    0.08    0.20
   3 -17  -2    0.21    0.17
   3 -17  -1    0.09    0.09
   3 -17  -1    0.10    0.16
   3 -17  -1   -0.03    0.19
   3 -17   0    0.71    0.10
   3 -17   0    0.83    0.20
   3 -17   0    0.43    0.21
   3 -17   1    0.10    0.16
   3 -17   1    0.10    0.20
  -3  17  -1    0.16    0.12
   3  17   2    0.21    0.13
   3  17   2    0.22    0.13
   3 -17   2    0.20    0.15
   3 -17   2    0.13    0.19
  -3  17  -2    0.36    0.12
   3  17   3    0.02    0.13
   3  17   3    0.14    0.14
   3 -17   3   -0.04    0.15
   3 -17   3    0.11    0.20
  -3  17  -3   -0.09    0.12
   3  17   4    0.12    0.15
   3 -17   4    0.08    0.22
  -3  17  -4   -0.06    0.11
   3  17   4   -0.02    0.14
   3 -17   5    0.03    0.19
   3  17   5   -0.02    0.17
   3  17   5    0.07    0.14
   3  17   6    0.42    0.18
  -3  17  -6    0.42    0.13
   3  17   7    0.22    0.17
  -3  17  -7    0.12    0.12
   3  17   8    0.17    0.15
  -3  17  -8    0.12    0.11
   3  17   9    0.63    0.15
  -3  17  -9    0.34    0.11
   3  17  10    0.56    0.19
   3  17  10    0.56    0.08
   3 -18 -10    0.47    0.08
  -3  18  10    0.54    0.13
   3  18 -10    0.47    0.10
   3 -18  -9    0.29    0.09
   3 -18  -9    0.03    0.08
  -3  18   9    0.24    0.14
   3  18  -9    0.25    0.10
   3 -18  -8    1.20    0.13
   3  18  -8    1.35    0.14
   3 -18  -8    1.45    0.13
  -3  18   8    1.30    0.19
   3  18  -7    2.43    0.17
   3 -18  -7    2.38    0.17
  -3  18   7    2.54    0.22
   3 -18  -6    1.73    0.28
  -3 -18   6    1.69    0.26
   3 -18  -6    1.51    0.15
  -3  18   6    1.73    0.20
   3 -18  -5    0.47    0.20
   3 -18  -5    0.38    0.11
  -3 -18   5    0.31    0.19
  -3  18   5    0.48    0.16
   3 -18  -4    1.68    0.26
   3 -18  -4    1.88    0.15
  -3 -18   4    1.56    0.27
  -3  18   4    1.61    0.18
   3 -18  -3    9.32    0.42
   3 -18  -3    9.28    0.57
   3 -18  -2   15.34    0.64
   3 -18  -2   15.54    0.78
   3 -18  -2   14.16    0.81
   3 -18  -1    4.45    0.40
   3 -18  -1    4.55    0.36
   3 -18  -1    4.93    0.25
   3 -18   0    1.39    0.26
   3 -18   0    1.35    0.23
  -3  18   0    1.40    0.16
   3 -18   0    1.71    0.13
   3 -18   1    2.49    0.30
  -3  18  -1    2.97    0.20
   3 -18   1    2.48    0.27
   3  18   2    0.02    0.13
   3 -18   2   -0.21    0.21
  -3  18  -2    0.10    0.11
   3 -18   2   -0.08    0.16
   3  18   2    0.16    0.13
   3  18   3    0.03    0.13
   3 -18   3    0.02    0.16
   3  18   3    0.12    0.14
   3 -18   3    0.08    0.20
  -3  18  -3    0.05    0.11
   3  18   4    1.90    0.21
  -3  18  -4    2.00    0.18
   3 -18   4    2.01    0.30
   3  18   4    2.25    0.19
   3  18   5    0.48    0.17
  -3  18  -5    0.67    0.13
   3  18   5    0.44    0.14
   3  18   6    0.08    0.16
  -3  18  -6    0.01    0.11
  -3  18  -7    1.16    0.15
   3  18   8    3.48    0.25
  -3  18  -8    3.62    0.22
  -3  18  -9    0.17    0.09
   3  18   9    0.37    0.08
   3  18   9    0.45    0.13
   3  18  10    0.51    0.20
   3 -19 -10    0.50    0.07
  -3  19  10    0.72    0.12
   3  19  -9   -0.04    0.09
   3 -19  -9    0.08    0.07
   3 -19  -9    0.01    0.08
  -3  19   9    0.20    0.14
   3 -19  -8    0.99    0.11
   3  19  -8    0.78    0.12
   3 -19  -8    0.85    0.11
   3 -19  -7    1.08    0.12
   3 -19  -7    1.17    0.12
  -3  19   7    1.11    0.18
   3 -19  -6    0.13    0.09
  -3  19   6    0.11    0.16
   3 -19  -5    1.05    0.22
   3 -19  -5    0.94    0.13
  -3  19   5    0.77    0.17
  -3 -19   5    0.75    0.22
  -3  19   4    3.47    0.24
   3 -19  -4    3.74    0.21
  -3 -19   4    3.66    0.35
   3 -19  -4    3.58    0.34
   3 -19  -3    2.07    0.15
  -3  19   3    2.04    0.20
   3 -19  -3    2.15    0.28
   3 -19  -3    2.00    0.31
   3 -19  -2    0.13    0.09
   3 -19  -2    0.14    0.20
   3 -19  -2    0.34    0.20
   3 -19  -2   -0.01    0.10
   3 -19  -1    3.06    0.18
   3 -19  -1    2.50    0.33
   3 -19  -1    2.39    0.27
  -3  19   0   16.28    0.68
   3 -19   0   15.34    0.65
   3 -19   0   14.81    0.84
   3 -19   0   16.79    0.80
  -3  19  -1   25.60    1.05
   3 -19   1   25.82    1.23
   3 -19   1   25.17    1.17
   3  19   2    0.38    0.14
   3  19   2    0.19    0.14
   3 -19   2    0.02    0.15
  -3  19  -2    0.16    0.12
   3 -19   2    0.08    0.21
   3 -19   3    0.71    0.19
   3  19   3    0.96    0.16
   3  19   3    0.98    0.17
   3 -19   3    0.69    0.23
   3  19   4    0.06    0.13
   3  19   4    0.01    0.15
   3 -19   4   -0.03    0.20
   3  19   5    6.36    0.36
  -3  19  -5    6.21    0.32
   3  19   6    6.34    0.37
  -3  19  -6    6.93    0.34
   3  19   7   -0.03    0.15
  -3  19  -7    0.07    0.12
   3  19   8    0.05    0.13
  -3  19  -8    0.02    0.10
   3  19   9    0.31    0.07
  -3  19  -9    0.37    0.09
   3  19  10    0.04    0.18
  -3  20  10    0.49    0.11
  -3  20   9    0.76    0.14
   3 -20  -9    0.67    0.08
   3 -20  -9    0.72    0.08
  -3  20   8    0.12    0.14
   3 -20  -8    0.19    0.08
   3 -20  -8    0.18    0.09
   3 -20  -7    1.62    0.13
   3 -20  -7    1.72    0.14
  -3  20   6    0.19    0.16
   3 -20  -6    0.02    0.09
   3 -20  -6    0.14    0.10
   3 -20  -5    0.38    0.09
  -3  20   5    0.56    0.16
   3 -20  -4    0.62    0.23
   3 -20  -4    0.71    0.21
   3 -20  -4    0.79    0.12
  -3  20   4    0.69    0.16
  -3 -20   4    0.70    0.21
   3 -20  -3    4.07    0.40
   3 -20  -3    3.42    0.34
  -3  20   3    4.00    0.27
   3 -20  -2   -0.02    0.17
   3 -20  -2    0.12    0.19
   3 -20  -2    0.07    0.10
   3 -20  -1    0.47    0.19
   3 -20  -1    0.50    0.10
  -3  20   1    0.62    0.13
   3 -20  -1    0.46    0.22
   3 -20   0    0.28    0.17
   3 -20   0    0.12    0.09
  -3  20   0    0.05    0.12
   3 -20   0    0.52    0.22
  -3  20  -1    1.10    0.15
   3 -20   1    1.33    0.22
   3 -20   1    0.69    0.23
   3 -20   1    0.83    0.25
   3 -20   2    8.40    0.53
   3  20   2    9.91    0.45
   3 -20   2    8.68    0.58
   3  20   3    0.41    0.14
   3  20   3    0.46    0.15
  -3  20  -4   13.39    0.58
   3  20   4   13.17    0.61
   3  20   5    3.60    0.27
  -3  20  -5    3.51    0.23
   3  20   5    3.89    0.24
  -3  20  -6    0.17    0.11
   3  20   7    0.20    0.09
  -3  20  -7    0.23    0.11
   3  20   7    0.39    0.15
   3  20   8    0.05    0.07
  -3  20  -8   -0.04    0.09
   3  20   8   -0.13    0.13
   3  20   9   -0.09    0.19
  -3  21  10    0.49    0.14
   3 -21  -9    1.14    0.09
   3 -21  -9    1.22    0.09
  -3  21   9    1.26    0.14
   3 -21  -8    3.37    0.18
   3 -21  -8    3.05    0.17
   3 -21  -7    0.22    0.08
   3 -21  -7    0.30    0.10
   3 -21  -6    3.18    0.19
   3 -21  -6    3.73    0.21
   3 -21  -5    0.20    0.09
   3 -21  -5    0.17    0.11
  -3  21   5    0.37    0.15
   3 -21  -4    2.23    0.16
  -3  21   4    2.43    0.22
  -3  21   3    0.10    0.14
   3 -21  -3   -0.01    0.10
  -3  21   2    1.46    0.18
   3 -21  -2    1.04    0.25
   3 -21  -2    1.55    0.23
   3 -21  -2    1.70    0.14
   3 -21  -1    5.14    0.46
   3 -21  -1    5.65    0.41
   3 -21  -1    6.08    0.29
   3 -21   0   24.27    1.18
   3 -21   0   24.13    1.12
   3 -21   1    0.03    0.20
   3 -21   1    0.03    0.19
   3 -21   1    0.02    0.15
  -3  21  -2    2.37    0.19
  -3  21  -3    0.16    0.12
   3  21   3    0.18    0.14
   3  21   4    1.21    0.16
  -3  21  -4    1.07    0.15
   3  21   4    1.09    0.17
  -3  21  -5    0.19    0.12
   3  21   5    0.06    0.09
   3  21   6    1.24    0.17
   3  21   6    1.38    0.11
  -3  21  -6    1.39    0.14
   3  21   7    5.75    0.31
   3  21   7    5.79    0.26
  -3  21  -7    5.96    0.29
  -3  21  -8    0.10    0.08
   3  21   8   -0.01    0.14
   3  21   8    0.06    0.06
   3  21   9    0.16    0.18
   3 -22  -9    0.55    0.06
  -3  22   9    0.99    0.17
  -3  22   8    6.29    0.30
   3 -22  -8    6.16    0.26
  -3  22   7    1.76    0.18
   3 -22  -7    1.71    0.13
   3 -22  -7    1.62    0.12
  -3  22   6    1.59    0.18
   3 -22  -6    1.13    0.13
   3 -22  -6    1.43    0.12
   3 -22  -5    4.21    0.22
   3 -22  -5    3.55    0.20
   3 -22  -4    0.27    0.11
  -3  22   4    0.39    0.16
  -3  22   3    1.77    0.19
  -3  22   2    0.66    0.15
  -3  22   2    0.49    0.12
  -3  22   1   23.97    0.99
  -3  22   1   24.06    1.00
  -3  22   0    3.23    0.22
  -3  22  -1    0.14    0.12
   3  22   2    8.83    0.41
  -3  22  -2    8.15    0.40
  -3  22  -3    0.06    0.12
   3  22   3    0.34    0.14
   3  22   4    3.86    0.25
  -3  22  -4    3.83    0.23
   3  22   4    3.92    0.24
   3  22   5    2.71    0.21
   3  22   5    2.91    0.16
  -3  22  -5    2.82    0.19
  -3  22  -6    0.57    0.11
   3  22   6    0.77    0.14
   3  22   6    0.62    0.08
   3  22   7   15.11    0.60
   3  22   7   13.63    0.57
  -3  22  -7   14.66    0.59
   3  22   8    0.38    0.18
  -3  23   9    1.22    0.20
  -3  23   8    0.63    0.17
   3 -23  -8    0.54    0.07
   3 -23  -7    4.55    0.23
  -3  23   7    5.13    0.27
  -3  23   6    0.09    0.14
   3 -23  -6    0.05    0.09
   3 -23  -5    4.39    0.23
  -3  23   5    4.66    0.28
   3 -23  -4    0.22    0.10
   3 -23  -3    0.78    0.11
  -3  23   3    0.71    0.16
  -3  23   3    0.59    0.12
  -3  23   2    5.27    0.30
   3 -23  -2    5.21    0.25
  -3  23   2    4.90    0.27
  -3  23   1   10.65    0.48
   3 -23  -1   10.30    0.45
  -3  23   1   10.62    0.48
  -3  23   0    0.24    0.13
  -3  23   0   -0.07    0.12
  -3  23  -1    1.33    0.15
   3  23   1    1.38    0.16
  -3  23  -2    0.50    0.13
   3  23   2    0.78    0.15
  -3  23  -3   -0.17    0.12
   3  23   3    0.20    0.13
  -3  23  -4    0.28    0.11
   3  23   4    0.21    0.13
   3  23   4    0.17    0.12
  -3  23  -5    1.18    0.13
   3  23   5    1.20    0.15
  -3  23  -6    0.38    0.10
   3  23   6    0.42    0.12
  -3  23  -7    1.85    0.13
   3  23   7    1.82    0.16
   3 -24  -8    4.54    0.20
  -3  24   8    4.58    0.31
   3 -24  -7    2.18    0.12
  -3  24   7    2.43    0.20
   3 -24  -6    0.67    0.10
  -3  24   6    0.92    0.10
  -3  24   6    0.92    0.15
   3 -24  -5    2.18    0.15
  -3  24   5    2.08    0.15
  -3  24   5    2.29    0.19
   3 -24  -4    0.09    0.09
  -3  24   4   -0.04    0.10
  -3  24   4    0.08    0.14
   3 -24  -3    1.28    0.12
  -3  24   3    0.99    0.13
  -3  24   3    0.93    0.16
   3 -24  -2   -0.09    0.08
  -3  24   2    0.02    0.10
   3 -24  -1    3.22    0.17
  -3  24   1    3.25    0.21
  -3  24   0    2.18    0.17
   3  24   0    2.33    0.19
  -3  24  -1    0.01    0.11
  -3  24  -1    0.11    0.11
   3  24   1    0.09    0.12
  -3  24  -2    3.23    0.21
  -3  24  -2    3.32    0.21
   3  24   2    3.78    0.22
   3  24   3    0.25    0.12
  -3  24  -3    0.07    0.11
   3  24   4    0.84    0.12
  -3  24  -4    1.03    0.12
  -3  24  -5    0.36    0.09
  -3  24  -6    0.14    0.08
   3 -25  -7    0.51    0.07
  -3  25   7    0.14    0.23
   3 -25  -6    0.97    0.09
  -3  25   6    0.79    0.09
  -3  25   6    1.15    0.17
   3 -25  -5    0.17    0.08
  -3  25   5    0.16    0.09
  -3  25   5    0.27    0.13
   3 -25  -4    6.79    0.30
  -3  25   4    6.37    0.31
  -3  25   4    6.94    0.34
   3 -25  -3    0.30    0.08
  -3  25   3    0.15    0.09
  -3  25   3    0.17    0.13
   3 -25  -2   -0.02    0.07
  -3  25   2    0.16    0.10
  -3  25   2   -0.03    0.12
   3 -25  -1    8.83    0.39
   3  25  -1   10.00    0.43
  -3  25   1    9.54    0.43
  -3  25   1    9.13    0.42
   3  25   0    1.49    0.16
  -3  25   0    1.67    0.15
  -3  25   0    1.52    0.15
   3  25   1    0.57    0.13
  -3  25  -1    0.35    0.11
  -3  25  -1    0.41    0.11
   3  25   2    1.49    0.15
  -3  25  -2    1.39    0.13
  -3  25  -2    1.11    0.12
   3  25   3    0.98    0.13
  -3  25  -3    1.00    0.12
  -3  25  -4    0.68    0.10
  -3  25  -5    0.05    0.08
  -3  26   7    2.43    0.21
  -3  26   6   29.33    1.05
   3 -26  -6   24.67    1.00
  -3  26   5    1.20    0.20
  -3  26   5    1.06    0.09
   3 -26  -5    1.06    0.09
   3 -26  -4    6.04    0.27
  -3  26   4    5.54    0.27
   3 -26  -3    2.77    0.15
  -3  26   3    3.03    0.20
  -3  26   3    2.58    0.16
  -3  26   2    7.36    0.36
   3 -26  -2    7.16    0.32
  -3  26   2    7.69    0.35
  -3  26   1    0.05    0.09
  -3  26   1    0.01    0.11
   3  26  -1    0.05    0.11
  -3  26   0    1.03    0.12
  -3  26   0    1.04    0.13
   3  26   0    1.07    0.13
  -3  26  -1    0.33    0.09
  -3  26  -1    0.32    0.10
   3  26   1    0.41    0.11
  -3  26  -2    0.19    0.09
   3  26   2    0.08    0.10
  -3  26  -3    0.71    0.10
   3  26   3    0.73    0.11
  -3  26  -4    0.62    0.09
  -3  27   6    6.89    0.34
  -3  27   5    5.27    0.32
   3 -27  -4    1.78    0.10
   3  27  -4    1.94    0.18
   3  27  -3    0.35    0.12
   3 -27  -3    0.30    0.06
  -3  27   3    0.22    0.08
  -3  27   3    0.41    0.14
  -3  27   2    2.07    0.15
   3 -27  -2    1.75    0.10
   3  27  -2    2.33    0.15
  -3  27   2    2.01    0.13
   3  27  -1    2.70    0.17
  -3  27   1    2.52    0.15
  -3  27   1    2.67    0.17
   3  27   0    1.52    0.13
  -3  27   0    1.51    0.12
  -3  27   0    1.31    0.12
   3  27   1    1.96    0.15
  -3  27  -1    1.82    0.12
   3  27   2    0.02    0.12
  -3  27  -2    0.10    0.07
  -3  28   4    0.35    0.21
  -3  28   3    2.20    0.22
   3  28  -3    2.17    0.19
  -3  28   2    0.34    0.16
   3  28  -2    0.13    0.16
  -3  28   1    2.92    0.18
   3  28  -1    3.50    0.22
   3  28   0    0.15    0.16
   3  28   1   -0.12    0.15
  -4   0  14    5.55    0.24
   4   0 -14    4.52    0.27
   4   0 -13    0.09    0.13
   4   0 -13   -0.04    0.09
   4   0 -12    7.34    0.33
   4   0 -12    5.98    0.35
   4   0 -11   -0.05    0.13
   4   0 -11    0.15    0.18
   4   0 -10   33.85    1.45
   4   0 -10   33.53    1.46
   4   0  -9    0.05    0.15
   4   0  -9   -0.06    0.14
   4   0  -9    0.06    0.13
   4   0  -9   -0.07    0.27
   4   0  -8    0.67    0.15
   4   0  -8    0.75    0.13
   4   0  -8    0.34    0.26
   4   0  -8    0.78    0.13
   4   0  -7   -0.04    0.10
   4   0  -7   -0.16    0.26
   4   0  -7    0.01    0.10
   4   0  -6    2.34    0.21
   4   0  -6    2.56    0.31
   4   0  -6    2.77    0.18
   4   0  -5   -0.04    0.09
   4   0  -5   -0.05    0.10
   4   0  -4    0.89    0.21
   4   0  -4    0.66    0.20
   4   0  -4    0.89    0.12
   4   0  -3    0.17    0.18
   4   0  -3    0.14    0.18
   4   0  -3    0.01    0.09
   4   0  -2   25.34    1.11
   4   0  -2   26.10    1.04
   4   0  -1   -0.08    0.16
   4   0  -1   -0.03    0.09
   4   0   0  391.65   15.43
   4   0   0  409.82   15.39
   4   0   1   -0.05    0.18
   4   0   2   90.28    3.54
   4   0   3    0.00    0.09
   4   0   4 1446.68   54.60
   4   0   4 1393.12   54.49
   4   0   4 1485.29   54.50
   4   0   5    0.15    0.20
   4   0   5    0.17    0.07
   4   0   5    0.30    0.11
   4   0   6    4.34    0.25
   4   0   6    3.58    0.19
   4   0   6    3.64    0.35
   4   0   6    4.10    0.22
   4   0   7    0.23    0.13
   4   0   7    0.38    0.25
   4   0   7    0.18    0.15
   4   0   8    2.62    0.23
   4   0   8    2.49    0.20
   4   0   8    2.40    0.33
   4   0   9    0.10    0.23
   4   0  10    2.96    0.20
   4   0  11   -0.12    0.10
   4   0  12    0.25    0.08
  -4   0 -13    0.21    0.15
  -4   1  14    0.68    0.09
  -4  -1  14    0.71    0.09
   4   1 -14    0.52    0.15
   4   1 -13    1.81    0.17
   4  -1 -13    1.71    0.17
   4   1 -13    1.96    0.14
   4  -1 -13    1.97    0.14
   4   1 -12    0.16    0.15
   4  -1 -12    0.16    0.15
   4   1 -12   -0.04    0.11
   4  -1 -12   -0.07    0.11
   4   1 -11   22.84    0.89
   4  -1 -11   23.73    0.89
   4   1 -11   20.06    0.91
   4   1 -11   19.66    0.91
   4  -1 -11   20.13    0.91
   4   1 -10   17.61    0.83
   4  -1 -10   17.44    0.83
   4   1 -10   23.34    0.82
   4  -1 -10   22.48    0.82
   4   1 -10   18.18    0.82
   4  -1 -10   18.72    0.83
   4   1 -10   15.10    1.01
   4  -1 -10   15.20    1.01
   4   1  -9   11.51    0.57
   4  -1  -9   11.58    0.58
   4   1  -9   13.95    0.55
   4  -1  -9   14.16    0.55
   4   1  -9   12.37    0.57
   4  -1  -9   11.92    0.56
   4   1  -9   11.50    0.77
   4  -1  -9    9.78    0.74
   4   1  -8    4.06    0.27
   4  -1  -8    4.53    0.28
   4   1  -8    5.24    0.25
   4  -1  -8    4.97    0.25
   4   1  -8    3.96    0.43
   4  -1  -8    4.01    0.42
   4   1  -8    4.62    0.26
   4  -1  -8    4.83    0.27
   4  -1  -7    1.37    0.15
   4  -1  -7    1.04    0.18
   4   1  -7    1.81    0.14
   4  -1  -7    1.61    0.13
   4   1  -7    1.44    0.28
   4  -1  -7    1.07    0.26
   4   1  -7    1.56    0.15
   4  -1  -6    1.60    0.18
   4   1  -6    2.28    0.16
   4  -1  -6    2.55    0.16
   4   1  -6    1.68    0.28
   4  -1  -6    2.21    0.30
   4   1  -6    1.95    0.15
   4  -1  -6    1.97    0.16
   4   1  -5    5.36    0.31
   4  -1  -5    5.74    0.33
   4   1  -5    6.61    0.28
   4  -1  -5    6.37    0.28
   4   1  -4   63.45    2.48
   4  -1  -4   61.26    2.48
   4   1  -4   61.38    2.50
   4  -1  -4   61.78    2.49
   4   1  -4   59.55    2.39
   4  -1  -4   63.02    2.41
   4   1  -3    3.47    0.27
   4  -1  -3    3.55    0.28
   4   1  -3    3.49    0.28
   4  -1  -3    3.32    0.29
   4  -1  -3    3.22    0.20
   4   1  -3    3.09    0.18
   4   1  -2   18.44    0.73
   4  -1  -2   18.69    0.73
   4  -1  -2   18.85    0.65
   4   1  -2   18.61    0.63
   4   1  -1    0.05    0.08
   4  -1  -1   -0.05    0.10
   4  -1  -1   -0.07    0.16
   4   1  -1    0.01    0.17
   4   1   0  205.11    7.70
   4  -1   0  205.42    7.72
   4  -1   0  192.94    7.75
   4   1   0  194.83    7.75
   4  -1   1   95.94    3.64
   4   1   1   89.53    3.70
   4  -1   1   90.40    3.70
   4  -1   1   97.66    3.67
   4  -1   2    2.23    0.18
   4   1   2    2.20    0.23
   4  -1   2    2.29    0.23
   4  -1   3   10.06    0.48
   4   1   3    9.28    0.40
   4  -1   3    9.36    0.40
   4  -1   4    0.95    0.09
   4   1   4    1.16    0.23
   4  -1   4    1.34    0.23
   4   1   4    1.14    0.13
   4  -1   4    1.06    0.13
   4  -1   5   45.38    1.85
   4   1   5   47.38    1.99
   4  -1   5   48.89    1.99
   4   1   5   49.64    1.87
   4  -1   5   51.05    1.87
   4   1   6   13.93    0.76
   4  -1   6   15.47    0.77
   4   1   6   13.91    0.62
   4  -1   6   14.96    0.63
   4  -1   6   16.92    0.66
   4   1   6   15.57    0.66
   4   1   7   65.94    2.93
   4  -1   7   66.62    2.93
   4   1   7   69.67    2.79
   4  -1   7   70.02    2.79
   4   1   7   77.59    2.83
   4  -1   7   78.21    2.83
   4   1   8   20.70    1.04
   4  -1   8   20.10    1.02
   4   1   8   20.68    0.87
   4  -1   8   21.29    0.87
   4   1   8   22.40    0.91
   4   1   9    3.30    0.36
   4  -1   9    3.29    0.36
   4   1   9    3.72    0.25
   4   1  10    0.86    0.14
   4  -1  10    1.01    0.14
   4   1  11    0.23    0.10
   4  -1  11    0.10    0.10
   4   1  12    0.87    0.09
   4  -1  12    0.79    0.09
  -4   1 -13    0.72    0.16
  -4  -1 -13    0.98    0.17
  -4   2  14    4.42    0.21
  -4  -2  14    4.94    0.21
   4   2 -14    3.60    0.25
   4  -2 -14    3.95    0.24
  -4   2  13    0.27    0.11
  -4  -2  13    0.22    0.11
   4   2 -13    0.07    0.12
   4  -2 -13    0.09    0.12
   4   2 -13    0.22    0.09
   4  -2 -13    0.09    0.09
   4  -2 -12    0.58    0.15
   4   2 -12    0.55    0.16
   4   2 -12    0.52    0.12
   4  -2 -12    0.61    0.12
   4   2 -11    0.23    0.15
   4   2 -11    0.40    0.18
   4  -2 -11    0.63    0.18
   4   2 -11    0.37    0.13
   4  -2 -11    0.31    0.13
   4   2 -10    0.26    0.17
   4  -2 -10    0.16    0.17
   4   2 -10    0.04    0.15
   4   2 -10   -0.11    0.29
   4  -2 -10   -0.11    0.27
   4   2 -10    0.26    0.14
   4  -2 -10    0.21    0.14
   4   2  -9    1.12    0.18
   4  -2  -9    1.14    0.18
   4   2  -9    1.70    0.16
   4  -2  -9    1.49    0.16
   4  -2  -9    1.03    0.30
   4   2  -9    1.31    0.16
   4  -2  -9    1.37    0.17
   4   2  -8    5.26    0.28
   4  -2  -8    5.12    0.29
   4  -2  -8    3.94    0.42
   4   2  -8    5.09    0.46
   4   2  -8    5.39    0.30
   4  -2  -8    4.92    0.29
   4   2  -8    5.81    0.27
   4  -2  -8    5.93    0.27
   4  -2  -8    3.62    0.33
   4   2  -7    7.38    0.54
   4  -2  -7    6.44    0.52
   4  -2  -7    9.24    0.38
   4   2  -7    8.78    0.38
   4   2  -7    8.36    0.39
   4  -2  -7    8.67    0.40
   4  -2  -7    7.50    0.45
   4   2  -6    1.63    0.14
   4  -2  -6    1.38    0.14
   4  -2  -6    1.78    0.14
   4   2  -6    1.78    0.14
   4   2  -6    1.17    0.26
   4  -2  -6    1.52    0.26
   4   2  -5   27.63    1.04
   4  -2  -5   27.79    1.04
   4  -2  -5   24.03    1.04
   4  -2  -5   24.38    1.10
   4  -2  -4    3.62    0.31
   4  -2  -4    4.20    0.32
   4   2  -4    3.89    0.32
   4   2  -4    3.72    0.30
   4  -2  -4    4.26    0.25
   4   2  -4    3.62    0.20
   4   2  -3    4.35    0.32
   4  -2  -3    4.31    0.32
   4   2  -3    4.34    0.21
   4  -2  -3    4.05    0.25
   4   2  -3    4.40    0.32
   4  -2  -3    4.32    0.31
   4   2  -2   31.05    1.29
   4  -2  -2   32.69    1.30
   4  -2  -2   30.86    1.24
   4   2  -2   32.44    1.20
   4  -2  -2   28.61    1.20
   4  -2  -1   13.23    0.58
   4   2  -1   13.32    0.55
   4  -2   0    7.34    0.35
   4  -2   0    6.67    0.29
   4  -2   0    6.79    0.38
   4   2   0    6.02    0.38
   4  -2   1    9.15    0.42
   4  -2   1    7.93    0.38
   4  -2   1    8.02    0.45
   4   2   1    7.93    0.44
   4  -2   2   11.47    0.52
   4  -2   2   11.21    0.55
   4   2   2   11.11    0.55
   4   2   3   16.56    0.68
   4  -2   3   17.44    0.68
   4  -2   3   17.90    0.77
   4   2   4   61.49    2.38
   4  -2   4   62.24    2.38
   4   2   4   60.28    2.48
   4  -2   4   62.18    2.48
   4  -2   5   69.73    2.80
   4   2   5   67.73    2.78
   4  -2   5   69.04    2.78
   4   2   5   67.48    2.66
   4  -2   5   70.30    2.66
   4   2   6    2.41    0.30
   4  -2   6    2.18    0.29
   4  -2   6    3.21    0.21
   4   2   6    2.86    0.22
   4   2   6    2.56    0.18
   4  -2   6    2.86    0.18
   4   2   7    8.69    0.58
   4  -2   7    9.97    0.59
   4   2   7    9.34    0.44
   4  -2   7    9.95    0.44
   4  -2   7   10.52    0.48
   4   2   7   10.88    0.49
   4   2   8   -0.10    0.23
   4  -2   8    0.07    0.23
   4   2   8    0.04    0.14
   4  -2   8    0.02    0.13
   4   2   8    0.11    0.13
   4   2   9    0.44    0.15
   4   2   9    0.39    0.23
   4  -2   9    0.34    0.22
   4   2  10    7.05    0.34
   4  -2  10    7.35    0.34
   4  -2  11    3.66    0.20
   4   2  11    3.67    0.20
   4   2  12    0.34    0.08
   4  -2  12    0.23    0.07
  -4  -2 -13    0.05    0.14
  -4   2 -13    0.21    0.15
  -4  -3  14    0.24    0.08
  -4   3  14    0.23    0.08
   4  -3 -14    0.21    0.06
   4   3 -14    0.30    0.15
   4  -3 -14    0.15    0.14
   4  -3 -13    0.24    0.13
   4   3 -13    0.48    0.13
   4   3 -13    0.25    0.09
   4  -3 -13    0.20    0.09
  -4  -3  13    0.56    0.11
  -4   3  13    0.54    0.11
   4   3 -12    3.03    0.19
   4  -3 -12    2.75    0.19
   4   3 -12    2.76    0.22
   4   3 -11   33.40    1.42
   4  -3 -11   33.04    1.42
   4   3 -11   33.44    1.42
   4   3 -11   36.29    1.40
   4  -3 -11   37.39    1.40
   4   3 -10   71.86    3.04
   4  -3 -10   70.53    3.04
   4   3 -10   60.01    3.22
   4  -3 -10   63.89    3.24
   4   3 -10   73.62    3.04
   4  -3 -10   89.38    3.03
   4   3 -10   90.00    3.03
   4   3  -9    8.34    0.41
   4   3  -9    6.96    0.58
   4  -3  -9    7.59    0.61
   4   3  -9    7.83    0.42
   4  -3  -9    8.07    0.43
   4  -3  -9    6.82    0.49
   4   3  -9    9.27    0.40
   4  -3  -9   10.06    0.40
   4   3  -8    9.22    0.44
   4   3  -8    9.12    0.63
   4  -3  -8    7.76    0.59
   4   3  -8    9.28    0.46
   4  -3  -8    8.84    0.45
   4  -3  -8    8.61    0.52
   4   3  -8   10.60    0.43
   4  -3  -8   10.91    0.43
   4   3  -7    2.37    0.17
   4  -3  -7    2.74    0.19
   4   3  -7    2.31    0.32
   4  -3  -7    1.76    0.29
   4   3  -7    2.50    0.19
   4  -3  -7    1.71    0.22
   4   3  -7    2.82    0.17
   4  -3  -7    3.03    0.17
   4   3  -6   11.11    0.68
   4  -3  -6   10.13    0.67
   4   3  -6   12.06    0.54
   4   3  -6   13.93    0.54
   4  -3  -6   13.59    0.54
   4  -3  -5    0.84    0.15
   4   3  -5    0.80    0.10
   4  -3  -5    0.82    0.10
   4  -3  -4   95.37    3.61
   4  -3  -4   91.60    3.66
   4  -3  -4   87.35    3.66
   4   3  -4   95.79    3.67
   4   3  -4   90.27    3.67
   4  -3  -3  131.62    5.09
   4   3  -3  131.49    5.09
   4   3  -3  122.74    5.08
   4  -3  -3  127.29    5.09
   4  -3  -3  136.06    5.04
   4  -3  -2    0.20    0.11
   4   3  -2    0.23    0.18
   4  -3  -2    0.30    0.17
   4  -3  -1    1.15    0.11
   4  -3  -1    1.43    0.15
   4  -3  -1    1.23    0.07
   4  -3   0    4.02    0.24
   4  -3   0    3.93    0.28
   4   3   0    3.73    0.28
   4  -3   0    3.71    0.19
   4  -3   1    2.22    0.20
   4  -3   1    1.93    0.22
   4   3   1    2.05    0.23
   4  -3   1    2.17    0.16
   4   3   2   20.09    0.89
   4  -3   2   20.45    0.87
   4  -3   2   20.55    0.89
   4   3   3    5.08    0.24
   4  -3   3    5.37    0.24
   4  -3   3    5.21    0.32
   4   3   4   54.65    2.25
   4  -3   4   55.03    2.25
   4  -3   4   57.94    2.15
   4   3   4   54.68    2.15
   4  -3   4   52.62    2.25
   4  -3   5   18.64    0.88
   4   3   5   19.24    0.89
   4   3   5   18.35    0.77
   4  -3   5   19.54    0.77
   4  -3   5   19.30    0.90
   4   3   6    3.64    0.25
   4  -3   6    3.04    0.32
   4   3   6    3.32    0.33
   4  -3   6    3.58    0.33
   4   3   6    3.41    0.20
   4  -3   6    3.47    0.20
   4   3   7   -0.13    0.24
   4  -3   7   -0.02    0.22
   4   3   7    0.15    0.12
   4  -3   7    0.07    0.11
   4   3   7    0.07    0.15
   4   3   8    1.92    0.30
   4  -3   8    2.32    0.31
   4   3   8    2.29    0.21
   4   3   8    2.00    0.18
   4  -3   8    2.16    0.17
   4   3   9    0.45    0.16
   4   3   9    0.36    0.23
   4  -3   9    0.55    0.23
   4   3  10    5.25    0.28
   4  -3  10    6.01    0.29
   4   3  11    2.69    0.17
   4  -3  11    3.05    0.17
   4   3  12    0.07    0.07
   4  -3  12    0.11    0.07
  -4   3 -12    0.08    0.12
  -4  -3 -12    0.26    0.12
  -4   4  14    4.25    0.20
   4   4 -14    3.99    0.24
   4  -4 -14    3.97    0.23
   4  -4 -14    3.61    0.19
   4   4 -13    3.09    0.20
   4  -4 -13    2.80    0.20
   4   4 -13    3.17    0.17
   4  -4 -13    2.85    0.17
  -4   4  13    3.29    0.18
  -4  -4  13    3.36    0.18
   4   4 -12    0.72    0.14
   4   4 -12    0.55    0.12
   4  -4 -12    0.43    0.11
   4   4 -11   21.71    0.97
   4  -4 -11   21.70    0.97
   4   4 -11   22.26    0.97
   4   4 -11   24.27    0.95
   4  -4 -11   24.69    0.94
   4   4 -10   17.59    0.81
   4  -4 -10   17.72    0.81
   4   4 -10   15.02    1.00
   4  -4 -10   14.58    0.98
   4   4 -10   17.95    0.80
   4   4 -10   21.03    0.79
   4  -4 -10   20.79    0.79
   4   4  -9   11.66    0.52
   4   4  -9    8.86    0.69
   4  -4  -9    8.14    0.67
   4   4  -9   10.13    0.53
   4  -4  -9   10.13    0.52
   4  -4  -9    9.30    0.60
   4   4  -9   13.43    0.51
   4  -4  -9   13.80    0.52
   4   4  -8   13.85    0.62
   4  -4  -8   12.31    0.79
   4   4  -8   12.14    0.80
   4   4  -8   13.64    0.63
   4  -4  -8   13.55    0.63
   4  -4  -8   12.69    0.72
   4   4  -8   15.95    0.61
   4  -4  -8   16.74    0.62
   4   4  -7    5.77    0.30
   4   4  -7    4.86    0.45
   4  -4  -7    4.51    0.43
   4   4  -7    5.77    0.32
   4  -4  -7    5.66    0.31
   4  -4  -7    5.62    0.39
   4   4  -7    7.42    0.31
   4  -4  -7    7.55    0.31
   4   4  -6    5.87    0.45
   4  -4  -6    5.93    0.45
   4   4  -6    7.29    0.30
   4  -4  -6    7.08    0.30
   4   4  -6    5.84    0.30
   4  -4  -6    5.62    0.38
   4   4  -5   10.06    0.41
   4  -4  -5    9.36    0.40
   4  -4  -4   16.48    0.73
   4   4  -4   16.83    0.79
   4  -4  -4   16.21    0.78
   4  -4  -4   16.22    0.79
   4   4  -4   17.04    0.78
   4  -4  -3    0.11    0.13
   4   4  -3    0.10    0.17
   4  -4  -3    0.16    0.17
   4  -4  -3    0.26    0.17
   4   4  -3    0.30    0.17
   4   4  -2   27.73    1.20
   4  -4  -2   28.91    1.20
   4  -4  -2   27.67    1.15
   4  -4  -1    4.21    0.21
   4  -4  -1    4.61    0.24
   4  -4  -1    4.64    0.26
   4  -4   0    1.03    0.11
   4  -4   0    0.68    0.17
   4   4   0    0.90    0.18
   4  -4   0    0.90    0.16
   4  -4   1    0.05    0.11
   4  -4   1    0.13    0.16
   4   4   1    0.17    0.16
   4  -4   1    0.05    0.14
   4  -4   2    0.57    0.13
   4   4   3   13.63    0.58
   4  -4   3   15.22    0.58
   4  -4   3   14.31    0.67
   4   4   4    2.71    0.26
   4  -4   4    2.61    0.26
   4   4   4    2.77    0.16
   4  -4   4    2.99    0.16
   4  -4   4    3.02    0.26
   4   4   5    2.73    0.16
   4  -4   5    2.48    0.16
   4   4   5    2.60    0.21
   4  -4   5    2.27    0.25
   4   4   5    2.03    0.26
   4  -4   5    2.33    0.26
   4   4   6    0.33    0.16
   4  -4   6    0.15    0.17
   4  -4   6    0.28    0.10
   4   4   6    0.20    0.11
   4   4   6    0.14    0.21
   4  -4   6    0.08    0.19
   4   4   7    0.42    0.12
   4  -4   7    0.40    0.12
   4   4   7    0.33    0.16
   4   4   7    0.15    0.21
   4  -4   7    0.36    0.21
   4   4   8    1.50    0.16
   4   4   8    1.40    0.19
   4   4   8    1.23    0.27
   4  -4   8    1.50    0.27
   4  -4   8    1.64    0.15
   4   4   9    0.35    0.15
   4   4   9    0.32    0.12
   4  -4   9    0.25    0.11
   4   4  10    0.38    0.14
   4   4  10    0.34    0.11
   4  -4  10    0.10    0.10
   4   4  11    0.07    0.09
   4  -4  11   -0.05    0.09
   4   4  12    1.71    0.11
   4  -4  12    1.67    0.11
  -4   4 -12    2.06    0.17
  -4  -4 -12    1.74    0.15
   4  -5 -14    0.17    0.12
   4   5 -14    0.43    0.14
   4   5 -13    8.89    0.43
   4  -5 -13    8.64    0.43
   4   5 -13    9.49    0.41
   4  -5 -13    9.49    0.40
  -4   5  13    9.55    0.41
   4   5 -12    1.23    0.13
   4  -5 -12    1.11    0.12
   4   5 -12    1.34    0.17
   4   5 -11    5.41    0.27
   4  -5 -11    5.20    0.27
   4   5 -11    5.42    0.31
   4  -5 -11    5.02    0.30
   4   5 -11    4.76    0.30
   4   5 -10    0.32    0.12
   4  -5 -10    0.32    0.12
   4   5 -10    0.08    0.15
   4  -5 -10    0.12    0.16
   4   5 -10    0.38    0.14
   4  -5 -10    0.19    0.18
   4  -5 -10    0.39    0.28
   4   5 -10    0.22    0.26
   4  -5  -9    3.48    0.40
   4   5  -9    3.41    0.24
   4   5  -9    3.49    0.25
   4  -5  -9    3.69    0.25
   4   5  -9    3.99    0.23
   4  -5  -9    3.98    0.22
   4  -5  -9    3.16    0.32
   4   5  -8    1.22    0.14
   4  -5  -8    1.13    0.13
   4   5  -8    0.84    0.15
   4  -5  -8    0.87    0.15
   4   5  -8    1.02    0.13
   4  -5  -8    0.70    0.20
   4   5  -8    0.94    0.28
   4  -5  -8    1.17    0.27
   4  -5  -7    3.31    0.36
   4   5  -7    2.75    0.35
   4   5  -7    3.88    0.23
   4  -5  -7    3.57    0.23
   4   5  -7    3.80    0.22
   4  -5  -7    3.49    0.19
   4  -5  -7    3.74    0.31
   4   5  -7    4.42    0.22
   4  -5  -7    4.47    0.22
   4   5  -6    5.11    0.23
   4  -5  -6    4.73    0.22
   4   5  -6    4.08    0.23
   4   5  -6    4.46    0.39
   4  -5  -6    4.37    0.37
   4  -5  -6    4.24    0.31
   4  -5  -6    4.23    0.21
   4   5  -5   14.50    0.58
   4  -5  -5   14.21    0.58
   4   5  -4   -0.15    0.18
   4   5  -4    0.03    0.17
   4  -5  -4    0.19    0.18
   4  -5  -4   -0.14    0.16
   4  -5  -4    0.09    0.14
   4   5  -3    3.43    0.28
   4  -5  -3    2.91    0.26
   4  -5  -3    3.33    0.23
   4  -5  -2    0.38    0.16
   4  -5  -2    0.29    0.14
   4  -5  -1    4.52    0.27
   4  -5  -1    4.63    0.25
   4  -5  -1    4.04    0.22
   4  -5   0    7.94    0.43
   4   5   0    8.23    0.43
   4  -5   0    8.44    0.42
   4  -5   0    8.18    0.39
   4  -5   0    8.10    0.38
   4  -5   1    0.28    0.16
   4   5   1    0.55    0.17
   4  -5   1    0.14    0.15
   4  -5   1    0.38    0.12
   4  -5   2   11.49    0.48
   4  -5   2   13.18    0.56
   4  -5   3    0.52    0.08
   4   5   3    0.58    0.09
   4  -5   3    0.78    0.09
   4   5   4    0.74    0.10
   4  -5   4    0.81    0.10
   4  -5   4    0.75    0.18
   4   5   4    0.66    0.19
   4  -5   4    1.05    0.19
  -4   5  -4    0.65    0.08
   4   5   5    0.20    0.10
   4  -5   5    0.09    0.09
   4  -5   5   -0.13    0.17
   4   5   5    0.28    0.14
   4   5   5    0.07    0.18
   4  -5   5    0.43    0.19
  -4   5  -5    0.10    0.08
   4   5   6   -0.04    0.20
   4  -5   6   -0.19    0.19
   4  -5   6   -0.09    0.17
   4   5   6    0.11    0.14
   4   5   6    0.16    0.10
   4  -5   6    0.05    0.10
   4   5   7    0.61    0.24
   4  -5   7    1.33    0.26
   4  -5   7    1.17    0.24
   4   5   7    1.23    0.14
   4  -5   7    1.22    0.14
   4   5   7    1.18    0.19
   4   5   8    0.22    0.12
   4  -5   8    0.02    0.11
   4   5   8    0.23    0.22
   4  -5   8    0.07    0.20
   4   5   8   -0.06    0.15
   4   5   9   -0.01    0.11
   4  -5   9    0.07    0.11
   4   5   9    0.00    0.08
   4   5   9    0.19    0.15
   4   5  10    0.27    0.11
   4  -5  10    0.36    0.11
   4  -5  11    0.27    0.08
   4   5  11    0.00    0.09
  -4   5 -12    0.72    0.14
  -4  -5 -12    0.61    0.12
   4   5  12    0.42    0.07
   4  -5  12    0.37    0.07
   4  -6 -14    0.08    0.11
   4   6 -14    0.18    0.12
   4  -6 -13    1.73    0.12
  -4   6  13    2.23    0.14
  -4  -6  13    2.39    0.14
   4   6 -13    1.77    0.15
   4  -6 -13    1.99    0.16
   4   6 -12    0.90    0.15
   4   6 -12    1.01    0.12
   4  -6 -12    0.82    0.11
   4   6 -12    1.19    0.15
   4   6 -11    0.31    0.14
   4   6 -11    0.24    0.11
   4  -6 -11    0.22    0.11
   4  -6 -11    0.52    0.15
   4   6 -11    0.29    0.14
   4   6 -10    0.46    0.15
   4  -6 -10    0.52    0.15
   4  -6 -10    0.61    0.12
   4  -6 -10    0.50    0.20
   4   6 -10    0.67    0.28
   4  -6 -10    0.24    0.25
   4  -6  -9    6.01    0.46
   4   6  -9    7.17    0.36
   4   6  -9    6.80    0.37
   4  -6  -9    6.83    0.37
   4   6  -9    7.99    0.35
   4  -6  -9    7.90    0.34
   4  -6  -9    4.90    0.50
   4   6  -9    5.60    0.52
   4   6  -8    2.93    0.19
   4  -6  -8    3.20    0.19
   4   6  -8    2.00    0.32
   4  -6  -8    2.56    0.34
   4   6  -8    2.93    0.20
   4   6  -8    2.67    0.21
   4  -6  -8    2.85    0.21
   4  -6  -8    2.76    0.29
   4   6  -7    3.39    0.18
   4  -6  -7    3.49    0.18
   4   6  -7    2.84    0.20
   4  -6  -7    2.53    0.20
   4   6  -7    2.83    0.19
   4  -6  -7    2.86    0.16
   4   6  -7    3.18    0.36
   4  -6  -7    2.58    0.34
   4  -6  -7    2.82    0.28
   4  -6  -6    9.15    0.50
   4   6  -6    8.38    0.40
   4  -6  -6    8.90    0.39
   4  -6  -6    9.63    0.39
   4   6  -6    9.91    0.39
   4   6  -6    7.87    0.54
   4  -6  -6    7.66    0.54
   4  -6  -5    1.45    0.10
   4   6  -5    1.32    0.10
   4   6  -5    1.42    0.11
   4  -6  -5    1.28    0.10
   4  -6  -5    1.49    0.19
   4   6  -5    1.19    0.23
   4  -6  -5    1.11    0.21
   4  -6  -5    1.11    0.22
   4   6  -5    1.44    0.23
   4   6  -4    3.99    0.30
   4   6  -4    2.94    0.29
   4  -6  -4    2.96    0.29
   4  -6  -4    3.79    0.30
   4   6  -4    3.98    0.18
   4  -6  -4    3.75    0.18
   4  -6  -3   -0.03    0.07
  -4  -6   3    0.07    0.08
   4   6  -3    0.10    0.17
   4  -6  -3    0.03    0.15
   4  -6  -3   -0.01    0.12
   4  -6  -2    1.72    0.18
   4  -6  -1    6.03    0.34
   4  -6  -1    5.90    0.32
   4  -6   0    7.43    0.37
   4  -6   0    7.62    0.42
   4   6   0    7.86    0.42
   4  -6   0    8.20    0.40
   4  -6   0    8.41    0.42
   4  -6   1    0.21    0.07
   4  -6   1    0.21    0.15
   4   6   1    0.13    0.14
   4  -6   1    0.21    0.12
   4  -6   2    0.67    0.08
   4  -6   2    0.55    0.17
   4   6   2    0.82    0.18
   4  -6   2    0.54    0.14
   4  -6   3   25.78    0.98
   4   6   3   24.15    0.98
   4  -6   3   25.53    1.09
   4   6   3   23.90    1.07
   4  -6   3   24.84    1.07
   4   6   3   26.84    1.00
   4  -6   3   23.52    0.97
   4  -6   4    0.71    0.18
   4   6   4    0.74    0.18
   4   6   4    0.84    0.10
   4  -6   4    0.96    0.10
   4  -6   4    0.90    0.18
  -4   6  -4    1.00    0.09
   4   6   5    1.23    0.12
   4  -6   5    1.29    0.12
   4   6   5    0.81    0.20
   4  -6   5    0.86    0.20
   4   6   5    1.26    0.16
   4  -6   5    0.96    0.20
  -4   6  -5    1.18    0.11
   4  -6   6    1.58    0.25
   4   6   6    1.69    0.14
   4  -6   6    1.58    0.14
   4   6   6    1.95    0.20
  -4   6  -6    1.52    0.14
   4   6   6    1.53    0.25
   4  -6   6    1.83    0.25
   4  -6   7    0.36    0.20
   4   6   7    0.17    0.22
   4  -6   7    0.31    0.20
   4   6   7    0.49    0.17
   4   6   7    0.61    0.12
   4  -6   7    0.44    0.12
   4   6   8    0.74    0.24
   4  -6   8    0.67    0.22
   4   6   8    0.84    0.13
   4  -6   8    0.69    0.12
   4   6   8    0.69    0.18
   4   6   9    0.48    0.12
   4  -6   9    0.44    0.11
   4   6   9    0.52    0.16
   4   6  10    0.03    0.10
   4  -6  10    0.06    0.09
   4   6  10    0.16    0.08
   4  -6  11    0.32    0.08
   4   6  11    0.47    0.09
  -4   6 -12    0.19    0.12
  -4  -6 -12    0.01    0.10
  -4   7  13    0.16    0.09
  -4  -7  13    0.23    0.08
   4  -7 -13    0.23    0.07
   4   7 -13    0.14    0.10
   4  -7 -13    0.25    0.09
   4   7 -12    0.03    0.12
   4  -7 -12    0.05    0.12
   4   7 -12    0.14    0.12
   4   7 -12    0.13    0.09
   4  -7 -12    0.17    0.09
   4   7 -11    0.07    0.13
   4  -7 -11    0.10    0.13
   4   7 -11    0.29    0.14
   4   7 -11    0.20    0.11
   4  -7 -11    0.05    0.10
   4  -7 -10    3.58    0.34
   4   7 -10    3.29    0.41
   4   7 -10    3.42    0.39
   4  -7 -10    3.57    0.41
   4   7 -10    4.34    0.26
   4  -7 -10    3.85    0.25
   4   7  -9    0.34    0.11
   4  -7  -9    0.27    0.11
   4  -7  -9    0.06    0.13
   4   7  -9    0.19    0.14
   4  -7  -9   -0.03    0.24
   4   7  -9    0.23    0.24
   4   7  -9    0.04    0.13
   4  -7  -9    0.19    0.20
   4   7  -8    1.44    0.14
   4  -7  -8    1.52    0.13
   4   7  -8    0.85    0.27
   4  -7  -8    1.01    0.27
   4   7  -8    1.39    0.17
   4  -7  -8    1.41    0.16
   4   7  -8    1.54    0.15
   4  -7  -8    1.22    0.24
   4  -7  -7    1.68    0.12
   4   7  -7    1.42    0.12
   4  -7  -7    1.33    0.11
   4  -7  -7    1.12    0.21
   4  -7  -7    1.37    0.15
   4   7  -7    1.19    0.15
   4   7  -7    1.36    0.27
   4  -7  -7    1.27    0.27
   4   7  -7    1.25    0.14
   4  -7  -6    3.27    0.33
   4   7  -6    3.50    0.33
   4   7  -6    3.68    0.34
   4  -7  -6    3.36    0.33
   4  -7  -6    3.58    0.19
   4   7  -6    3.67    0.20
   4  -7  -6    3.71    0.30
   4   7  -6    4.05    0.19
   4  -7  -6    3.70    0.19
   4  -7  -5    4.43    0.21
   4   7  -5    4.50    0.21
   4  -7  -5    4.10    0.31
   4  -7  -5    3.75    0.32
   4   7  -5    4.38    0.35
   4   7  -5    4.16    0.33
   4  -7  -5    3.69    0.33
   4   7  -5    4.57    0.21
   4  -7  -5    4.27    0.20
   4  -7  -4   -0.04    0.07
   4  -7  -4    0.01    0.14
   4   7  -3    8.92    0.47
   4  -7  -3    7.41    0.45
   4  -7  -3    8.33    0.35
   4  -7  -3    8.63    0.36
   4  -7  -2    4.62    0.21
   4  -7  -1    2.83    0.14
   4  -7  -1    2.93    0.24
   4  -7  -1    2.68    0.21
   4  -7   0    4.21    0.29
   4   7   0    4.32    0.29
   4  -7   0    4.81    0.29
   4  -7   0    4.34    0.26
   4  -7   0    4.58    0.20
   4  -7   1    2.03    0.12
   4  -7   1    1.69    0.20
   4   7   1    2.20    0.22
   4  -7   1    2.07    0.19
   4  -7   2   -0.09    0.15
   4   7   2    0.14    0.14
   4   7   2    0.03    0.07
   4  -7   2    0.10    0.14
   4  -7   2   -0.06    0.12
   4  -7   2    0.03    0.07
   4  -7   3    0.31    0.08
   4  -7   3    0.34    0.16
  -4   7  -3    0.38    0.08
   4  -7   3    0.39    0.17
   4   7   3    0.30    0.11
   4   7   3    0.29    0.08
   4  -7   3    0.36    0.08
   4   7   4    9.94    0.42
   4  -7   4   10.60    0.42
   4  -7   4    9.22    0.53
   4   7   4    9.86    0.53
   4  -7   4    9.81    0.52
  -4   7  -4    9.60    0.42
   4  -7   5    0.28    0.17
   4   7   5    0.25    0.14
   4   7   5    0.04    0.09
   4  -7   5    0.16    0.09
   4  -7   5    0.10    0.17
   4   7   5    0.05    0.17
  -4   7  -5    0.14    0.08
   4  -7   6    0.44    0.20
   4   7   6    0.19    0.16
   4   7   6    0.22    0.10
   4  -7   6    0.09    0.09
   4   7   6   -0.21    0.18
   4  -7   6    0.19    0.18
  -4   7  -6    0.17    0.10
   4  -7   7    0.10    0.20
   4   7   7    0.06    0.17
   4   7   7    0.17    0.11
   4  -7   7    0.05    0.10
   4   7   7    0.22    0.21
   4  -7   7    0.10    0.19
  -4   7  -7    0.04    0.10
   4   7   8    0.51    0.12
   4  -7   8    0.66    0.11
   4  -7   8    0.47    0.21
   4   7   8    0.66    0.18
   4   7   8    0.21    0.20
   4  -7   8    0.59    0.22
   4   7   9    0.12    0.16
   4   7   9    0.02    0.10
   4  -7   9    0.05    0.10
   4   7  10    0.10    0.08
   4  -7  10    0.08    0.09
   4   7  10   -0.12    0.10
   4   7  11    0.26    0.08
   4  -7  11    0.52    0.08
  -4   7 -12    1.22    0.12
   4  -8 -13   -0.03    0.08
   4   8 -13    0.11    0.08
  -4   8  13    0.08    0.08
   4  -8 -13    0.10    0.07
   4  -8 -13    0.06    0.06
   4   8 -12    0.04    0.11
   4  -8 -12    0.16    0.11
  -4   8  12    0.16    0.10
  -4  -8  12    0.11    0.09
   4   8 -12   -0.13    0.12
   4  -8 -12    0.18    0.08
   4   8 -12    0.00    0.08
   4  -8 -12    0.04    0.08
   4  -8 -11    0.17    0.12
   4   8 -11    0.25    0.12
   4   8 -11    0.08    0.13
   4   8 -11    0.14    0.09
   4  -8 -11    0.13    0.09
   4  -8 -10    0.21    0.13
   4   8 -10    0.29    0.13
   4   8 -10    0.10    0.25
   4  -8 -10    0.03    0.24
   4   8 -10    0.36    0.23
   4  -8 -10    0.03    0.21
   4  -8 -10    0.32    0.19
   4   8  -9    0.03    0.12
   4  -8  -9   -0.07    0.19
   4   8  -9   -0.04    0.13
   4  -8  -9    0.02    0.12
   4   8  -9    0.04    0.10
   4  -8  -9   -0.03    0.09
   4  -8  -9   -0.25    0.23
   4   8  -9    0.10    0.24
   4   8  -9   -0.15    0.23
   4   8  -8    0.20    0.10
   4  -8  -8    0.25    0.10
   4   8  -8    0.07    0.11
   4  -8  -8    0.34    0.12
   4   8  -8    0.17    0.12
   4  -8  -8    0.23    0.18
   4  -8  -8    0.18    0.08
   4  -8  -8    0.12    0.23
   4   8  -8    0.21    0.22
   4   8  -8    0.11    0.21
   4   8  -7    0.45    0.10
   4  -8  -7    0.33    0.09
   4   8  -7    0.32    0.11
   4  -8  -7    0.05    0.10
   4   8  -7    0.52    0.12
   4  -8  -7    0.47    0.09
   4  -8  -7    0.33    0.19
   4   8  -7   -0.03    0.19
   4  -8  -7    0.18    0.21
   4   8  -7    0.34    0.21
   4  -8  -7    0.43    0.20
   4   8  -6    0.56    0.10
   4  -8  -6    0.35    0.20
   4  -8  -6    0.25    0.18
   4   8  -6    0.25    0.19
   4   8  -6    0.27    0.18
   4  -8  -6    0.47    0.09
   4  -8  -6    0.50    0.18
   4   8  -6    0.43    0.08
   4  -8  -6    0.47    0.08
   4   8  -5    0.20    0.07
   4  -8  -5    0.09    0.07
   4  -8  -5    0.21    0.08
   4   8  -5    0.12    0.17
   4  -8  -5    0.08    0.17
   4   8  -5    0.04    0.16
   4  -8  -5    0.36    0.17
   4   8  -5    0.25    0.08
   4  -8  -5    0.10    0.07
   4  -8  -5    0.15    0.16
   4  -8  -4    0.03    0.07
   4  -8  -4    0.09    0.08
   4  -8  -4   -0.04    0.14
   4  -8  -4    0.09    0.08
   4   8  -3    0.52    0.17
   4  -8  -3    0.63    0.18
   4  -8  -3    0.68    0.09
   4  -8  -3    0.59    0.08
   4  -8  -3    0.50    0.16
   4  -8  -2    0.12    0.07
   4  -8  -2    0.08    0.07
   4  -8  -1    0.07    0.07
   4  -8  -1    0.06    0.12
   4  -8  -1    0.08    0.07
   4  -8   0    6.85    0.37
   4  -8   0    7.43    0.39
   4  -8   0    6.80    0.31
   4  -8   0    7.05    0.30
   4   8   0    7.45    0.30
   4  -8   1   -0.03    0.13
   4   8   1    0.22    0.14
   4  -8   1    0.12    0.07
   4  -8   1    0.35    0.16
   4  -8   1    0.24    0.12
   4   8   2   -0.24    0.15
   4   8   2    0.06    0.07
   4  -8   2    0.03    0.06
   4  -8   2   -0.16    0.14
  -4   8  -2    0.03    0.07
   4   8   2    0.01    0.10
   4  -8   2    0.02    0.06
   4  -8   3    0.70    0.16
  -4   8  -3    0.49    0.09
   4  -8   3    0.55    0.17
   4   8   3    0.58    0.11
   4   8   3    0.75    0.08
   4  -8   3    0.67    0.08
   4  -8   4    1.22    0.21
   4   8   4    1.42    0.11
   4  -8   4    1.62    0.11
   4   8   4    1.45    0.14
   4   8   4    1.69    0.21
  -4   8  -4    1.51    0.12
   4  -8   5    0.21    0.18
   4   8   5    0.41    0.14
   4   8   5    0.29    0.09
   4  -8   5    0.17    0.09
   4   8   5    0.19    0.17
   4  -8   5    0.28    0.17
  -4   8  -5    0.25    0.10
   4  -8   6    0.74    0.20
   4   8   6    0.66    0.17
   4   8   6    0.85    0.11
   4  -8   6    0.78    0.11
   4  -8   6    0.71    0.21
   4   8   6    1.09    0.23
  -4   8  -6    0.73    0.11
   4  -8   7    0.16    0.20
   4   8   7    0.18    0.17
   4   8   7    0.04    0.10
   4  -8   7    0.05    0.10
   4  -8   7   -0.06    0.19
   4   8   7    0.15    0.20
  -4   8  -7    0.03    0.10
   4   8   8    0.09    0.20
   4  -8   8    0.59    0.21
   4  -8   8    0.52    0.22
   4   8   8    0.41    0.18
   4   8   9   -0.08    0.16
   4   8   9   -0.07    0.10
   4  -8   9    0.08    0.09
   4   8  10   -0.06    0.08
   4   8  10    0.10    0.09
   4  -8  10   -0.03    0.08
   4   8  10   -0.02    0.13
   4  -8  11    0.27    0.07
   4   8  11    0.25    0.07
   4   8  11    0.29    0.11
  -4   8 -11    0.36    0.10
   4  -9 -13   -0.03    0.07
   4   9 -13    0.08    0.07
   4  -9 -13    0.13    0.05
   4   9 -12    0.29    0.12
  -4   9  12    0.41    0.10
  -4  -9  12    0.40    0.09
   4  -9 -12    0.19    0.08
   4   9 -12    0.43    0.10
   4  -9 -12    0.29    0.10
   4  -9 -11    0.23    0.09
   4   9 -11    0.18    0.09
   4  -9 -11    0.23    0.09
   4   9 -11    0.02    0.12
   4   9 -10    0.21    0.13
   4   9 -10    0.33    0.13
   4  -9 -10    0.28    0.12
   4   9 -10    0.31    0.09
   4  -9 -10    0.17    0.09
   4   9  -9    0.11    0.09
   4  -9  -9    0.07    0.09
   4  -9  -9   -0.07    0.21
   4   9  -9    0.23    0.13
   4  -9  -9    0.23    0.12
   4   9  -9    0.08    0.12
   4   9  -9    0.11    0.21
   4  -9  -9   -0.03    0.22
   4   9  -9   -0.16    0.23
   4  -9  -9    0.11    0.20
   4   9  -8    0.13    0.09
   4  -9  -8    0.13    0.08
   4  -9  -8   -0.06    0.08
   4  -9  -8    0.07    0.18
   4   9  -8    0.23    0.12
   4  -9  -8   -0.04    0.12
   4   9  -8    0.23    0.11
   4   9  -8    0.50    0.24
   4  -9  -8    0.09    0.22
   4   9  -8    0.11    0.20
   4  -9  -8   -0.11    0.21
   4   9  -7    0.19    0.08
   4  -9  -7    0.01    0.07
   4  -9  -7    0.10    0.08
   4  -9  -7   -0.04    0.17
   4  -9  -7    0.18    0.11
   4   9  -7    0.06    0.11
   4   9  -7    0.08    0.10
   4  -9  -7    0.13    0.20
   4   9  -7    0.05    0.19
   4   9  -7   -0.02    0.18
   4  -9  -7    0.19    0.20
   4   9  -6    0.11    0.07
   4  -9  -6    0.00    0.07
   4  -9  -6    0.06    0.17
   4   9  -6    0.03    0.08
   4  -9  -6    0.09    0.08
   4  -9  -6    0.16    0.08
   4  -9  -6    0.21    0.18
   4   9  -6   -0.23    0.19
   4  -9  -6   -0.13    0.18
   4   9  -6    0.13    0.17
   4  -9  -5   -0.16    0.15
   4   9  -5    0.04    0.16
   4   9  -5   -0.08    0.17
   4  -9  -5   -0.02    0.16
   4  -9  -5   -0.18    0.15
   4  -9  -5   -0.02    0.08
   4  -9  -5    0.01    0.07
   4  -9  -4    1.36    0.11
   4  -9  -4    1.21    0.10
   4  -9  -4    1.16    0.11
   4  -9  -4    1.07    0.19
   4  -9  -3    3.41    0.28
   4  -9  -3    3.46    0.17
   4  -9  -3    3.53    0.18
   4  -9  -3    3.37    0.18
   4  -9  -2    1.65    0.20
   4  -9  -2    1.42    0.11
   4  -9  -2    1.63    0.10
   4  -9  -1    8.06    0.34
   4   9  -1    7.88    0.33
   4  -9  -1    8.55    0.44
   4  -9  -1    8.23    0.43
   4  -9  -1    7.88    0.34
   4  -9   0    3.26    0.17
   4  -9   0    3.27    0.17
   4  -9   0    3.65    0.27
   4   9   0    3.66    0.17
   4  -9   1    1.35    0.18
   4   9   1    1.39    0.18
   4  -9   1    1.93    0.22
   4  -9   1    1.66    0.11
   4  -9   1    1.53    0.18
   4   9   1    1.82    0.13
   4  -9   2    0.17    0.16
   4  -9   2    0.19    0.07
   4   9   2    0.13    0.06
   4  -9   2    0.12    0.06
  -4   9  -2    0.19    0.08
   4   9   2    0.10    0.09
   4  -9   3   -0.13    0.15
   4  -9   3    0.19    0.07
   4   9   3    0.05    0.07
   4  -9   3    0.17    0.15
   4   9   3    0.12    0.11
  -4   9  -3    0.09    0.08
   4  -9   3    0.07    0.15
   4   9   3    0.14    0.16
  -4   9  -4    1.19    0.12
   4  -9   4    1.27    0.22
   4   9   4    1.23    0.10
   4  -9   4    1.25    0.10
   4   9   4    1.32    0.14
   4   9   4    1.51    0.17
   4   9   5    1.24    0.12
   4  -9   5    1.34    0.11
   4   9   5    1.39    0.17
   4  -9   5    1.28    0.23
   4   9   5    0.84    0.21
  -4   9  -5    1.47    0.13
   4  -9   6    1.07    0.21
   4   9   6    1.14    0.23
   4   9   6    1.12    0.19
   4  -9   6    1.33    0.11
   4  -9   6    0.98    0.24
  -4   9  -6    1.24    0.13
   4   9   6    1.19    0.12
   4  -9   7    0.67    0.10
   4   9   7    0.51    0.11
   4  -9   7    0.48    0.22
   4   9   7    0.58    0.18
   4  -9   7    0.30    0.19
   4   9   7    0.25    0.20
  -4   9  -7    0.59    0.12
   4   9   8    0.02    0.19
   4  -9   8    0.08    0.18
   4   9   8    0.31    0.18
   4  -9   9    0.42    0.09
   4   9   9    0.21    0.10
   4   9  10    0.42    0.14
   4  -9  10    0.32    0.08
   4   9  10    0.33    0.09
   4   9  10    0.40    0.09
  -4   9 -11    0.13    0.09
   4   9  11    0.09    0.06
   4   9  11    0.15    0.11
   4 -10 -13    0.39    0.07
   4 -10 -12    1.06    0.09
   4  10 -12    1.06    0.13
   4 -10 -12    1.13    0.12
   4 -10 -11    0.13    0.08
   4  10 -11   -0.01    0.12
   4  10 -10    1.13    0.15
   4 -10 -10    0.93    0.11
   4  10 -10    1.06    0.11
   4  10  -9    1.49    0.16
   4 -10  -9    1.55    0.13
   4 -10  -9    1.74    0.27
   4  10  -8    0.03    0.09
   4 -10  -8    0.21    0.09
   4 -10  -8    0.16    0.09
   4  10  -8    0.20    0.12
   4 -10  -8    0.13    0.20
   4 -10  -8    0.12    0.19
   4 -10  -7   -0.12    0.18
   4 -10  -7    0.27    0.09
   4  10  -7    0.25    0.08
   4 -10  -7    0.31    0.10
   4  10  -7    0.28    0.11
   4 -10  -7    0.20    0.20
  -4  10   7    0.49    0.12
   4 -10  -6    1.45    0.12
  -4  10   6    1.34    0.13
   4  10  -6    1.30    0.12
   4 -10  -6    1.13    0.23
   4 -10  -6    0.90    0.21
   4 -10  -6    1.35    0.11
   4 -10  -5   -0.01    0.08
   4 -10  -5    0.02    0.07
   4 -10  -5    0.02    0.09
   4 -10  -5   -0.06    0.17
   4 -10  -4    1.43    0.11
   4 -10  -4    1.27    0.11
   4 -10  -4    1.41    0.12
   4 -10  -4    1.53    0.20
   4 -10  -3    4.89    0.23
   4 -10  -3    4.86    0.32
   4 -10  -3    4.72    0.22
   4 -10  -3    4.63    0.23
   4 -10  -2    0.71    0.10
   4  10  -2    0.78    0.07
   4 -10  -2    0.91    0.18
   4 -10  -2    0.68    0.08
   4 -10  -2    0.60    0.09
   4 -10  -1    1.00    0.10
   4 -10  -1    1.18    0.18
   4 -10  -1    0.95    0.10
   4  10  -1    1.04    0.09
   4 -10  -1    0.92    0.08
   4 -10   0    1.01    0.19
   4 -10   0    1.32    0.19
   4 -10   0    1.22    0.10
   4 -10   0    1.05    0.09
   4  10   0    1.21    0.10
   4 -10   1    9.97    0.41
  -4  10  -1    9.76    0.43
   4 -10   1   10.59    0.53
   4 -10   1   10.74    0.53
   4 -10   2    3.04    0.26
   4 -10   2    2.84    0.16
   4  10   2    3.20    0.18
   4 -10   2    2.58    0.26
  -4  10  -2    3.00    0.17
   4  10   3    1.88    0.16
  -4  10  -3    1.81    0.13
   4 -10   3    1.67    0.23
   4 -10   3    1.64    0.23
   4  10   4    2.79    0.19
   4  10   4    2.62    0.21
   4 -10   4    2.74    0.28
  -4  10  -4    2.46    0.16
   4 -10   5    4.47    0.37
  -4  10  -5    5.06    0.25
   4  10   5    4.56    0.29
   4  10   5    4.60    0.23
   4  10   6    0.20    0.09
   4  10   6    0.23    0.17
   4 -10   6    0.08    0.20
  -4  10  -6    0.17    0.11
   4  10   7    0.01    0.09
   4  10   7    0.01    0.16
   4 -10   7    0.03    0.18
  -4  10  -7   -0.04    0.11
  -4  10  -8    1.02    0.14
   4  10   8    1.05    0.19
   4  10   8    0.86    0.11
  -4  10  -9    0.78    0.13
   4  10   9    0.69    0.10
   4  10   9    0.91    0.17
   4  10  10    0.58    0.09
   4  10  10    0.45    0.14
   4  10  10    0.20    0.08
   4  10  11    0.42    0.11
   4 -11 -13    0.12    0.06
   4 -11 -12    0.04    0.08
   4  11 -12    0.01    0.10
   4 -11 -12    0.04    0.06
   4  11 -11    5.18    0.27
   4 -11 -11    4.85    0.24
   4 -11 -11    5.12    0.26
   4 -11 -10    0.33    0.09
   4  11 -10    0.38    0.12
   4 -11  -9    1.68    0.27
   4 -11  -8    0.17    0.20
   4  11  -8    0.06    0.11
   4 -11  -8   -0.06    0.09
   4 -11  -8    0.10    0.09
   4  11  -7    2.51    0.18
  -4  11   7    2.49    0.18
   4 -11  -7    2.28    0.28
   4 -11  -7    2.89    0.17
   4 -11  -7    2.16    0.15
   4 -11  -6    0.34    0.10
  -4  11   6    0.42    0.11
   4 -11  -6    0.34    0.10
   4 -11  -6    0.62    0.22
   4 -11  -6    0.42    0.08
   4 -11  -5    3.65    0.31
   4 -11  -5    3.25    0.17
   4 -11  -5    3.21    0.19
   4 -11  -5    3.55    0.19
  -4  11   5    2.93    0.19
   4 -11  -4   13.08    0.54
   4 -11  -4   12.79    0.66
   4 -11  -4   13.24    0.54
   4 -11  -4   12.41    0.53
   4 -11  -3    3.60    0.19
   4 -11  -3    3.47    0.19
   4 -11  -3    3.59    0.18
   4 -11  -3    3.75    0.28
   4 -11  -2   27.89    1.23
   4  11  -2   28.02    1.11
   4 -11  -2   28.94    1.12
   4 -11  -2   29.04    1.11
   4 -11  -2   28.02    1.12
   4 -11  -1    1.76    0.13
   4  11  -1    1.84    0.11
   4 -11  -1    1.91    0.21
   4 -11  -1    1.79    0.22
   4 -11  -1    1.74    0.12
   4 -11  -1    1.86    0.11
   4 -11   0    0.47    0.16
   4  11   0    0.58    0.08
   4 -11   0    0.37    0.16
   4 -11   0    0.54    0.08
   4 -11   0    0.57    0.09
   4 -11   0    0.67    0.08
   4 -11   1    0.55    0.08
   4 -11   1    0.58    0.15
   4 -11   1    0.42    0.16
   4 -11   1    0.46    0.16
   4 -11   1    0.42    0.07
  -4  11  -1    0.34    0.09
  -4  11  -2    8.62    0.38
   4  11   2    9.32    0.39
   4 -11   2    8.18    0.36
   4 -11   2    8.84    0.49
   4 -11   3    5.24    0.36
  -4  11  -3    4.66    0.24
   4  11   3    4.90    0.27
   4 -11   3    5.04    0.36
   4  11   3    4.73    0.28
  -4  11  -4    1.84    0.14
   4  11   4    1.45    0.16
   4  11   4    1.86    0.19
   4 -11   4    1.36    0.23
  -4  11  -5    8.77    0.40
   4  11   5    8.78    0.44
   4 -11   5    9.30    0.56
  -4  11  -6    2.51    0.18
   4  11   6    2.28    0.23
   4 -11   6    1.86    0.27
  -4  11  -7    4.38    0.25
   4 -11   7    4.00    0.38
   4  11   7    4.46    0.31
  -4  11  -8    0.87    0.14
   4  11   8    1.26    0.20
  -4  11  -9    3.31    0.21
   4  11  10    0.66    0.14
   4  11  10    0.64    0.09
   4  11  11    0.15    0.13
   4 -12 -12    0.90    0.10
   4  12 -12    0.70    0.11
   4 -12 -12    0.64    0.07
   4 -12 -11    1.58    0.11
   4 -12 -11    1.67    0.14
   4  12 -11    1.80    0.15
   4 -12 -10    0.40    0.12
   4 -12 -10    0.33    0.09
   4  12 -10    0.59    0.13
   4 -12  -9    0.48    0.21
   4 -12  -9    0.14    0.09
   4  12  -9    0.44    0.13
   4  12  -8    7.77    0.35
   4 -12  -8    6.95    0.32
   4 -12  -8    6.90    0.34
  -4  12   8    6.37    0.35
   4 -12  -8    6.23    0.47
   4 -12  -8    7.00    0.32
   4  12  -7    0.25    0.11
   4 -12  -7    0.39    0.11
  -4  12   7    0.26    0.13
   4 -12  -7    0.51    0.22
   4 -12  -7    0.24    0.10
   4 -12  -7    0.24    0.08
  -4  12   6    1.62    0.15
   4 -12  -6    1.67    0.14
   4 -12  -6    1.81    0.15
   4 -12  -6    1.75    0.13
   4 -12  -5    0.24    0.10
  -4  12   5    0.24    0.11
   4 -12  -5    0.21    0.20
   4 -12  -5    0.35    0.08
   4 -12  -5    0.34    0.10
   4 -12  -4    2.28    0.15
   4 -12  -4    2.17    0.26
   4 -12  -4    2.04    0.13
   4 -12  -4    1.90    0.14
   4 -12  -3    1.11    0.11
   4 -12  -3    1.04    0.20
   4 -12  -3    1.26    0.11
   4 -12  -3    1.32    0.10
   4 -12  -2    8.77    0.49
   4 -12  -2    8.94    0.38
   4 -12  -2    8.44    0.37
   4 -12  -2    8.44    0.36
   4 -12  -1    4.38    0.32
   4 -12  -1    3.77    0.21
   4 -12  -1    4.24    0.21
   4  12  -1    4.11    0.19
   4 -12  -1    4.10    0.20
   4 -12   0    4.21    0.31
   4 -12   0    4.07    0.32
   4  12   0    4.13    0.20
   4 -12   0    3.94    0.21
   4 -12   0    4.19    0.20
   4 -12   0    4.24    0.20
   4 -12   1    6.72    0.43
  -4  12  -1    7.26    0.33
   4 -12   1    7.40    0.32
   4 -12   1    7.23    0.32
   4 -12   1    7.61    0.46
   4 -12   1    8.34    0.45
  -4  12  -2    6.48    0.30
   4  12   2    6.47    0.32
   4 -12   2    6.06    0.40
   4 -12   2    6.96    0.43
   4 -12   2    6.44    0.29
  -4  12  -3    4.83    0.24
   4  12   3    4.70    0.26
   4 -12   3    4.82    0.35
   4 -12   3    5.35    0.37
   4  12   3    4.02    0.26
   4  12   4    7.07    0.35
   4  12   4    6.60    0.37
   4 -12   4    7.21    0.47
  -4  12  -4    7.61    0.34
   4  12   5    3.22    0.25
   4 -12   5    3.06    0.32
  -4  12  -5    3.23    0.20
   4  12   6    4.27    0.30
  -4  12  -6    4.22    0.24
   4 -12   6    3.55    0.36
   4 -12   7    1.37    0.26
   4  12   7    1.96    0.23
  -4  12  -8    0.39    0.12
   4  12   8    0.34    0.17
  -4  12  -9    1.10    0.13
  -4  12 -10    0.51    0.09
   4  12  10    0.61    0.13
   4  12  10    0.43    0.08
   4  12  11    0.51    0.17
   4 -13 -12    1.81    0.12
   4  13 -12    1.82    0.13
   4  13 -11    0.09    0.10
   4 -13 -11    0.28    0.10
   4 -13 -11   -0.01    0.06
   4 -13 -10    0.27    0.11
   4 -13 -10    0.19    0.08
   4  13 -10    0.39    0.12
   4 -13  -9    3.06    0.18
   4 -13  -9    3.19    0.21
   4  13  -9    3.51    0.21
   4 -13  -8   32.61    1.51
  -4  13   8   33.72    1.36
   4 -13  -8   34.74    1.33
   4 -13  -8   33.60    1.34
   4 -13  -8   32.55    1.32
   4 -13  -7    0.33    0.11
  -4  13   7    0.22    0.13
   4 -13  -7    0.46    0.10
   4 -13  -7    0.08    0.20
   4 -13  -7    0.34    0.09
  -4  13   6   14.94    0.68
   4 -13  -6   15.58    0.65
   4 -13  -6   16.32    0.67
   4 -13  -6   16.93    0.67
   4 -13  -6   16.25    0.83
  -4  13   5    7.46    0.36
   4 -13  -5    7.25    0.33
   4 -13  -5    7.32    0.35
   4 -13  -5    8.36    0.35
   4 -13  -5    6.99    0.48
   4 -13  -4    4.73    0.23
   4 -13  -4    4.78    0.35
   4 -13  -4    4.22    0.23
   4 -13  -4    3.98    0.21
   4 -13  -3    1.56    0.23
   4 -13  -3    1.77    0.14
   4 -13  -3    1.74    0.13
   4 -13  -3    1.64    0.11
   4 -13  -2    0.37    0.10
   4 -13  -2    0.51    0.09
   4 -13  -2    0.57    0.08
   4 -13  -2    0.35    0.16
   4 -13  -2    0.70    0.19
   4 -13  -1    2.16    0.14
   4 -13  -1    2.12    0.14
   4 -13  -1    2.24    0.25
   4 -13  -1    2.26    0.25
   4  13  -1    2.07    0.12
   4 -13  -1    2.15    0.13
   4  13   0    4.78    0.22
   4 -13   0    4.60    0.23
   4 -13   0    4.77    0.35
   4 -13   0    4.90    0.35
   4 -13   0    4.95    0.22
   4 -13   1   -0.09    0.16
   4 -13   1    0.08    0.07
   4 -13   1    0.02    0.15
   4 -13   1    0.18    0.17
   4  13   1    0.10    0.08
  -4  13  -1    0.09    0.09
   4 -13   1    0.01    0.07
   4 -13   2    0.43    0.08
   4 -13   2    0.36    0.18
   4  13   2    0.41    0.13
   4  13   2    0.44    0.12
   4 -13   2    0.50    0.18
  -4  13  -2    0.58    0.11
   4 -13   3    0.35    0.19
   4  13   3    0.32    0.14
   4  13   3    0.31    0.12
   4 -13   3    0.24    0.18
  -4  13  -3    0.51    0.11
   4  13   4    0.02    0.12
   4  13   4    0.01    0.14
  -4  13  -4    0.01    0.10
   4 -13   4   -0.10    0.17
   4  13   5    0.09    0.13
  -4  13  -5    0.30    0.11
   4 -13   5    0.05    0.19
   4  13   5    0.14    0.15
  -4  13  -6    0.35    0.11
   4 -13   6    0.27    0.21
   4  13   6    0.30    0.17
  -4  13  -7    1.12    0.14
   4  13   7    0.95    0.19
  -4  13  -8    0.20    0.11
   4  13   8   -0.09    0.16
   4  13   9    0.14    0.09
  -4  13  -9   -0.04    0.10
   4  13   9    0.01    0.14
   4  13  10    0.53    0.08
   4  13  10    0.40    0.13
  -4  13 -10    0.32    0.09
   4  13  11    0.55    0.18
   4 -14 -12    3.42    0.17
   4 -14 -11    0.65    0.10
   4  14 -11    0.95    0.11
   4  14 -10    4.09    0.23
   4 -14 -10    3.69    0.19
   4 -14 -10    4.44    0.22
   4  14  -9   20.35    0.82
   4 -14  -9   19.23    0.79
   4 -14  -9   20.08    0.82
   4 -14  -9   19.48    0.80
   4 -14  -8    3.16    0.18
   4 -14  -8    2.55    0.31
  -4  14   8    2.80    0.22
   4 -14  -7    0.08    0.11
   4 -14  -7    0.11    0.08
   4 -14  -7    0.20    0.10
   4 -14  -7   -0.03    0.20
  -4  14   7    0.14    0.13
   4 -14  -6   14.35    0.79
   4 -14  -6   15.22    0.62
   4 -14  -6   15.17    0.64
   4 -14  -6   15.66    0.64
  -4  14   6   14.54    0.65
   4 -14  -5   29.91    1.33
   4 -14  -5   29.22    1.17
   4 -14  -5   28.87    1.15
   4 -14  -5   30.23    1.17
  -4  14   5   27.94    1.18
   4 -14  -4   28.86    1.14
   4 -14  -4   28.88    1.14
   4 -14  -4   27.97    1.12
   4 -14  -4   28.94    1.29
   4 -14  -3    3.81    0.20
   4 -14  -3    3.61    0.20
   4 -14  -3    3.50    0.18
   4 -14  -2    5.40    0.25
   4 -14  -2    4.75    0.25
   4 -14  -2    4.79    0.23
   4 -14  -2    4.88    0.37
   4 -14  -2    5.05    0.38
   4 -14  -1    0.04    0.08
   4 -14  -1    0.04    0.16
   4 -14  -1   -0.02    0.15
   4 -14  -1   -0.10    0.09
   4 -14  -1    0.02    0.07
   4 -14   0    1.96    0.25
   4  14   0    1.94    0.12
   4 -14   0    1.56    0.23
   4 -14   0    1.75    0.12
   4 -14   0    1.75    0.12
   4 -14   1    0.07    0.07
   4 -14   1    0.04    0.07
   4  14   1    0.09    0.08
   4 -14   1    0.16    0.18
  -4  14  -1    0.05    0.10
   4 -14   1    0.08    0.15
   4 -14   1   -0.07    0.18
  -4  14  -2   10.48    0.46
   4  14   2   10.61    0.47
   4  14   2    9.63    0.47
   4 -14   2   10.32    0.58
   4 -14   2   10.90    0.59
  -4  14  -3    3.27    0.20
   4  14   3    3.16    0.22
   4  14   3    2.84    0.22
   4 -14   3    2.81    0.31
   4 -14   3    3.27    0.31
   4  14   4    4.23    0.26
   4 -14   4    4.36    0.37
   4  14   4    3.98    0.28
  -4  14  -4    4.27    0.24
   4  14   5   -0.09    0.14
   4 -14   5    0.16    0.20
  -4  14  -5    0.15    0.11
   4  14   5    0.04    0.16
   4 -14   6    0.37    0.20
   4  14   6    0.40    0.17
   4  14   7    0.76    0.18
  -4  14  -7    0.94    0.14
  -4  14  -8    0.15    0.11
  -4  14  -9    0.18    0.10
   4  14   9    0.25    0.09
   4  14   9    0.25    0.14
   4  14  10    1.42    0.10
   4  14  10    1.51    0.15
   4 -15 -12    1.89    0.11
   4 -15 -11    0.29    0.08
   4  15 -10   10.87    0.47
   4 -15 -10   10.69    0.47
   4  15  -9    2.43    0.18
   4 -15  -9    2.46    0.17
   4 -15  -9    2.33    0.15
  -4  15   8   11.91    0.56
   4 -15  -8   12.55    0.54
   4 -15  -7    6.53    0.48
  -4  15   7    6.69    0.36
   4 -15  -7    6.96    0.33
  -4  15   6   67.00    2.75
   4 -15  -6   70.76    2.74
   4 -15  -6   68.53    2.72
   4 -15  -6   74.97    2.74
   4 -15  -6   73.83    2.92
  -4  15   5   47.05    1.94
   4 -15  -5   49.17    2.10
   4 -15  -5   51.44    1.93
   4 -15  -5   50.04    1.93
   4 -15  -5   48.45    1.91
   4 -15  -4   45.82    1.79
   4 -15  -4   45.84    1.96
   4 -15  -4   46.43    1.80
   4 -15  -4   45.66    1.81
   4 -15  -3   42.44    1.66
   4 -15  -3   42.19    1.64
   4 -15  -3   41.67    1.80
   4 -15  -3   42.05    1.66
   4 -15  -2    2.25    0.15
   4 -15  -2    2.11    0.13
   4 -15  -2    1.97    0.26
   4 -15  -2    2.14    0.15
   4 -15  -1   16.20    0.65
   4 -15  -1   15.76    0.66
   4 -15  -1   16.75    0.80
   4 -15  -1   14.64    0.80
   4 -15  -1   15.69    0.64
   4  15   0   45.39    1.79
   4 -15   0   47.23    1.80
   4 -15   0   43.86    1.96
   4 -15   0   48.09    1.95
   4 -15   0   45.96    1.79
   4 -15   1    0.52    0.18
   4  15   1    0.67    0.09
  -4  15  -1    0.68    0.12
   4 -15   1    0.62    0.08
   4 -15   1    0.47    0.19
   4 -15   1    0.54    0.21
  -4  15  -2    2.05    0.16
   4 -15   2    2.27    0.26
   4  15   2    2.28    0.19
   4 -15   2    1.90    0.25
   4  15   2    1.71    0.18
   4 -15   3    1.16    0.22
   4  15   3    0.92    0.15
   4 -15   3    1.16    0.22
  -4  15  -3    0.84    0.13
   4  15   3    0.92    0.17
   4  15   4    4.93    0.29
   4 -15   4    4.85    0.40
   4  15   4    5.03    0.31
  -4  15  -4    5.28    0.28
   4  15   5   -0.03    0.14
  -4  15  -5    0.02    0.11
   4  15   5   -0.06    0.15
   4 -15   5    0.16    0.20
   4  15   6    0.13    0.16
  -4  15  -6   -0.01    0.11
   4  15   7    0.81    0.18
  -4  15  -7    0.74    0.13
  -4  15  -8    0.19    0.11
   4  15   9    0.24    0.09
   4  15   9    0.26    0.13
  -4  15  -9    0.44    0.10
   4  15  10    0.06    0.17
   4  15  10    0.08    0.06
   4 -16 -11    0.45    0.08
   4 -16 -10    7.93    0.36
  -4  16   9    2.30    0.19
   4 -16  -9    2.16    0.14
   4 -16  -9    2.17    0.16
   4 -16  -8    1.69    0.14
  -4  16   8    1.61    0.18
   4 -16  -8    1.54    0.14
  -4  16   7   17.02    0.76
   4 -16  -7   18.16    0.73
   4 -16  -7   16.97    0.90
   4 -16  -6    2.20    0.17
   4 -16  -6    2.36    0.30
  -4  16   6    1.76    0.19
   4 -16  -6    2.30    0.16
   4 -16  -5    1.88    0.15
   4 -16  -5    1.84    0.28
  -4  16   5    1.94    0.19
   4 -16  -5    2.11    0.16
   4 -16  -4   18.29    0.76
   4 -16  -4   20.08    0.78
   4 -16  -4   18.93    0.78
   4 -16  -4   18.51    0.93
   4 -16  -3    6.92    0.30
   4 -16  -3    7.26    0.32
   4 -16  -3    6.30    0.32
   4 -16  -3    7.10    0.47
   4 -16  -3    6.58    0.47
   4 -16  -2   17.48    0.72
   4 -16  -2   18.74    0.74
   4 -16  -2   17.89    0.74
   4 -16  -2   18.39    0.88
   4 -16  -2   16.93    0.89
   4 -16  -1   31.33    1.26
   4 -16  -1   32.97    1.27
   4 -16  -1   32.60    1.28
   4 -16  -1   29.94    1.43
   4 -16  -1   32.66    1.42
   4 -16   0   16.35    0.85
   4 -16   0   16.98    0.84
   4 -16   0   17.31    0.68
   4 -16   0   16.28    0.67
   4 -16   1    0.91    0.21
   4  16   1    1.11    0.10
  -4  16  -1    1.11    0.14
   4 -16   1    0.81    0.10
   4 -16   1    0.98    0.22
   4 -16   1    1.12    0.24
   4  16   2    2.79    0.17
   4  16   2    2.92    0.21
   4 -16   2    2.47    0.29
   4 -16   2    3.19    0.31
  -4  16  -2    3.04    0.20
  -4  16  -3    2.50    0.18
   4  16   3    2.04    0.20
   4 -16   3    2.21    0.26
   4  16   3    2.52    0.20
   4  16   4    0.34    0.15
   4 -16   4    0.23    0.18
  -4  16  -4    0.58    0.12
   4  16   4    0.36    0.15
   4 -16   5    0.46    0.20
   4  16   5    0.59    0.17
   4  16   5    0.32    0.15
  -4  16  -6    0.07    0.12
   4  16   6    0.32    0.17
  -4  16  -7    0.81    0.13
   4  16   7    0.80    0.18
   4  16   8    0.11    0.09
  -4  16  -8    0.06    0.11
   4  16   8    0.04    0.14
   4  16   9    0.19    0.08
  -4  16  -9    0.13    0.09
   4  16   9    0.13    0.12
   4  16  10    0.33    0.19
   4 -17 -11    0.02    0.06
   4 -17 -10    0.19    0.08
   4 -17  -9    0.66    0.11
   4 -17  -9    0.60    0.09
  -4  17   9    0.53    0.14
   4 -17  -8    1.87    0.15
   4 -17  -8    1.98    0.14
  -4  17   8    1.78    0.19
   4 -17  -7    0.42    0.11
  -4  17   7    0.12    0.14
   4 -17  -6    1.82    0.16
  -4  17   6    1.93    0.19
   4 -17  -5   29.60    1.19
   4 -17  -5   27.92    1.34
   4 -17  -5   31.22    1.19
  -4  17   5   27.96    1.20
   4 -17  -4    3.41    0.20
   4 -17  -4    3.03    0.31
   4 -17  -4    3.50    0.20
  -4  17   4    3.28    0.23
   4 -17  -3    1.89    0.15
   4 -17  -3    1.66    0.15
   4 -17  -3    1.94    0.27
   4 -17  -3    2.00    0.28
   4 -17  -2   23.77    1.11
   4 -17  -2   23.93    1.14
   4 -17  -2   24.83    0.96
   4 -17  -2   22.99    0.94
   4 -17  -2   24.10    0.96
   4 -17  -1    3.84    0.34
   4 -17  -1    3.23    0.31
   4 -17  -1    3.45    0.20
   4 -17  -1    3.50    0.18
   4 -17   0    0.16    0.07
   4 -17   0    0.23    0.21
   4 -17   0   -0.02    0.18
  -4  17   0    0.24    0.12
   4 -17   0    0.18    0.09
  -4  17  -1    0.60    0.13
   4  17   1    0.53    0.14
   4 -17   1    0.22    0.19
   4 -17   1    0.47    0.21
   4 -17   1    0.33    0.20
  -4  17  -2    1.29    0.14
   4 -17   2    1.04    0.22
   4 -17   2    1.19    0.23
   4  17   2    1.06    0.16
   4  17   2    1.30    0.12
   4  17   3    1.86    0.19
   4  17   3    1.93    0.15
   4  17   3    2.09    0.20
  -4  17  -3    2.02    0.17
   4 -17   3    1.90    0.27
   4 -17   3    2.22    0.27
   4 -17   4    0.37    0.19
   4  17   4    0.43    0.15
   4  17   4    0.41    0.15
  -4  17  -5    0.47    0.12
   4  17   5    0.36    0.16
  -4  17  -6    0.10    0.11
   4  17   6    0.04    0.15
   4  17   7    0.60    0.11
  -4  17  -7    0.64    0.12
  -4  17  -8    2.43    0.17
   4  17   8    2.38    0.15
   4  17   8    2.05    0.20
   4  17   9    3.28    0.20
  -4  17  -9    3.08    0.17
   4  17   9    3.24    0.16
   4  17  10    0.14    0.19
  -4  18  10   -0.06    0.09
   4 -18 -10    0.00    0.07
   4 -18  -9    0.67    0.09
  -4  18   9    0.90    0.15
   4 -18  -9    0.58    0.10
   4 -18  -8    1.56    0.14
   4 -18  -8    1.79    0.13
   4 -18  -7    6.36    0.32
   4 -18  -7    6.71    0.31
  -4  18   7    6.92    0.36
  -4  18   6   12.39    0.57
   4 -18  -6   12.46    0.54
  -4  18   5   21.27    0.91
   4 -18  -5   22.41    0.88
   4 -18  -5   19.50    1.03
   4 -18  -4    3.90    0.22
  -4  18   4    3.71    0.25
   4 -18  -4    3.69    0.21
   4 -18  -4    2.82    0.33
   4 -18  -4    3.71    0.34
   4 -18  -3   15.65    0.65
   4 -18  -3   15.90    0.65
   4 -18  -3   14.98    0.80
   4 -18  -3   13.78    0.81
   4 -18  -2   59.74    2.33
   4 -18  -2   60.29    2.32
   4 -18  -2   59.49    2.49
   4 -18  -2   56.44    2.51
   4 -18  -1  117.13    4.48
   4 -18  -1  111.77    4.67
   4 -18  -1  117.27    4.64
  -4  18   0   22.65    0.90
   4 -18   0   20.91    1.06
   4 -18   0   23.41    1.05
   4 -18   0   21.03    0.87
  -4  18  -1   11.25    0.50
   4 -18   1   10.83    0.66
   4 -18   1   11.60    0.63
   4 -18   1   10.65    0.64
   4  18   1   11.08    0.51
  -4  18  -2    3.89    0.23
   4 -18   2    3.65    0.36
   4  18   2    4.00    0.21
   4  18   2    4.05    0.25
   4 -18   2    3.72    0.34
   4  18   3    7.14    0.36
   4  18   3    6.70    0.36
   4 -18   3    6.87    0.46
   4 -18   3    6.85    0.48
  -4  18  -4    0.09    0.11
   4  18   4    0.08    0.13
   4  18   4   -0.01    0.15
   4  18   4    0.05    0.10
  -4  18  -5   22.51    0.96
   4  18   5   23.00    0.98
   4  18   5   24.11    0.94
   4  18   6    9.43    0.41
  -4  18  -6    9.14    0.43
   4  18   7    0.75    0.11
   4  18   7    0.56    0.15
  -4  18  -7    0.59    0.12
  -4  18  -8   11.73    0.49
   4  18   8   10.90    0.51
   4  18   8   11.67    0.48
   4  18   9   19.54    0.81
   4  18   9   19.94    0.78
   4 -19 -10    0.17    0.06
  -4  19  10    0.22    0.09
   4 -19  -9    0.40    0.08
   4 -19  -9    0.32    0.08
  -4  19   9    0.44    0.13
   4 -19  -8    0.24    0.09
   4 -19  -8    0.12    0.09
  -4  19   8    0.43    0.14
   4 -19  -7    4.51    0.24
   4 -19  -7    4.51    0.24
   4 -19  -6    4.87    0.26
  -4  19   6    5.19    0.29
   4 -19  -5    0.09    0.11
  -4  19   5    0.01    0.15
   4 -19  -5   -0.06    0.09
  -4  19   4    6.60    0.35
   4 -19  -4    5.33    0.44
   4 -19  -4    5.78    0.47
   4 -19  -4    7.15    0.32
   4 -19  -3    6.99    0.34
   4 -19  -3    7.84    0.34
   4 -19  -3    7.36    0.49
   4 -19  -2    7.27    0.34
   4 -19  -2    6.33    0.49
   4 -19  -2    7.55    0.49
  -4  19   1    0.69    0.14
   4 -19  -1    0.71    0.22
   4 -19  -1    0.70    0.11
   4 -19  -1    0.72    0.21
   4 -19   0   12.60    0.75
  -4  19   0   14.44    0.63
   4 -19   0   15.06    0.60
   4 -19   0   14.06    0.79
   4 -19   0   14.60    0.77
  -4  19  -1   42.36    1.69
   4 -19   1   38.38    1.83
   4 -19   1   43.33    1.83
   4  19   1   44.09    1.70
   4 -19   2   52.27    2.32
   4  19   2   55.94    2.18
   4 -19   2   56.06    2.31
   4  19   3   -0.09    0.09
   4  19   3    0.29    0.14
  -4  19  -3    0.11    0.11
  -4  19  -4    6.69    0.33
   4  19   4    6.52    0.31
   4  19   4    6.47    0.35
   4  19   5    0.39    0.10
  -4  19  -5    0.32    0.12
  -4  19  -6   11.78    0.52
   4  19   6   12.10    0.51
   4  19   6   12.21    0.55
  -4  19  -7    3.75    0.21
   4  19   7    3.69    0.19
   4  19   7    3.93    0.24
  -4  19  -8    4.14    0.21
   4  19   8    4.10    0.23
   4  19   8    4.13    0.20
   4  19   9    0.80    0.18
   4 -20  -9    1.46    0.11
   4 -20  -9    1.35    0.10
  -4  20   9    1.40    0.14
   4 -20  -8    0.20    0.08
   4 -20  -8    0.30    0.08
  -4  20   8    0.38    0.13
   4 -20  -7    0.04    0.09
  -4  20   7    0.32    0.14
   4 -20  -7    0.15    0.10
  -4  20   6    2.52    0.20
   4 -20  -6    2.42    0.16
   4 -20  -6    2.20    0.16
   4 -20  -5    0.38    0.10
  -4  20   5    0.45    0.16
   4 -20  -4    0.15    0.09
  -4  20   4    0.37    0.16
  -4  20   3    1.16    0.18
   4 -20  -3    0.77    0.22
   4 -20  -3    1.07    0.23
   4 -20  -3    0.96    0.12
   4 -20  -2    7.61    0.54
   4 -20  -2    8.49    0.54
   4 -20  -2    9.00    0.39
   4 -20  -1    0.31    0.21
   4 -20  -1    0.44    0.19
   4 -20  -1    0.45    0.10
   4 -20   0    1.13    0.23
   4 -20   0    0.97    0.21
   4 -20   0    0.67    0.22
   4 -20   1    0.24    0.17
   4  20   1    0.22    0.13
  -4  20  -2    0.33    0.12
  -4  20  -3    8.19    0.39
   4  20   4    1.92    0.18
   4  20   4    1.60    0.13
  -4  20  -4    1.69    0.16
   4  20   5   10.74    0.45
  -4  20  -5   10.31    0.47
   4  20   5   10.83    0.49
   4  20   6    1.63    0.12
   4  20   6    1.49    0.16
  -4  20  -6    1.20    0.14
   4  20   7    0.01    0.07
   4  20   7   -0.12    0.11
  -4  20  -7    0.09    0.09
   4  20   8    0.85    0.15
   4  20   8    0.97    0.08
   4  20   9    0.84    0.14
   4 -21  -9    0.31    0.06
  -4  21   9    0.26    0.10
   4 -21  -9    0.29    0.06
   4 -21  -8    0.67    0.09
   4 -21  -8    0.86    0.09
   4 -21  -7    2.99    0.17
  -4  21   7    3.12    0.22
   4 -21  -7    3.22    0.18
   4 -21  -6    0.07    0.09
   4 -21  -6    0.07    0.09
   4 -21  -5    4.07    0.22
   4 -21  -5    3.99    0.21
  -4  21   5    3.74    0.26
   4 -21  -4    0.35    0.11
  -4  21   4    0.52    0.15
   4 -21  -4    0.24    0.09
  -4  21   3    1.48    0.18
  -4  21   2    0.17    0.12
  -4  21   2    0.22    0.15
  -4  21   1    3.28    0.22
  -4  21   0    1.76    0.16
  -4  21  -1    4.45    0.25
  -4  21  -2    0.45    0.13
   4  21   2    0.29    0.14
  -4  21  -3    0.72    0.13
   4  21   3    0.64    0.14
   4  21   4    1.61    0.12
   4  21   4    1.56    0.16
   4  21   4    1.49    0.17
  -4  21  -4    1.58    0.15
   4  21   5    2.57    0.15
   4  21   5    2.93    0.20
  -4  21  -5    2.58    0.18
   4  21   6    0.05    0.07
   4  21   6    0.24    0.11
  -4  21  -6    0.02    0.09
   4  21   7    1.80    0.15
  -4  21  -7    1.93    0.13
   4  21   7    1.85    0.11
   4  21   8    4.24    0.25
  -4  22   9    0.25    0.15
   4 -22  -8    0.78    0.08
  -4  22   8    0.94    0.14
   4 -22  -8    0.96    0.09
  -4  22   7    3.71    0.23
   4 -22  -7    3.55    0.18
   4 -22  -6    0.84    0.11
   4 -22  -6    0.68    0.09
  -4  22   6    0.68    0.15
   4 -22  -5    0.17    0.10
   4 -22  -4    0.40    0.11
   4 -22  -3    0.19    0.09
  -4  22   3    0.22    0.12
  -4  22   3    0.08    0.14
   4 -22  -2    0.18    0.09
  -4  22   2    0.47    0.13
  -4  22   2    0.68    0.15
  -4  22   1    0.54    0.13
   4 -22  -1    0.52    0.09
   4  22   0    1.82    0.17
  -4  22   0    1.46    0.15
   4  22   1    0.86    0.15
  -4  22  -1    1.14    0.14
   4  22   2    0.23    0.13
  -4  22  -2    0.05    0.11
   4  22   3    1.56    0.17
  -4  22  -3    1.45    0.15
   4  22   4    0.22    0.12
  -4  22  -4    0.23    0.11
   4  22   5    1.58    0.10
  -4  22  -5    1.48    0.14
   4  22   5    1.55    0.15
   4  22   6    0.36    0.06
   4  22   6    0.56    0.11
  -4  22  -6    0.53    0.09
   4  22   7    0.47    0.10
   4 -23  -8    0.20    0.06
  -4  23   8    0.30    0.17
   4 -23  -7    1.11    0.10
  -4  23   7    1.19    0.15
   4 -23  -6    0.36    0.09
  -4  23   6    0.41    0.13
   4 -23  -5   -0.02    0.09
  -4  23   5    0.04    0.13
   4 -23  -4    0.56    0.10
  -4  23   4    0.65    0.13
  -4  23   3    0.40    0.12
   4 -23  -3    0.18    0.09
  -4  23   2    0.28    0.12
   4 -23  -2    0.18    0.09
  -4  23   1    0.30    0.11
   4 -23  -1    0.16    0.08
   4  23  -1    0.05    0.12
  -4  23   0    0.65    0.13
   4  23   0    0.58    0.14
  -4  23  -1    0.25    0.12
   4  23   1    0.20    0.13
  -4  23  -2    0.03    0.11
   4  23   2    0.04    0.13
  -4  23  -3    0.55    0.11
   4  23   3    0.50    0.13
  -4  23  -4    0.26    0.10
  -4  23  -5    0.02    0.09
  -4  23  -6    0.64    0.09
   4 -23   7    0.54    0.13
  -4  24   8    0.42    0.19
   4 -24  -7    0.34    0.07
  -4  24   7    0.51    0.19
  -4  24   7    0.33    0.07
   4 -24  -6    0.08    0.07
  -4  24   6   -0.06    0.12
  -4  24   6   -0.01    0.08
   4 -24  -5    0.00    0.08
  -4  24   5    0.17    0.13
  -4  24   5    0.12    0.09
   4 -24  -4    0.21    0.08
  -4  24   4    0.12    0.13
  -4  24   4    0.12    0.10
   4 -24  -3    0.00    0.08
  -4  24   3    0.25    0.14
  -4  24   3    0.21    0.11
   4 -24  -2    0.00    0.08
  -4  24   2    0.03    0.12
  -4  24   2    0.16    0.11
  -4  24   1    0.79    0.14
   4 -24  -1    0.50    0.08
  -4  24   1    0.40    0.12
   4  24  -1    0.62    0.13
  -4  24   0    0.07    0.12
  -4  24   0    0.20    0.11
   4  24   0   -0.15    0.12
  -4  24  -1    0.12    0.11
  -4  24  -1    0.21    0.11
   4  24   1    0.04    0.12
  -4  24  -2    0.09    0.10
  -4  24  -2    0.09    0.10
   4  24   2    0.19    0.12
  -4  24  -3    0.29    0.09
  -4  24  -3    0.29    0.10
   4  24   3    0.25    0.11
  -4  24  -4    0.32    0.09
  -4  24  -5    0.39    0.08
  -4  25   7   -0.03    0.21
   4 -25  -6    0.08    0.06
  -4  25   6    0.09    0.21
  -4  25   6    0.13    0.07
   4 -25  -5    0.19    0.07
  -4  25   5    0.09    0.08
   4 -25  -4    0.06    0.07
  -4  25   4    0.08    0.12
  -4  25   4    0.15    0.09
  -4  25   3    0.09    0.12
   4 -25  -3    0.06    0.07
  -4  25   3    0.05    0.09
   4  25  -3    0.01    0.10
  -4  25   2    0.08    0.12
   4 -25  -2   -0.05    0.07
  -4  25   2    0.07    0.10
   4  25  -2    0.14    0.11
  -4  25   1    0.05    0.12
  -4  25   1    0.04    0.10
   4  25  -1   -0.01    0.11
  -4  25   0    0.24    0.11
  -4  25   0    0.04    0.10
   4  25   0    0.29    0.12
  -4  25  -1    0.06    0.10
  -4  25  -1    0.05    0.09
   4  25   1    0.02    0.11
  -4  25  -2   -0.06    0.09
  -4  25  -2    0.03    0.09
   4  25   2    0.12    0.11
  -4  25  -3    0.10    0.08
  -4  25  -4    0.35    0.08
  -4  26   6    0.66    0.22
   4 -26  -5    3.03    0.15
  -4  26   5    3.36    0.26
   4  26  -5    3.17    0.18
  -4  26   4    0.49    0.18
   4 -26  -4    0.33    0.06
  -4  26   4    0.28    0.08
   4  26  -4    0.49    0.10
  -4  26   3    0.21    0.12
   4 -26  -3    0.24    0.06
  -4  26   3    0.31    0.08
   4  26  -3    0.27    0.10
  -4  26   2    0.31    0.11
   4 -26  -2    0.27    0.06
  -4  26   2    0.20    0.08
   4  26  -2    0.30    0.10
   4  26  -1    0.35    0.10
  -4  26   1    0.29    0.09
  -4  26   1    0.43    0.11
  -4  26   0    0.05    0.08
   4  26   0    0.06    0.10
   4 -26   0    0.19    0.07
  -4  26   0    0.20    0.10
   4  26   1    0.15    0.10
  -4  26  -1    0.16    0.09
  -4  26  -1    0.20    0.09
  -4  26  -2    0.20    0.08
   4  26   2    0.14    0.12
  -4  26  -3    0.20    0.07
  -4  27   5    2.41    0.23
  -4  27   4    1.84    0.24
   4  27  -3    0.93    0.15
  -4  27   3    0.68    0.20
   4  27  -2    0.10    0.14
  -4  27   2    0.15    0.07
  -4  27   2    0.15    0.15
   4  27  -1    0.47    0.15
  -4  27   1    0.17    0.07
  -4  27   1    0.36    0.13
   4  27   0    1.25    0.17
  -4  27   0    1.16    0.10
  -4  27   0    1.31    0.13
   4  27   1    0.09    0.16
   4 -27   1    0.03    0.07
   4 -27   2    0.68    0.12
   4 -27   3    0.03    0.13
  -4  28   3    0.40    0.17
  -4  28   2    1.59    0.19
  -4  28   1    0.97    0.17
   5   0 -14    0.10    0.05
   5   0 -14    0.02    0.17
  -5   0  14    0.05    0.07
   5   0 -13    0.05    0.12
   5   0 -12    0.00    0.10
   5   0 -11    0.32    0.16
   5   0 -11    0.05    0.11
   5   0 -10    0.19    0.17
   5   0 -10    0.11    0.27
   5   0 -10    0.14    0.24
   5   0 -10    0.34    0.13
   5   0  -9    0.05    0.16
   5   0  -9   -0.36    0.31
   5   0  -9    0.17    0.27
   5   0  -9    0.04    0.12
   5   0  -9    0.04    0.13
   5   0  -8    0.09    0.14
   5   0  -8   -0.03    0.28
   5   0  -8   -0.03    0.24
   5   0  -8    0.03    0.11
   5   0  -8    0.01    0.12
   5   0  -7   -0.02    0.13
   5   0  -7    0.02    0.10
   5   0  -7    0.08    0.11
   5   0  -7    0.14    0.25
   5   0  -7    0.13    0.21
   5   0  -6    0.15    0.09
   5   0  -6    0.17    0.22
   5   0  -6    0.16    0.22
   5   0  -6    0.09    0.09
   5   0  -6    0.13    0.07
   5   0  -5    0.04    0.21
   5   0  -5    0.06    0.18
   5   0  -5   -0.04    0.09
   5   0  -4    0.75    0.22
   5   0  -3   -0.03    0.09
   5   0  -3    0.03    0.08
   5   0  -2    0.89    0.09
   5   0  -2    0.88    0.10
   5   0  -2    1.07    0.13
   5   0  -2    1.16    0.10
   5   0  -1   -0.06    0.07
   5   0  -1   -0.05    0.08
   5   0  -1   -0.07    0.10
   5   0  -1    0.00    0.08
   5   0   0    0.12    0.07
   5   0   0    0.18    0.08
   5   0   0    0.18    0.11
   5   0   0    0.21    0.08
   5   0   1    0.18    0.08
   5   0   1   -0.01    0.07
   5   0   2   15.70    0.74
   5   0   2   15.62    0.59
   5   0   2   14.79    0.59
   5   0   2   13.73    0.58
   5   0   3    0.07    0.09
   5   0   3    0.06    0.07
   5   0   4    0.15    0.07
   5   0   4    0.14    0.20
   5   0   4    0.26    0.10
   5   0   5    0.11    0.13
   5   0   5   -0.08    0.22
   5   0   5    0.03    0.07
   5   0   5   -0.08    0.11
   5   0   6    2.04    0.30
   5   0   6    2.31    0.20
   5   0   6    1.98    0.17
   5   0   7    0.04    0.13
   5   0   7    0.21    0.15
   5   0   7    0.19    0.24
   5   0   8    0.42    0.24
   5   0   9   -0.09    0.11
   5   0  10    0.43    0.11
   5   0  11   -0.13    0.09
   5   0  12    0.41    0.14
  -5   0 -12    0.28    0.19
  -5  -1  14    0.19    0.07
  -5   1  14    0.20    0.07
   5  -1 -14    0.24    0.17
   5   1 -14    0.10    0.17
   5   1 -14    0.06    0.05
   5  -1 -14    0.10    0.05
   5   1 -13   -0.01    0.11
   5  -1 -13    0.16    0.12
   5   1 -12    0.22    0.11
   5  -1 -12    0.17    0.11
   5   1 -11    0.13    0.14
   5  -1 -11    0.17    0.15
   5   1 -11    0.18    0.12
   5  -1 -11    0.13    0.11
   5   1 -10    0.13    0.14
   5   1 -10   -0.07    0.16
   5  -1 -10    0.18    0.16
   5   1 -10    0.05    0.12
   5  -1 -10   -0.05    0.11
   5  -1 -10    0.04    0.26
   5   1 -10    0.26    0.27
   5   1 -10    0.27    0.26
   5  -1 -10    0.28    0.25
   5   1  -9    0.86    0.15
   5  -1  -9    1.21    0.18
   5   1  -9    1.19    0.18
   5   1  -9    1.18    0.14
   5  -1  -9    1.02    0.14
   5   1  -9    1.11    0.29
   5   1  -9    0.43    0.26
   5  -1  -9    0.47    0.31
   5  -1  -9    0.66    0.26
   5   1  -8    0.51    0.12
   5   1  -8    0.37    0.15
   5  -1  -8    0.63    0.16
   5   1  -8    0.41    0.12
   5  -1  -8    0.35    0.12
   5   1  -8    0.46    0.27
   5  -1  -8    0.29    0.28
   5   1  -8    0.33    0.25
   5  -1  -8    0.15    0.25
   5   1  -7    0.66    0.12
   5   1  -7    0.63    0.25
   5  -1  -7    0.34    0.24
   5   1  -7    0.34    0.24
   5  -1  -7    0.76    0.25
   5   1  -7    0.70    0.12
   5  -1  -7    0.54    0.11
   5  -1  -7    0.59    0.14
   5   1  -7    0.74    0.14
   5  -1  -6    0.05    0.07
   5   1  -6    0.04    0.09
   5  -1  -6    0.05    0.09
   5  -1  -6    0.12    0.22
   5   1  -6   -0.27    0.24
   5   1  -6    0.02    0.19
   5  -1  -6    0.05    0.20
   5   1  -6    0.00    0.06
   5   1  -6    0.01    0.09
   5   1  -5    0.15    0.20
   5  -1  -5    0.02    0.19
   5   1  -5    0.06    0.20
   5  -1  -5    0.20    0.19
   5   1  -5    0.15    0.08
   5   1  -5    0.14    0.08
   5  -1  -5   -0.03    0.08
   5  -1  -4    1.70    0.15
   5   1  -4    1.65    0.24
   5  -1  -4    1.84    0.26
   5   1  -3    0.21    0.08
   5  -1  -3    0.21    0.08
   5  -1  -3    0.16    0.07
   5  -1  -3    0.21    0.10
   5   1  -3    0.17    0.07
   5   1  -2    0.14    0.08
   5  -1  -2    0.15    0.08
   5   1  -2    0.04    0.08
   5  -1  -2    0.04    0.08
   5   1  -2    0.07    0.08
   5  -1  -2    0.05    0.10
   5   1  -2    0.04    0.07
   5  -1  -2    0.15    0.07
   5   1  -1    5.73    0.27
   5  -1  -1    6.00    0.27
   5   1  -1    6.22    0.27
   5  -1  -1    6.17    0.27
   5  -1  -1    6.66    0.33
   5   1  -1    6.23    0.31
   5   1  -1    5.99    0.26
   5   1   0    0.15    0.08
   5  -1   0    0.04    0.08
   5  -1   0    0.10    0.11
   5   1   0    0.05    0.08
   5  -1   0   -0.01    0.08
   5   1   0    0.06    0.07
   5  -1   0    0.06    0.07
   5   1   1    3.77    0.20
   5  -1   1    3.90    0.19
   5   1   1    4.12    0.19
   5  -1   1    4.28    0.19
   5   1   2    7.44    0.31
   5  -1   2    7.07    0.31
   5  -1   2    7.22    0.46
   5   1   2    7.59    0.46
   5  -1   2    7.25    0.31
   5   1   2    7.18    0.32
   5  -1   2    7.37    0.32
   5   1   3    5.97    0.28
   5  -1   3    6.20    0.28
   5   1   3    6.11    0.27
   5  -1   3    5.94    0.27
   5   1   4    1.59    0.13
   5  -1   4    1.54    0.13
   5   1   4    1.91    0.26
   5  -1   4    1.33    0.24
   5  -1   4    1.42    0.10
   5   1   4    1.42    0.11
   5   1   5    0.69    0.24
   5  -1   5    0.71    0.24
   5  -1   5    0.55    0.08
   5   1   5    0.52    0.08
   5   1   5    0.28    0.11
   5  -1   5    0.74    0.12
   5  -1   5    0.53    0.14
   5   1   5    0.48    0.14
   5   1   6    1.46    0.12
   5   1   6    0.98    0.27
   5  -1   6    1.21    0.27
   5   1   6    1.52    0.18
   5   1   6    1.24    0.15
   5  -1   6    1.34    0.15
   5  -1   7    2.90    0.34
   5   1   7    2.68    0.34
   5   1   7    3.16    0.24
   5   1   7    2.69    0.20
   5  -1   7    2.83    0.20
   5   1   8    0.25    0.23
   5  -1   8   -0.12    0.23
   5   1   9    0.15    0.12
   5  -1   9    0.06    0.11
   5   1  10    0.43    0.11
   5  -1  10    0.46    0.11
   5   1  11    0.05    0.08
   5  -1  11   -0.07    0.08
   5  -1  12    0.10    0.14
   5   1  12    0.19    0.14
  -5   1 -12    0.43    0.20
  -5  -1 -12    0.51    0.19
   5  -2 -14    1.07    0.08
   5   2 -14    1.38    0.18
   5  -2 -14    1.06    0.17
   5   2 -13    1.47    0.15
   5  -2 -13    1.50    0.15
   5   2 -12    0.37    0.11
   5  -2 -12    0.05    0.10
   5   2 -11    0.75    0.12
   5  -2 -11    0.81    0.12
   5  -2 -11    0.89    0.17
   5   2 -11    0.51    0.16
   5   2 -10   -0.55    0.29
   5  -2 -10   -0.15    0.28
   5   2 -10   -0.03    0.24
   5  -2 -10    0.20    0.27
   5  -2 -10    0.29    0.16
   5   2 -10    0.24    0.16
   5   2  -9    0.14    0.27
   5  -2  -9    0.07    0.28
   5   2  -9   -0.10    0.24
   5  -2  -9    0.07    0.26
   5   2  -9    0.27    0.13
   5   2  -9    0.26    0.12
   5  -2  -9    0.34    0.12
   5   2  -9    0.20    0.16
   5  -2  -9    0.14    0.16
   5  -2  -8   -0.16    0.26
   5   2  -8    0.36    0.27
   5   2  -8   -0.09    0.23
   5  -2  -8    0.03    0.25
   5   2  -8    0.21    0.11
   5   2  -8    0.24    0.11
   5  -2  -8    0.04    0.11
   5  -2  -8    0.10    0.14
   5   2  -8    0.40    0.15
   5   2  -7    0.57    0.25
   5  -2  -7    1.42    0.29
   5   2  -7    1.39    0.28
   5  -2  -7    1.31    0.27
   5  -2  -7    1.36    0.16
   5   2  -7    1.06    0.15
   5  -2  -7    1.20    0.12
   5   2  -7    1.02    0.12
   5   2  -7    1.29    0.13
   5   2  -6    1.32    0.13
   5   2  -6    1.69    0.13
   5  -2  -6    1.56    0.12
   5  -2  -6    1.48    0.11
   5   2  -6    1.59    0.28
   5  -2  -6    1.20    0.26
   5   2  -6    1.06    0.23
   5  -2  -6    1.30    0.25
   5   2  -5    0.52    0.20
   5  -2  -5    0.45    0.21
   5   2  -5    0.39    0.21
   5  -2  -5    0.71    0.23
   5  -2  -5    0.52    0.12
   5  -2  -5    0.61    0.08
   5   2  -5    0.74    0.10
   5  -2  -5    0.68    0.09
   5   2  -4    2.94    0.29
   5  -2  -4    2.73    0.30
   5  -2  -4    2.86    0.21
   5  -2  -3    0.13    0.11
   5   2  -3    0.18    0.07
   5  -2  -3    0.15    0.08
   5   2  -3    0.12    0.08
   5  -2  -3    0.13    0.07
   5   2  -2    5.81    0.25
   5  -2  -2    5.88    0.25
   5   2  -2    5.73    0.25
   5  -2  -2    5.46    0.31
   5  -2  -2    5.44    0.25
   5   2  -2    5.27    0.25
   5   2  -1    2.86    0.16
   5  -2  -1    2.97    0.16
   5  -2  -1    2.79    0.15
   5   2  -1    2.79    0.15
   5  -2  -1    2.98    0.16
   5  -2  -1    3.22    0.22
   5   2  -1    2.99    0.15
   5  -2   0    0.24    0.09
   5   2   0    0.08    0.08
   5  -2   0    0.21    0.13
   5   2   0    0.27    0.08
   5   2   0    0.18    0.08
   5  -2   0    0.26    0.08
   5  -2   1    0.00    0.07
   5   2   1    0.04    0.07
   5   2   1    0.06    0.08
   5  -2   1    0.03    0.08
   5  -2   1   -0.01    0.06
   5  -2   2    0.31    0.08
   5   2   2    0.32    0.09
   5  -2   2    0.28    0.07
   5  -2   2    0.28    0.07
   5   2   2    0.29    0.08
   5  -2   2    0.54    0.19
   5   2   2    0.13    0.19
   5   2   3    0.04    0.06
   5   2   3    0.03    0.07
   5  -2   3    0.07    0.06
   5   2   3   -0.01    0.09
   5  -2   3    0.02    0.09
   5   2   4    3.48    0.31
   5  -2   4    3.64    0.31
   5   2   4    3.25    0.18
   5  -2   4    3.04    0.18
   5  -2   4    3.16    0.16
   5   2   4    3.16    0.17
   5   2   5    1.61    0.14
   5  -2   5    1.49    0.13
   5   2   5    1.25    0.11
   5   2   5    1.71    0.17
   5   2   5    1.33    0.26
   5  -2   5    1.19    0.25
   5   2   6    0.20    0.08
   5   2   6    0.17    0.15
   5   2   6    0.26    0.12
   5  -2   6    0.21    0.12
   5   2   6   -0.04    0.23
   5  -2   6    0.11    0.23
   5   2   7    8.26    0.36
   5   2   7    8.27    0.42
   5  -2   7    7.81    0.53
   5   2   7    7.98    0.54
   5   2   7    8.00    0.38
   5  -2   7    8.28    0.38
   5   2   8    0.52    0.24
   5  -2   8    0.14    0.23
   5   2   8    0.28    0.15
   5   2   9    3.08    0.20
   5  -2   9    3.29    0.20
   5   2  10    0.55    0.11
   5  -2  10    0.59    0.11
   5   2  11    1.27    0.11
   5  -2  11    1.35    0.11
   5   2  12    0.36    0.13
   5  -2  12   -0.08    0.14
  -5   2 -12    0.16    0.19
  -5  -2 -12    0.20    0.20
   5  -3 -14    1.01    0.17
   5   3 -14    0.99    0.17
   5  -3 -13    2.76    0.15
   5   3 -13    2.88    0.19
   5  -3 -13    2.53    0.18
   5   3 -12    1.91    0.15
   5  -3 -12    2.12    0.15
   5   3 -11    2.51    0.20
   5  -3 -11    2.52    0.18
   5   3 -11    2.85    0.18
   5   3 -11    2.44    0.21
   5  -3 -11    2.31    0.21
   5  -3 -10   13.74    0.87
   5  -3 -10   14.03    0.85
   5   3 -10   12.73    0.83
   5   3 -10   13.59    0.86
   5   3 -10   15.35    0.66
   5  -3 -10   15.76    0.67
   5   3  -9   17.49    0.73
   5   3  -9   16.02    0.73
   5  -3  -9   16.64    0.74
   5   3  -9   15.87    0.93
   5  -3  -9   14.34    0.90
   5   3  -9   15.27    0.93
   5  -3  -9   13.40    0.91
   5   3  -9   18.08    0.71
   5  -3  -9   17.71    0.70
   5   3  -8    1.46    0.17
   5  -3  -8    1.48    0.18
   5   3  -8    1.52    0.15
   5   3  -8    1.62    0.14
   5  -3  -8    1.65    0.14
   5  -3  -8    1.46    0.33
   5   3  -8    1.44    0.31
   5  -3  -8    0.97    0.28
   5   3  -8    0.96    0.29
   5   3  -7    4.13    0.22
   5  -3  -7    4.46    0.22
   5   3  -7    3.73    0.24
   5  -3  -7    3.66    0.24
   5   3  -7    3.56    0.38
   5  -3  -7    3.89    0.39
   5  -3  -7    3.86    0.38
   5   3  -7    4.00    0.40
   5  -3  -7    4.14    0.20
   5   3  -7    4.49    0.23
   5  -3  -6    0.79    0.15
   5   3  -6    1.22    0.25
   5   3  -6    0.72    0.23
   5  -3  -6    0.50    0.22
   5  -3  -6    0.91    0.25
   5  -3  -6    0.86    0.09
   5   3  -6    1.00    0.11
   5  -3  -6    0.87    0.10
   5   3  -6    0.92    0.11
   5  -3  -5    6.64    0.29
   5   3  -5    6.65    0.29
   5  -3  -5    6.55    0.29
   5   3  -5    6.38    0.45
   5   3  -5    6.37    0.44
   5  -3  -5    6.52    0.43
   5  -3  -5    6.17    0.44
   5  -3  -4    0.05    0.11
   5  -3  -4    0.14    0.07
   5  -3  -4    0.02    0.18
   5   3  -4    0.21    0.19
   5   3  -3   29.84    1.18
   5  -3  -3   29.76    1.18
   5  -3  -3   30.39    1.18
   5   3  -3   31.10    1.18
   5  -3  -3   30.62    1.25
   5   3  -2   39.72    1.54
   5  -3  -2   40.80    1.54
   5  -3  -2   39.25    1.54
   5   3  -2   40.15    1.55
   5  -3  -2   40.39    1.55
   5   3  -2   39.26    1.54
   5  -3  -2   39.48    1.61
   5  -3  -1    0.07    0.12
   5   3  -1    0.28    0.08
   5  -3  -1    0.23    0.08
   5  -3  -1    0.30    0.07
   5   3  -1    0.24    0.08
   5  -3  -1    0.30    0.07
   5   3  -1    0.12    0.08
   5  -3  -1    0.20    0.08
   5   3   0    0.98    0.09
   5  -3   0    0.82    0.08
   5   3   0    0.80    0.10
   5  -3   0    0.78    0.10
   5  -3   0    0.68    0.15
   5  -3   0    0.84    0.09
   5   3   0    0.84    0.09
   5   3   1    0.03    0.08
   5  -3   1    0.08    0.08
   5  -3   1    0.07    0.06
   5   3   1   -0.05    0.08
   5  -3   1   -0.05    0.06
   5  -3   2    0.13    0.08
   5   3   2    0.17    0.08
   5  -3   2    0.22    0.18
   5   3   2    0.22    0.19
   5  -3   2    0.16    0.06
   5   3   2    0.22    0.08
   5  -3   2    0.06    0.06
   5  -3   3   10.14    0.41
   5   3   3   10.85    0.42
   5   3   3   10.33    0.43
   5  -3   3   10.65    0.43
   5  -3   4    0.41    0.15
   5   3   4    0.60    0.10
   5  -3   4    0.32    0.10
   5   3   4    0.52    0.14
   5   3   4    0.26    0.20
   5   3   4    0.32    0.09
   5   3   5    5.08    0.26
   5  -3   5    5.42    0.26
   5  -3   5    5.46    0.40
   5   3   5    4.77    0.39
   5   3   5    5.03    0.25
   5   3   5    5.65    0.30
   5  -3   6   12.22    0.51
   5   3   6   11.78    0.51
   5  -3   6   12.56    0.67
   5   3   6   10.74    0.65
   5   3   6   11.51    0.50
   5   3   6   12.88    0.57
   5  -3   7    2.48    0.18
   5   3   7    2.58    0.19
   5   3   7    2.37    0.32
   5  -3   7    1.99    0.30
   5   3   7    2.55    0.16
   5   3   7    2.67    0.24
   5   3   8    4.80    0.29
   5   3   8    4.53    0.41
   5  -3   8    4.07    0.38
   5   3   9    0.14    0.11
   5  -3   9    0.05    0.11
   5   3  10    0.15    0.10
   5  -3  10    0.16    0.10
   5   3  11   -0.05    0.08
   5  -3  11    0.00    0.07
  -5   3 -12    0.15    0.18
  -5  -3 -12    0.52    0.19
   5   4 -13    5.68    0.28
   5  -4 -13    5.58    0.28
   5  -4 -13    5.40    0.25
   5  -4 -12    0.83    0.14
   5   4 -12    0.77    0.14
   5   4 -12    0.85    0.11
   5  -4 -12    0.85    0.11
   5   4 -11    0.25    0.14
   5  -4 -11    0.19    0.14
   5   4 -11    0.27    0.11
   5  -4 -11    0.26    0.10
   5   4 -11    0.34    0.13
   5   4 -10   16.65    0.99
   5  -4 -10   20.00    1.03
   5   4 -10   17.74    1.03
   5  -4 -10   16.60    1.01
   5   4 -10   20.00    0.82
   5  -4 -10   19.44    0.82
   5   4  -9   18.32    0.81
   5  -4  -9   17.80    0.81
   5   4  -9   19.90    0.78
   5  -4  -9   20.67    0.78
   5   4  -9   16.29    0.99
   5  -4  -9   15.45    0.97
   5  -4  -9   15.97    0.99
   5   4  -9   17.22    1.02
   5   4  -9   20.67    0.81
   5   4  -8   12.90    0.60
   5  -4  -8   13.37    0.60
   5   4  -8   13.80    0.59
   5   4  -8   14.18    0.57
   5  -4  -8   14.45    0.57
   5   4  -8   11.65    0.75
   5  -4  -8   11.90    0.75
   5   4  -8   13.18    0.80
   5  -4  -8   11.06    0.76
   5  -4  -7    9.56    0.65
   5   4  -7    9.36    0.63
   5  -4  -7    9.55    0.63
   5   4  -7   10.79    0.67
   5  -4  -7   11.31    0.47
   5   4  -7   11.91    0.47
   5   4  -7   10.73    0.49
   5  -4  -7   10.26    0.49
   5   4  -7   11.16    0.48
   5  -4  -7    9.57    0.55
   5  -4  -7   10.94    0.46
   5  -4  -6    3.68    0.19
   5  -4  -6    3.76    0.29
   5   4  -6    3.19    0.34
   5  -4  -6    3.43    0.35
   5  -4  -6    3.57    0.36
   5   4  -6    3.45    0.34
   5   4  -6    4.29    0.20
   5  -4  -6    4.01    0.20
   5   4  -5    2.34    0.29
   5  -4  -5    1.82    0.26
   5   4  -5    2.67    0.29
   5  -4  -5    2.60    0.28
   5  -4  -5    2.64    0.15
   5  -4  -5    2.26    0.21
   5   4  -4    3.79    0.34
   5  -4  -4    4.29    0.35
   5  -4  -4    4.36    0.21
   5  -4  -4    4.51    0.20
   5  -4  -4    4.18    0.20
   5   4  -3   21.17    0.84
   5   4  -3   21.14    0.84
   5  -4  -3   22.24    0.84
   5  -4  -3   20.66    0.92
   5  -4  -3   21.31    0.84
   5  -4  -2    2.32    0.13
   5   4  -2    2.35    0.13
   5  -4  -2    2.60    0.20
   5   4  -2    2.42    0.14
   5  -4  -2    2.31    0.13
   5   4  -1   12.30    0.50
   5  -4  -1   12.53    0.50
   5   4  -1   11.91    0.50
   5  -4  -1   12.52    0.50
   5  -4  -1   12.53    0.50
   5  -4  -1   12.60    0.58
   5   4  -1   12.43    0.50
   5  -4   0    4.86    0.21
   5   4   0    4.59    0.22
   5  -4   0    4.72    0.21
   5   4   0    4.81    0.22
   5  -4   0    4.87    0.22
   5   4   0    4.53    0.22
   5  -4   0    4.58    0.22
   5   4   1    0.62    0.09
   5  -4   1    0.76    0.09
   5  -4   1    0.73    0.08
   5  -4   1    0.74    0.08
   5   4   1    0.69    0.09
   5  -4   2    6.49    0.41
   5   4   2    5.51    0.40
   5  -4   2    5.82    0.26
   5  -4   2    6.01    0.36
   5   4   2    5.42    0.25
   5   4   2    5.56    0.26
   5  -4   2    5.79    0.26
   5  -4   2    5.94    0.25
   5   4   2    5.90    0.26
   5   4   3    0.32    0.09
   5  -4   3    0.40    0.09
   5  -4   3    0.31    0.20
   5  -4   3    0.50    0.07
   5   4   3    0.37    0.08
   5   4   4   16.29    0.64
   5   4   4   14.27    0.61
   5  -4   4   15.08    0.61
   5   4   4   14.28    0.60
   5  -4   4   14.09    0.71
   5  -4   5    6.70    0.44
   5  -4   5    7.32    0.33
   5   4   5    7.14    0.33
   5   4   5    7.49    0.47
   5  -4   5    6.70    0.46
   5   4   5    8.27    0.38
   5   4   5    7.18    0.33
   5   4   6    1.16    0.18
   5   4   6    1.05    0.11
   5   4   6    1.21    0.14
   5  -4   6    1.23    0.14
   5   4   6    1.15    0.26
   5  -4   6    0.86    0.24
   5   4   7    0.28    0.16
   5   4   7    0.27    0.10
   5   4   7    0.33    0.12
   5  -4   7    0.21    0.11
   5   4   7    0.02    0.23
   5  -4   7    0.02    0.22
   5   4   8    0.82    0.25
   5  -4   8    0.37    0.21
   5   4   8    0.78    0.17
   5   4   9    0.19    0.11
   5  -4   9    0.24    0.10
   5   4   9    0.23    0.14
   5   4  10    0.09    0.09
   5  -4  10    0.22    0.09
   5   4  11    0.04    0.07
   5  -4  11    0.08    0.07
  -5  -4 -12   -0.16    0.18
  -5   4 -12   -0.12    0.18
  -5   5  13    0.10    0.09
  -5  -5  13    0.23    0.08
   5  -5 -13    0.11    0.07
   5  -5 -13    0.15    0.10
   5   5 -13    0.17    0.10
   5  -5 -13    0.14    0.07
   5   5 -12   18.17    0.76
   5  -5 -12   18.19    0.76
   5   5 -11    0.87    0.15
   5  -5 -11    0.56    0.14
   5   5 -11    0.69    0.14
   5   5 -11    0.67    0.11
   5  -5 -11    0.65    0.11
   5   5 -10   22.72    0.90
   5  -5 -10   21.54    0.89
   5   5 -10   19.87    1.08
   5  -5 -10   19.26    1.08
   5   5 -10   20.08    1.10
   5  -5 -10   18.06    1.08
   5  -5  -9    0.21    0.15
   5   5  -9    0.39    0.14
   5   5  -9    0.52    0.13
   5   5  -9    0.26    0.11
   5  -5  -9    0.36    0.11
   5   5  -9    0.38    0.26
   5  -5  -9    0.61    0.28
   5   5  -9    0.31    0.24
   5  -5  -9    0.16    0.25
   5   5  -8    2.02    0.16
   5  -5  -8    2.11    0.15
   5   5  -8    2.38    0.17
   5   5  -8    1.94    0.18
   5  -5  -8    1.94    0.18
   5  -5  -8    1.77    0.24
   5   5  -8    1.67    0.32
   5  -5  -8    1.34    0.30
   5   5  -8    1.98    0.32
   5  -5  -8    2.23    0.32
   5  -5  -7    8.69    0.58
   5   5  -7    8.59    0.59
   5   5  -7    8.96    0.61
   5  -5  -7    8.50    0.58
   5   5  -7   10.15    0.42
   5  -5  -7   10.21    0.42
   5   5  -7    9.92    0.45
   5  -5  -7    8.64    0.44
   5   5  -7    9.89    0.43
   5  -5  -7    8.82    0.51
   5  -5  -7    9.42    0.41
   5   5  -6   19.87    0.77
   5  -5  -6   19.96    0.77
   5   5  -6   17.15    0.94
   5  -5  -6   15.79    0.92
   5  -5  -6   17.93    0.93
   5   5  -6   17.66    0.93
   5  -5  -6   18.14    0.87
   5   5  -6   18.63    0.79
   5  -5  -6   19.41    0.77
   5  -5  -5    4.27    0.29
   5  -5  -5    3.38    0.33
   5   5  -5    3.84    0.35
   5   5  -5    3.84    0.35
   5  -5  -5    3.76    0.34
   5  -5  -5    4.40    0.21
   5  -5  -5    4.43    0.21
   5   5  -4   12.50    0.63
   5  -5  -4   10.35    0.60
   5  -5  -4   11.29    0.47
   5  -5  -4   10.31    0.54
   5  -5  -4   11.21    0.46
   5  -5  -4   11.48    0.46
   5  -5  -3    0.52    0.09
   5  -5  -3    0.53    0.08
   5   5  -3    0.36    0.07
   5  -5  -3    0.55    0.07
   5  -5  -2    5.59    0.25
   5  -5  -2    6.03    0.25
   5   5  -2    5.72    0.25
   5   5  -2    5.37    0.25
   5   5  -1   11.62    0.48
   5  -5  -1   12.01    0.48
   5  -5  -1   11.84    0.48
   5   5  -1   11.85    0.48
   5   5  -1   11.76    0.48
   5  -5  -1   12.04    0.48
   5  -5   0    4.15    0.18
   5   5   0    3.92    0.19
   5  -5   0    3.83    0.19
   5  -5   0    3.81    0.19
   5   5   0    3.93    0.19
   5  -5   0    4.08    0.19
   5   5   0    3.93    0.19
   5  -5   1   10.40    0.42
   5   5   1    9.83    0.42
   5  -5   1   10.86    0.42
   5   5   1    9.84    0.42
   5  -5   1   10.33    0.52
   5  -5   1   10.06    0.41
   5   5   1   10.11    0.42
   5   5   2    0.06    0.08
   5  -5   2    0.04    0.08
   5   5   2    0.14    0.07
   5   5   2   -0.07    0.10
   5  -5   2    0.04    0.06
   5   5   2   -0.02    0.08
   5  -5   2    0.02    0.16
   5   5   2   -0.11    0.17
   5  -5   2    0.03    0.06
   5  -5   2    0.22    0.16
   5   5   3    0.07    0.08
   5  -5   3    0.04    0.08
   5  -5   3   -0.15    0.18
   5   5   3   -0.04    0.17
   5   5   3    0.09    0.08
   5  -5   3    0.07    0.12
   5   5   4    4.51    0.26
   5   5   4    4.01    0.21
   5  -5   4    4.14    0.21
   5   5   4    4.28    0.22
   5  -5   4    3.79    0.31
   5  -5   5    3.63    0.31
   5  -5   5    3.54    0.20
   5   5   5    3.40    0.20
   5   5   5    3.90    0.24
   5   5   5    3.52    0.20
   5   5   5    3.26    0.32
   5   5   6    0.09    0.09
   5   5   6    0.20    0.11
   5  -5   6    0.26    0.11
   5   5   6    0.20    0.15
   5   5   6    0.09    0.21
   5  -5   6    0.32    0.21
   5   5   7    2.17    0.17
   5  -5   7    2.38    0.17
   5   5   7    2.38    0.31
   5  -5   7    2.74    0.31
   5   5   7    2.81    0.23
   5   5   7    2.35    0.16
   5   5   8    0.04    0.11
   5  -5   8    0.03    0.11
   5   5   8    0.11    0.16
   5   5   8    0.07    0.09
   5   5   9    0.03    0.10
   5  -5   9    0.05    0.10
   5   5   9    0.13    0.14
   5   5   9    0.11    0.07
   5  -5  10    0.03    0.09
   5   5  10    0.05    0.09
   5   5  11    0.04    0.07
   5  -5  11    0.12    0.07
  -5   5 -12   -0.09    0.15
  -5  -5 -12   -0.09    0.15
  -5   6  13    0.32    0.09
  -5  -6  13    0.37    0.08
   5  -6 -13    0.32    0.07
   5   6 -13    0.22    0.10
   5  -6 -13    0.06    0.09
   5  -6 -13    0.20    0.07
   5  -6 -12    0.53    0.10
   5  -6 -12    0.62    0.12
   5  -6 -11    0.61    0.14
   5   6 -11    0.85    0.15
   5   6 -11    0.89    0.14
   5   6 -11    0.92    0.11
   5  -6 -11    0.83    0.11
   5   6 -10   18.28    0.74
   5  -6 -10   17.20    0.74
   5   6 -10   16.44    0.92
   5  -6 -10   14.62    0.90
   5   6 -10   16.55    0.94
   5  -6 -10   15.74    0.93
   5  -6  -9   24.45    1.34
   5   6  -9   25.84    1.33
   5  -6  -9   24.19    1.32
   5   6  -9   23.88    1.33
   5   6  -9   27.81    1.15
   5  -6  -9   25.81    1.15
   5   6  -9   30.40    1.12
   5  -6  -9   29.20    1.12
   5  -6  -9   24.83    1.25
   5   6  -9   30.93    1.15
   5   6  -8    3.85    0.42
   5   6  -8    4.39    0.41
   5  -6  -8    4.29    0.43
   5  -6  -8    3.52    0.38
   5   6  -8    4.70    0.23
   5  -6  -8    4.33    0.23
   5   6  -8    4.74    0.27
   5  -6  -8    4.13    0.26
   5  -6  -8    3.86    0.33
   5   6  -8    4.51    0.25
   5  -6  -7   17.52    0.71
   5   6  -7   16.43    0.90
   5  -6  -7   16.46    0.89
   5   6  -7   15.60    0.90
   5  -6  -7   16.25    0.90
   5   6  -7   18.46    0.71
   5  -6  -7   18.45    0.71
   5   6  -7   16.93    0.74
   5  -6  -7   16.46    0.73
   5  -6  -7   17.12    0.83
   5   6  -7   17.73    0.73
   5   6  -6   25.84    1.21
   5  -6  -6   24.51    1.20
   5   6  -6   24.87    1.22
   5  -6  -6   23.75    1.20
   5   6  -6   27.85    1.04
   5   6  -6   25.77    1.06
   5  -6  -6   25.06    1.06
   5  -6  -6   26.82    1.04
   5  -6  -6   26.45    1.16
   5  -6  -5   53.85    2.21
   5  -6  -5   55.18    2.11
   5   6  -5   54.10    2.27
   5  -6  -5   51.35    2.25
   5  -6  -5   54.54    2.11
   5  -6  -4    9.67    0.50
   5  -6  -4    9.27    0.40
   5  -6  -4    9.79    0.40
   5  -6  -4    9.46    0.54
   5   6  -4    9.16    0.55
   5  -6  -4    9.55    0.40
   5   6  -3    6.92    0.30
   5  -6  -3    6.64    0.39
   5  -6  -3    6.82    0.30
   5  -6  -3    7.23    0.30
   5  -6  -3    6.99    0.31
   5   6  -2    9.68    0.40
   5  -6  -2    9.19    0.40
   5  -6  -2    9.97    0.40
   5  -6  -2    9.76    0.40
   5   6  -2    9.69    0.40
   5  -6  -1    6.77    0.30
   5   6  -1    6.87    0.30
   5  -6  -1    6.86    0.30
   5  -6  -1    6.95    0.30
   5   6  -1    7.16    0.30
   5  -6  -1    7.00    0.30
   5   6  -1    6.90    0.30
   5  -6  -1    6.84    0.35
   5   6   0    1.00    0.09
   5  -6   0    1.14    0.09
   5   6   0    1.02    0.10
   5  -6   0    1.11    0.09
   5  -6   0    1.02    0.09
   5   6   0    0.93    0.09
   5   6   0    1.05    0.09
   5  -6   0    0.97    0.17
   5  -6   1    7.98    0.45
   5  -6   1    7.02    0.32
   5  -6   1    7.78    0.32
   5   6   1    7.37    0.32
   5   6   1    7.29    0.32
   5  -6   1    7.78    0.32
   5  -6   1    8.15    0.43
   5   6   1    7.58    0.33
   5  -6   2    0.01    0.09
   5   6   2    0.00    0.08
   5  -6   2   -0.15    0.17
   5   6   2    0.07    0.17
   5   6   2    0.11    0.08
   5  -6   2    0.02    0.16
   5   6   2    0.03    0.08
   5  -6   2    0.10    0.07
   5  -6   2    0.11    0.07
   5   6   2    0.03    0.09
   5  -6   3    0.17    0.18
   5   6   3    0.19    0.17
   5   6   3    0.21    0.09
   5  -6   3    0.22    0.08
   5   6   3    0.17    0.08
   5  -6   3    0.15    0.12
   5   6   4    0.66    0.13
   5  -6   4    0.46    0.10
   5   6   4    0.34    0.10
   5  -6   4    0.56    0.16
   5   6   5    3.42    0.23
   5   6   5    3.05    0.18
   5  -6   5    2.93    0.18
   5   6   6    9.44    0.47
   5  -6   6    8.50    0.55
   5  -6   6    9.54    0.41
   5   6   6    8.92    0.41
   5   6   6    9.11    0.41
   5   6   7    1.52    0.15
   5  -6   7    1.70    0.14
   5   6   7    1.86    0.14
   5   6   7    1.93    0.21
   5   6   8    0.23    0.09
   5   6   8    0.09    0.11
   5  -6   8    0.14    0.10
   5   6   8    0.03    0.16
   5   6   9    1.92    0.13
   5   6   9    1.99    0.15
   5  -6   9    2.19    0.15
   5   6   9    2.34    0.20
   5   6  10    0.29    0.09
   5  -6  10    0.31    0.09
   5  -6  11   -0.03    0.07
   5   6  11   -0.08    0.08
   5   6  11    0.01    0.06
   5  -6  11    0.03    0.06
   5  -7 -13    1.93    0.11
   5  -7 -13    1.55    0.11
   5   7 -13    1.75    0.13
   5  -7 -13    1.62    0.13
  -5   7  13    1.69    0.12
   5  -7 -12    1.28    0.11
   5  -7 -12    1.26    0.14
   5   7 -12    1.06    0.13
   5  -7 -11    1.57    0.13
   5  -7 -11    1.33    0.15
   5   7 -11    1.66    0.16
   5   7 -10    1.42    0.17
   5  -7 -10    1.46    0.16
   5   7 -10    1.38    0.13
   5  -7 -10    1.24    0.13
   5   7 -10    1.57    0.16
   5  -7  -9   49.61    2.29
   5   7  -9   59.10    2.18
   5   7  -9   54.38    2.18
   5  -7  -9   52.78    2.18
   5   7  -9   59.77    2.16
   5  -7  -9   58.33    2.15
   5   7  -9   48.15    2.37
   5   7  -9   51.17    2.37
   5  -7  -9   49.02    2.36
   5  -7  -9   43.84    2.35
   5   7  -8   -0.31    0.24
   5  -7  -8   -0.06    0.22
   5   7  -8    0.14    0.21
   5  -7  -8   -0.03    0.21
   5   7  -8    0.08    0.09
   5  -7  -8    0.00    0.09
   5  -7  -8    0.28    0.12
   5   7  -8   -0.09    0.12
   5   7  -8   -0.01    0.10
   5  -7  -8    0.21    0.17
   5  -7  -8   -0.04    0.08
   5   7  -7    1.98    0.14
   5  -7  -7    2.30    0.14
   5   7  -7    1.92    0.30
   5  -7  -7    1.38    0.27
   5   7  -7    1.87    0.29
   5  -7  -7    1.72    0.28
   5   7  -7    1.74    0.17
   5  -7  -7    1.74    0.16
   5  -7  -7    2.02    0.24
   5  -7  -7    2.00    0.13
   5  -7  -6   56.02    2.07
   5   7  -6   50.15    2.24
   5  -7  -6   46.55    2.22
   5   7  -6   51.69    2.24
   5  -7  -6   52.50    2.24
   5  -7  -6   54.84    2.19
   5  -7  -6   56.00    2.07
   5   7  -6   51.84    2.08
   5  -7  -6   50.30    2.08
   5  -7  -5   95.00    3.78
   5  -7  -5   95.30    3.66
   5   7  -5   94.91    3.83
   5  -7  -5   85.57    3.80
   5  -7  -5   95.87    3.66
   5  -7  -5   96.78    3.66
   5  -7  -4  113.24    4.46
   5  -7  -4  114.14    4.36
   5  -7  -4  113.28    4.36
   5   7  -4  110.97    4.51
   5  -7  -4  104.67    4.49
   5   7  -4  115.34    4.35
   5  -7  -4  113.83    4.36
   5  -7  -3    5.50    0.34
   5   7  -3    5.59    0.24
   5  -7  -3    5.57    0.25
   5   7  -3    5.10    0.24
   5  -7  -3    5.35    0.25
   5  -7  -3    5.55    0.25
   5  -7  -2  111.04    4.25
   5   7  -2  114.43    4.24
   5  -7  -2  111.43    4.25
   5  -7  -2  110.62    4.25
   5   7  -2  110.29    4.24
   5   7  -2  108.67    4.24
   5  -7  -2  109.34    4.24
   5  -7  -2  114.39    4.35
   5   7  -1   21.61    0.84
   5  -7  -1   21.20    0.84
   5  -7  -1   21.57    0.84
   5   7  -1   20.50    0.84
   5  -7  -1   20.79    0.84
   5   7  -1   22.26    0.84
   5  -7  -1   21.03    0.84
   5  -7  -1   21.35    0.84
   5  -7  -1   20.39    0.91
   5  -7  -1   21.71    0.94
   5   7  -1   21.49    0.84
   5   7   0   26.08    1.03
   5  -7   0   25.91    1.03
   5  -7   0   26.24    1.03
   5   7   0   25.87    1.03
   5  -7   0   26.46    1.03
   5   7   0   26.80    1.03
   5   7   0   26.15    1.03
   5  -7   0   28.79    1.15
   5   7   1   35.84    1.37
   5  -7   1   35.17    1.37
   5  -7   1   35.87    1.37
   5   7   1   33.97    1.37
   5  -7   1   35.82    1.37
  -5   7  -1   34.37    1.37
   5   7   1   36.23    1.38
   5   7   1   37.04    1.39
   5  -7   1   32.15    1.49
   5   7   1   32.16    1.49
   5  -7   1   38.90    1.50
   5   7   1   34.42    1.37
   5   7   2    1.35    0.11
   5  -7   2    1.45    0.11
   5   7   2    1.16    0.20
   5  -7   2    1.45    0.11
   5  -7   2    1.31    0.21
   5   7   2    1.47    0.13
   5   7   2    1.51    0.12
   5  -7   2    1.29    0.12
   5   7   2    1.58    0.12
   5  -7   3    1.66    0.24
   5   7   3    1.21    0.23
   5   7   3    1.56    0.12
   5  -7   3    1.23    0.18
   5   7   3    1.37    0.11
   5  -7   3    1.39    0.11
   5   7   4    0.23    0.13
   5   7   4    0.17    0.09
   5  -7   4    0.13    0.08
   5  -7   4    0.13    0.15
   5  -7   4    0.09    0.19
   5   7   4   -0.02    0.19
   5   7   5    3.99    0.22
   5  -7   5    4.09    0.21
   5  -7   5    3.92    0.33
   5   7   5    4.56    0.28
   5   7   6    3.01    0.18
   5  -7   6    2.98    0.18
   5  -7   6    3.00    0.31
   5   7   6    3.05    0.24
   5   7   7    0.13    0.16
   5   7   7    0.19    0.10
   5   7   7    0.18    0.10
   5  -7   7    0.08    0.10
   5   7   8    0.04    0.16
   5   7   8    0.06    0.09
   5   7   8    0.14    0.10
   5  -7   8   -0.01    0.09
   5   7   9    0.09    0.08
   5  -7   9    0.06    0.09
   5   7   9   -0.01    0.09
   5   7  10    0.23    0.08
   5  -7  10    0.09    0.07
   5   7  11    1.24    0.10
   5   7  11    1.44    0.09
   5  -8 -13    0.96    0.08
   5  -8 -13    1.20    0.09
   5  -8 -12    2.46    0.15
   5  -8 -12    2.57    0.16
   5   8 -12    2.80    0.18
   5  -8 -12    2.46    0.17
   5  -8 -11    1.33    0.12
   5   8 -11    1.54    0.15
   5  -8 -10   37.07    1.47
   5   8 -10   37.72    1.50
   5  -8 -10   34.66    1.49
   5   8 -10   40.64    1.50
   5   8  -9    0.84    0.11
   5   8  -9    0.61    0.14
   5  -8  -9    0.86    0.15
   5   8  -9    0.47    0.23
   5  -8  -9    0.68    0.25
   5   8  -9    0.74    0.25
   5  -8  -9    0.88    0.25
   5  -8  -9    0.54    0.11
   5   8  -9    0.71    0.13
   5  -8  -9    0.82    0.20
   5  -8  -8    2.05    0.14
   5   8  -8    1.99    0.14
   5  -8  -8    2.12    0.27
   5   8  -8    1.91    0.17
   5  -8  -8    1.71    0.17
   5  -8  -8    2.08    0.15
   5   8  -8    1.53    0.30
   5  -8  -8    1.38    0.28
   5   8  -8    1.89    0.30
   5  -8  -8    1.40    0.28
   5  -8  -7    0.04    0.17
   5  -8  -7    0.00    0.09
   5  -8  -7    0.03    0.08
   5  -8  -7    0.05    0.10
   5   8  -7   -0.06    0.11
   5   8  -7   -0.08    0.20
   5  -8  -7    0.03    0.20
   5   8  -7   -0.03    0.20
   5  -8  -7   -0.03    0.19
   5  -8  -6    0.23    0.15
   5  -8  -6    0.47    0.09
   5  -8  -6    0.51    0.10
   5   8  -6    0.36    0.21
   5  -8  -6    0.23    0.18
   5   8  -6    0.40    0.11
   5  -8  -6    0.31    0.10
   5  -8  -5    0.54    0.16
   5  -8  -5    0.55    0.09
   5  -8  -5    0.63    0.09
   5  -8  -5    0.49    0.10
   5   8  -5    0.46    0.20
   5  -8  -5    0.58    0.19
   5  -8  -4   41.67    1.90
   5  -8  -4   45.66    1.77
   5   8  -4   45.65    1.76
   5  -8  -4   45.54    1.88
   5  -8  -4   45.99    1.77
   5  -8  -4   45.70    1.77
   5   8  -3   29.07    1.09
   5  -8  -3   27.28    1.10
   5  -8  -3   27.68    1.20
   5   8  -3   27.21    1.09
   5  -8  -3   28.15    1.10
   5  -8  -3   27.29    1.09
   5  -8  -2    1.76    0.19
   5  -8  -2    1.90    0.21
   5  -8  -2    2.09    0.13
   5   8  -2    2.15    0.12
   5  -8  -2    1.93    0.13
   5  -8  -2    2.11    0.13
   5   8  -2    1.98    0.12
   5  -8  -2    2.09    0.12
   5   8  -2    1.80    0.12
   5  -8  -1   69.60    2.65
   5   8  -1   69.34    2.65
   5  -8  -1   69.07    2.65
   5  -8  -1   65.99    2.73
   5  -8  -1   72.65    2.76
   5   8  -1   71.10    2.65
   5  -8  -1   67.51    2.65
   5  -8  -1   69.97    2.66
   5   8  -1   67.66    2.65
   5  -8  -1   67.52    2.65
   5   8  -1   68.82    2.65
   5  -8   0   85.97    3.26
   5  -8   0   84.82    3.26
   5   8   0   81.89    3.26
   5  -8   0   89.10    3.38
   5   8   0   83.87    3.26
   5  -8   0   86.93    3.26
   5   8   0   84.77    3.26
   5   8   0   86.19    3.27
   5  -8   0   84.43    3.26
   5   8   0   85.83    3.26
  -5   8  -1   73.98    2.86
   5   8   1   76.73    2.87
   5   8   1   76.11    2.86
   5  -8   1   75.82    2.86
   5   8   1   73.11    2.86
   5  -8   1   75.43    2.87
   5   8   1   76.27    2.87
   5  -8   1   75.11    2.86
   5   8   1   72.18    2.85
   5  -8   1   75.12    2.86
   5  -8   1   71.57    2.86
   5  -8   1   67.87    2.97
   5   8   1   68.06    2.97
   5  -8   1   80.29    2.99
  -5   8  -2    0.39    0.08
   5  -8   2    0.35    0.08
   5   8   2    0.41    0.08
   5  -8   2    0.38    0.08
   5   8   2    0.37    0.09
   5  -8   2    0.48    0.18
   5  -8   2    0.57    0.17
   5   8   2    0.32    0.17
   5   8   2    0.52    0.11
   5   8   2    0.27    0.09
   5  -8   2    0.41    0.09
   5  -8   3    3.93    0.35
   5   8   3    3.92    0.35
   5   8   3    4.51    0.22
   5  -8   3    4.71    0.22
   5  -8   3    4.44    0.35
   5   8   3    5.33    0.26
   5   8   3    4.85    0.24
   5   8   3    4.59    0.27
  -5   8  -3    4.50    0.22
   5  -8   3    4.76    0.33
   5  -8   4    1.22    0.11
   5   8   4    1.19    0.11
   5  -8   4    0.84    0.22
   5   8   4    0.95    0.24
   5   8   4    1.11    0.16
   5  -8   4    1.26    0.20
   5   8   5   15.18    0.63
   5  -8   5   13.66    0.72
   5   8   5   13.39    0.57
   5  -8   5   14.11    0.57
   5  -8   5   12.09    0.74
   5   8   5   11.43    0.74
   5   8   6    7.90    0.39
   5   8   6    6.75    0.31
   5  -8   6    6.87    0.31
   5  -8   6    6.42    0.46
   5  -8   6    5.59    0.48
   5   8   6    4.97    0.47
   5  -8   7    0.25    0.19
   5   8   7    0.40    0.17
   5  -8   7    0.17    0.21
   5   8   7    0.42    0.22
   5  -8   8    0.01    0.09
   5   8   8    0.04    0.10
   5   8   8    0.30    0.16
   5   8   8    0.20    0.10
   5  -8   9    1.12    0.11
   5   8   9    1.09    0.11
   5   8   9    1.12    0.11
   5   8  10    0.94    0.14
   5   8  10    0.95    0.08
   5   8  10    0.98    0.10
   5  -8  10    0.94    0.09
   5   8  10    0.76    0.11
   5  -8  11    0.06    0.06
  -5   8 -11    0.23    0.08
   5  -9 -13    2.10    0.11
   5  -9 -13    2.12    0.12
   5  -9 -12    0.58    0.09
   5   9 -12    0.63    0.11
  -5   9  12    0.52    0.09
   5   9 -12    0.68    0.10
   5  -9 -12    0.53    0.10
   5  -9 -12    0.54    0.08
   5  -9 -11    8.28    0.37
   5  -9 -11    8.28    0.35
   5   9 -11    8.62    0.38
   5   9 -11    7.72    0.37
   5  -9 -10    7.68    0.35
   5   9 -10    7.56    0.37
   5   9 -10    8.39    0.38
   5   9  -9    0.03    0.21
   5  -9  -9    0.03    0.21
   5  -9  -9    0.03    0.20
   5   9  -9    0.43    0.22
   5  -9  -9   -0.01    0.11
   5   9  -9    0.26    0.12
   5  -9  -9    0.12    0.18
   5  -9  -8    1.07    0.22
   5  -9  -8    1.26    0.12
   5   9  -8    0.99    0.26
   5  -9  -8    1.02    0.24
   5   9  -8    0.70    0.24
   5  -9  -8    1.23    0.26
   5  -9  -8    1.24    0.15
   5   9  -8    1.15    0.14
   5  -9  -8    1.14    0.12
   5   9  -7    2.99    0.33
   5  -9  -7    2.68    0.32
   5  -9  -7    3.10    0.18
   5  -9  -7    3.24    0.18
   5   9  -7    3.18    0.20
   5  -9  -7    2.61    0.19
   5  -9  -7    3.16    0.30
   5   9  -6   25.29    1.04
   5  -9  -6   23.20    1.04
   5   9  -6   25.35    1.21
   5  -9  -6   22.89    1.18
   5  -9  -6   27.36    1.03
   5  -9  -6   27.01    1.04
   5  -9  -6   27.38    1.18
   5  -9  -6   26.56    1.03
   5  -9  -5    0.02    0.09
   5   9  -5   -0.07    0.19
   5  -9  -5   -0.06    0.17
   5  -9  -5   -0.01    0.08
   5  -9  -5    0.08    0.09
   5  -9  -5    0.04    0.15
   5   9  -4    0.21    0.07
   5  -9  -4    0.26    0.08
   5  -9  -4    0.25    0.08
   5  -9  -4    0.32    0.15
   5  -9  -4    0.23    0.09
   5   9  -3   35.24    1.35
   5  -9  -3   32.18    1.35
   5  -9  -3   34.67    1.45
   5  -9  -3   34.07    1.35
   5   9  -3   35.36    1.34
   5   9  -3   33.79    1.33
   5  -9  -3   34.58    1.35
   5  -9  -3   34.93    1.34
   5   9  -2   14.78    0.57
   5  -9  -2   13.98    0.58
   5  -9  -2   13.53    0.58
   5  -9  -2   14.60    0.58
   5   9  -2   13.84    0.57
   5  -9  -2   14.61    0.69
   5  -9  -1    8.78    0.47
   5  -9  -1    8.12    0.36
   5  -9  -1    8.26    0.36
   5  -9  -1    8.46    0.35
   5   9  -1    7.82    0.35
   5   9  -1    8.48    0.35
   5  -9  -1    8.49    0.35
   5  -9   0   27.97    1.10
   5  -9   0   28.36    1.10
   5  -9   0   28.16    1.10
   5   9   0   28.17    1.10
   5  -9   0   28.19    1.10
   5   9   0   28.19    1.10
   5  -9   0   28.49    1.21
   5  -9   0   30.27    1.23
   5   9   0   27.01    1.12
   5   9   0   28.09    1.11
   5   9   1   14.49    0.59
   5   9   1   14.61    0.57
   5  -9   1   12.66    0.68
   5   9   1   12.96    0.68
   5   9   1   14.02    0.58
   5  -9   1   14.11    0.58
   5  -9   1   14.22    0.57
   5   9   1   13.43    0.56
   5  -9   1   14.04    0.56
  -5   9  -1   14.15    0.57
   5   9   1   13.22    0.56
   5  -9   1   14.36    0.57
   5  -9   1   14.92    0.70
   5  -9   1   13.95    0.57
  -5   9  -2   30.59    1.20
   5   9   2   29.69    1.19
   5  -9   2   30.04    1.19
   5  -9   2   32.05    1.33
   5   9   2   30.83    1.20
   5  -9   2   29.89    1.20
   5  -9   2   30.65    1.19
   5   9   2   32.55    1.21
   5   9   2   31.46    1.20
   5  -9   2   27.86    1.31
   5   9   2   27.95    1.32
   5   9   2   29.34    1.19
   5  -9   2   30.67    1.19
  -5   9  -3    1.11    0.10
   5  -9   3    1.08    0.11
   5   9   3    0.98    0.11
   5  -9   3    1.17    0.10
   5  -9   3    0.79    0.21
   5  -9   3    0.90    0.20
   5   9   3    0.52    0.19
   5   9   3    1.00    0.14
   5   9   3    0.96    0.10
   5  -9   3    1.10    0.18
   5   9   3    1.03    0.15
   5  -9   4    0.71    0.20
   5   9   4    0.71    0.22
   5   9   4    1.15    0.11
   5  -9   4    1.17    0.10
   5   9   4    1.12    0.16
  -5   9  -4    1.04    0.11
   5  -9   4    1.10    0.20
   5  -9   5    0.36    0.17
   5  -9   5    0.28    0.20
   5   9   5    0.16    0.20
   5   9   5    0.07    0.14
   5   9   5    0.19    0.09
   5  -9   5    0.24    0.09
   5   9   6    8.24    0.37
   5  -9   6    8.75    0.37
   5  -9   6    7.00    0.53
   5   9   6    6.90    0.54
   5   9   6    8.82    0.43
   5  -9   6    8.56    0.54
   5  -9   7    2.14    0.31
   5   9   7    2.28    0.32
   5   9   7    2.41    0.23
   5  -9   7    2.35    0.30
   5   9   8    0.71    0.11
   5   9   8    0.75    0.11
   5  -9   8    0.82    0.10
   5   9   9    0.10    0.08
   5   9   9    0.06    0.08
   5  -9   9    0.07    0.08
   5   9  10    0.96    0.08
   5   9  10    1.05    0.09
   5   9  10    0.97    0.14
   5 -10 -13    0.31    0.06
   5 -10 -12    0.07    0.07
   5 -10 -12   -0.05    0.07
   5 -10 -11    0.79    0.10
   5 -10 -11    0.87    0.11
   5  10 -11    0.65    0.12
   5  10 -10    2.11    0.17
   5 -10 -10    2.44    0.16
   5 -10 -10    2.46    0.17
   5 -10  -9    2.47    0.29
   5 -10  -8    4.17    0.36
   5 -10  -8    4.67    0.24
   5 -10  -8    4.29    0.23
   5 -10  -8    4.01    0.22
   5 -10  -7    1.12    0.12
   5 -10  -7    0.92    0.23
   5 -10  -7    1.06    0.12
   5 -10  -7    1.07    0.12
   5 -10  -7    0.56    0.20
   5 -10  -6    1.49    0.24
   5 -10  -6    1.81    0.14
   5 -10  -6    2.06    0.14
   5 -10  -6    1.94    0.15
   5 -10  -6    1.58    0.25
   5 -10  -5   11.67    0.62
   5 -10  -5   11.92    0.49
   5 -10  -5   11.66    0.49
   5 -10  -5   10.21    0.62
   5 -10  -5   11.34    0.49
   5 -10  -4    2.58    0.16
   5 -10  -4    2.62    0.15
   5 -10  -4    2.42    0.16
   5 -10  -4    2.70    0.26
   5 -10  -3    2.75    0.25
   5 -10  -3    2.86    0.28
   5 -10  -3    2.81    0.17
   5 -10  -3    3.06    0.17
   5 -10  -3    3.44    0.18
   5  10  -3    2.99    0.15
   5 -10  -2   16.93    0.67
   5 -10  -2   16.84    0.79
   5 -10  -2   15.91    0.77
   5 -10  -2   16.34    0.68
   5  10  -2   16.55    0.67
   5 -10  -2   16.91    0.68
   5 -10  -1    5.12    0.24
   5 -10  -1    5.08    0.34
   5 -10  -1    5.32    0.35
   5 -10  -1    5.15    0.24
   5  10  -1    5.09    0.24
   5 -10  -1    5.40    0.25
   5 -10   0    2.43    0.25
   5 -10   0    2.43    0.23
   5  10   0    2.45    0.16
   5  10   0    2.63    0.15
   5 -10   0    2.57    0.15
   5 -10   0    2.65    0.15
  -5  10  -1    2.53    0.15
   5 -10   1    2.24    0.25
   5  10   1    2.43    0.15
   5  10   1    2.26    0.17
   5 -10   1    2.37    0.14
   5 -10   1    2.21    0.14
   5  10   2   57.42    2.17
   5  10   2   56.36    2.15
   5 -10   2   54.21    2.14
  -5  10  -2   53.49    2.15
   5 -10   2   59.34    2.30
   5  10   3    4.17    0.26
   5  10   3    4.12    0.21
   5  10   3    4.40    0.24
   5  10   3    4.69    0.23
  -5  10  -3    4.24    0.22
   5 -10   3    4.52    0.36
   5 -10   3    3.75    0.32
   5  10   4    3.64    0.25
   5  10   4    3.27    0.18
  -5  10  -4    3.67    0.20
   5 -10   5   10.36    0.62
   5  10   5   11.37    0.53
   5  10   5   11.02    0.47
  -5  10  -5   11.01    0.48
   5  10   6    9.45    0.46
   5  10   6    8.73    0.39
   5  10   7    0.63    0.12
   5  10   7    0.71    0.17
   5  10   7    0.66    0.10
   5  10   8    1.19    0.12
   5  10   8    1.33    0.12
   5  10   8    1.03    0.17
   5  10   9    0.67    0.09
   5  10   9    0.45    0.08
   5  10   9    0.28    0.14
   5 -10   9    0.09    0.08
   5  10  10    4.23    0.20
   5  10  10    4.89    0.25
   5 -11 -12    0.10    0.06
   5 -11 -12    0.22    0.08
   5 -11 -11    0.21    0.08
   5 -11 -11    0.27    0.09
   5  11 -11    0.34    0.11
   5 -11 -10   16.66    0.71
   5 -11 -10   18.25    0.72
   5 -11  -9    0.23    0.09
   5 -11  -9    0.10    0.10
   5 -11  -8    5.88    0.45
   5 -11  -8    6.48    0.31
   5 -11  -8    6.65    0.31
   5 -11  -8    6.97    0.33
   5 -11  -7   -0.08    0.10
   5 -11  -7    0.01    0.09
   5 -11  -7   -0.03    0.10
   5 -11  -6   10.41    0.44
   5 -11  -6   10.57    0.45
   5 -11  -6   10.75    0.45
   5 -11  -6    9.71    0.59
  -5  11   6    9.43    0.45
   5 -11  -5    1.50    0.24
   5 -11  -5    1.07    0.12
   5 -11  -5    1.18    0.11
   5 -11  -5    1.28    0.13
   5 -11  -4   14.33    0.60
   5 -11  -4   14.42    0.60
   5 -11  -4   14.16    0.59
   5 -11  -4   14.55    0.73
   5 -11  -3   28.66    1.12
   5 -11  -3   28.79    1.13
   5 -11  -3   28.53    1.13
   5 -11  -3   29.71    1.26
   5 -11  -3   25.83    1.23
   5 -11  -2   10.62    0.56
   5 -11  -2    9.30    0.53
   5 -11  -2   10.33    0.44
   5  11  -2    9.85    0.42
   5 -11  -2   10.56    0.43
   5 -11  -2   10.21    0.44
   5 -11  -1   64.03    2.74
   5 -11  -1   71.49    2.77
   5 -11  -1   69.27    2.64
   5  11  -1   66.88    2.63
   5 -11  -1   68.37    2.63
   5 -11  -1   69.22    2.63
   5 -11   0    4.77    0.34
   5 -11   0    4.65    0.22
   5  11   0    4.87    0.23
   5  11   0    5.22    0.25
   5 -11   0    4.46    0.22
  -5  11  -1    3.12    0.18
   5 -11   1    3.40    0.31
   5 -11   1    3.09    0.17
   5  11   1    3.25    0.20
   5  11   1    3.29    0.18
   5 -11   1    3.03    0.17
  -5  11  -2    5.61    0.27
   5 -11   2    6.02    0.42
   5  11   2    5.87    0.29
   5  11   2    5.90    0.27
   5  11   2    5.49    0.30
   5 -11   2    5.30    0.26
   5  11   3    2.99    0.22
   5  11   3    3.01    0.21
   5  11   3    3.08    0.18
   5 -11   3    2.62    0.27
  -5  11  -3    3.06    0.18
   5 -11   3    3.21    0.31
   5 -11   4    9.30    0.53
  -5  11  -4    8.96    0.40
   5  11   4    8.85    0.44
   5  11   5    0.26    0.16
   5 -11   5    0.28    0.18
  -5  11  -5    0.27    0.10
   5  11   6    8.23    0.41
   5 -11   6    6.34    0.49
   5  11   7    0.63    0.17
   5  11   7    0.66    0.12
   5  11   8    1.95    0.15
   5  11   8    1.79    0.19
   5  11   9    0.10    0.13
   5  11   9    0.11    0.08
   5  11  10    1.41    0.10
   5  11  10    1.68    0.15
   5 -12 -12    0.22    0.07
   5 -12 -12   -0.01    0.05
   5 -12 -11    0.61    0.10
   5 -12 -11    0.60    0.08
   5 -12 -10    4.07    0.21
   5 -12 -10    4.51    0.23
   5 -12  -9    0.18    0.10
   5 -12  -9   -0.01    0.09
   5 -12  -8    0.27    0.20
   5 -12  -8    0.40    0.10
   5 -12  -7   20.85    1.02
   5 -12  -7   20.94    0.85
   5 -12  -7   20.64    0.86
   5 -12  -7   21.42    0.86
  -5  12   6    0.36    0.11
   5 -12  -6    0.43    0.10
   5 -12  -6    0.39    0.20
   5 -12  -6    0.41    0.10
   5 -12  -6    0.46    0.11
   5 -12  -5    8.69    0.52
   5 -12  -5    8.14    0.38
   5 -12  -5    8.67    0.39
   5 -12  -5    8.33    0.37
   5 -12  -4    5.62    0.27
   5 -12  -4    5.26    0.26
   5 -12  -4    5.58    0.27
   5 -12  -4    5.55    0.39
   5 -12  -3    2.73    0.18
   5 -12  -3    2.95    0.28
   5 -12  -3    3.04    0.27
   5 -12  -3    2.83    0.18
   5 -12  -3    3.15    0.16
   5 -12  -2    9.42    0.40
   5 -12  -2    9.01    0.41
   5  12  -2    9.22    0.39
   5 -12  -2    9.43    0.53
   5 -12  -2    9.28    0.52
   5 -12  -2    9.40    0.40
   5 -12  -1   14.66    0.59
   5 -12  -1   13.74    0.59
   5  12  -1   14.48    0.58
   5 -12  -1   13.71    0.71
   5 -12  -1   15.15    0.73
   5 -12  -1   14.21    0.59
   5 -12   0    6.76    0.42
   5 -12   0    5.85    0.40
   5 -12   0    5.76    0.27
   5  12   0    5.60    0.27
   5  12   0    6.42    0.30
   5 -12   0    6.14    0.28
   5 -12   1    5.34    0.38
   5 -12   1    4.56    0.23
  -5  12  -1    4.79    0.24
   5  12   1    4.80    0.25
   5  12   1    4.77    0.23
   5 -12   1    4.65    0.22
   5  12   2    1.26    0.15
   5 -12   2    1.26    0.23
   5 -12   2    1.50    0.12
  -5  12  -2    1.40    0.13
   5  12   2    1.14    0.12
   5  12   3    3.28    0.23
   5  12   3    3.29    0.22
   5  12   3    3.45    0.20
  -5  12  -3    3.60    0.20
   5 -12   3    3.13    0.30
   5 -12   3    3.63    0.33
   5  12   4    0.44    0.15
   5 -12   4    0.45    0.18
   5  12   4    0.49    0.14
  -5  12  -4    0.63    0.11
  -5  12  -5    4.16    0.23
   5 -12   5    3.53    0.34
   5  12   5    3.99    0.28
   5 -12   6    0.73    0.20
   5  12   6    0.82    0.17
   5  12   7    0.73    0.17
   5  12   7    0.76    0.12
   5  12   8    0.44    0.10
   5  12   9    0.99    0.15
   5  12   9    0.82    0.10
   5  12  10    0.28    0.14
   5  12  10    0.23    0.06
   5 -13 -12    0.08    0.06
   5 -13 -11    1.73    0.11
   5 -13 -11    1.63    0.13
   5 -13 -10    1.09    0.12
   5 -13 -10    0.93    0.10
   5 -13  -9    0.38    0.09
   5 -13  -9    0.21    0.11
   5 -13  -9    0.42    0.09
   5 -13  -8    3.29    0.33
   5 -13  -8    3.33    0.19
  -5  13   7   24.38    1.07
   5 -13  -7   24.73    1.21
   5 -13  -7   26.77    1.06
   5 -13  -7   27.26    1.07
   5 -13  -7   27.26    1.05
   5 -13  -6    0.16    0.20
  -5  13   6    0.10    0.12
   5 -13  -6    0.14    0.11
   5 -13  -6    0.18    0.10
   5 -13  -6    0.17    0.09
   5 -13  -5   14.11    0.60
   5 -13  -5   14.35    0.61
   5 -13  -5   14.45    0.59
   5 -13  -5   13.65    0.74
   5 -13  -4    8.90    0.39
   5 -13  -4    7.78    0.51
   5 -13  -4    8.65    0.39
   5 -13  -4    8.70    0.38
   5 -13  -3    5.44    0.40
   5 -13  -3    6.10    0.28
   5 -13  -3    5.98    0.28
   5 -13  -3    5.37    0.26
   5 -13  -2    0.54    0.17
   5 -13  -2    0.68    0.20
   5 -13  -2    0.68    0.09
   5 -13  -2    0.62    0.11
   5 -13  -2    0.53    0.10
   5 -13  -1    2.15    0.15
   5 -13  -1    1.89    0.13
   5 -13  -1    2.45    0.27
   5 -13  -1    2.03    0.14
   5  13  -1    1.88    0.12
   5 -13  -1    1.60    0.22
   5 -13   0    1.33    0.11
   5 -13   0    1.10    0.21
   5 -13   0    1.06    0.20
   5 -13   0    1.44    0.12
   5  13   0    1.38    0.14
   5  13   0    1.17    0.11
   5 -13   1    1.39    0.11
  -5  13  -1    1.54    0.13
   5 -13   1    1.11    0.23
   5 -13   1    1.04    0.10
   5  13   1    1.31    0.11
   5  13   1    1.43    0.15
  -5  13  -2    2.04    0.15
   5  13   2    1.60    0.17
   5  13   2    1.78    0.14
   5 -13   2    1.68    0.13
   5 -13   3    1.45    0.23
   5  13   3    1.09    0.16
  -5  13  -3    1.17    0.13
   5  13   3    1.43    0.13
   5  13   3    1.14    0.16
   5 -13   3    1.41    0.22
   5  13   4    0.82    0.12
   5  13   4    1.00    0.17
  -5  13  -4    0.63    0.12
   5  13   4    0.92    0.16
   5 -13   4    0.67    0.19
   5  13   5    0.55    0.12
   5  13   5    0.48    0.17
   5 -13   5    0.46    0.18
  -5  13  -5    0.53    0.11
   5  13   6    0.14    0.11
  -5  13  -6    0.23    0.11
   5  13   6    0.01    0.16
   5  13   7    0.20    0.10
  -5  13  -7    0.21    0.11
   5  13   7    0.38    0.16
   5  13   8    0.17    0.14
   5  13   8    0.29    0.09
   5  13   9    0.11    0.12
   5  13   9    0.25    0.08
   5  13  10    0.16    0.17
   5 -14 -12    0.26    0.06
   5 -14 -11    0.97    0.08
   5 -14 -11    0.93    0.10
   5 -14 -10    0.68    0.09
   5 -14 -10    0.81    0.11
   5 -14  -9    1.52    0.12
   5 -14  -9    1.41    0.12
   5 -14  -9    1.80    0.14
   5 -14  -8    9.28    0.41
   5 -14  -8    9.61    0.43
  -5  14   7    0.69    0.14
   5 -14  -7    0.92    0.12
   5 -14  -7    0.96    0.22
   5 -14  -6    0.03    0.10
   5 -14  -6   -0.01    0.09
  -5  14   6    0.09    0.12
   5 -14  -6    0.07    0.11
   5 -14  -6    0.02    0.18
  -5  14   5    4.45    0.26
   5 -14  -5    4.64    0.25
   5 -14  -5    4.20    0.23
   5 -14  -5    4.33    0.38
   5 -14  -5    4.80    0.25
   5 -14  -4    6.45    0.46
   5 -14  -4    6.37    0.46
   5 -14  -4    7.10    0.34
   5 -14  -4    7.65    0.32
   5 -14  -4    7.02    0.34
   5 -14  -3    4.67    0.38
   5 -14  -3    4.71    0.37
   5 -14  -3    5.18    0.26
   5 -14  -3    5.40    0.25
   5 -14  -3    5.15    0.26
   5 -14  -2    0.17    0.17
   5 -14  -2    0.30    0.17
   5 -14  -2    0.26    0.10
   5 -14  -2    0.28    0.10
   5 -14  -2    0.36    0.09
   5 -14  -1    0.68    0.21
   5  14  -1    0.85    0.09
   5 -14  -1    1.03    0.11
   5 -14  -1    0.72    0.10
   5 -14  -1    0.98    0.20
  -5  14   0    2.39    0.16
   5 -14   0    1.95    0.26
   5 -14   0    2.10    0.14
   5  14   0    2.10    0.17
   5  14   0    2.22    0.14
   5 -14   0    2.46    0.14
   5  14   1    0.03    0.09
   5 -14   1    0.02    0.08
  -5  14  -1    0.01    0.10
   5  14   1    0.06    0.11
   5 -14   1    0.09    0.19
  -5  14  -2    0.43    0.11
   5  14   2    0.67    0.13
   5 -14   2    0.85    0.21
   5  14   2    0.58    0.10
   5  14   3    3.21    0.24
   5  14   3    3.41    0.23
   5  14   3    3.67    0.20
   5 -14   3    3.30    0.32
   5 -14   3    3.87    0.34
  -5  14  -3    3.69    0.21
  -5  14  -4    2.92    0.20
   5  14   4    3.51    0.20
   5  14   4    3.14    0.22
   5  14   4    3.00    0.24
   5 -14   5    0.65    0.20
   5  14   5    1.08    0.18
   5  14   6    0.62    0.11
  -5  14  -6    0.32    0.11
   5  14   6    0.31    0.16
  -5  14  -7    0.33    0.10
   5  14   7    0.38    0.11
   5  14   8    0.05    0.13
   5  14   8    0.11    0.09
   5  14   9    0.34    0.12
   5  14   9    0.42    0.08
   5 -15 -11    0.42    0.08
   5 -15 -10    0.13    0.06
   5 -15 -10    0.10    0.09
   5 -15  -9    1.45    0.13
   5 -15  -9    1.33    0.11
   5 -15  -9    1.27    0.11
   5 -15  -8    0.87    0.12
   5 -15  -8    0.82    0.10
   5 -15  -8    0.86    0.11
  -5  15   7    0.56    0.14
   5 -15  -7    0.47    0.20
   5 -15  -7    0.49    0.11
   5 -15  -7    0.53    0.09
   5 -15  -6    0.23    0.09
  -5  15   6    0.22    0.13
   5 -15  -6    0.39    0.21
   5 -15  -6    0.47    0.12
   5 -15  -6    0.31    0.10
   5 -15  -5    3.29    0.18
  -5  15   5    3.04    0.22
   5 -15  -5    3.59    0.21
   5 -15  -5    3.20    0.34
   5 -15  -5    3.28    0.21
   5 -15  -4    3.01    0.32
   5 -15  -4    3.86    0.35
   5 -15  -4    3.80    0.21
   5 -15  -4    3.62    0.19
   5 -15  -4    3.87    0.21
   5 -15  -3    2.36    0.28
   5 -15  -3    2.38    0.29
   5 -15  -3    2.79    0.17
   5 -15  -3    2.57    0.15
   5 -15  -3    2.54    0.17
   5 -15  -2    4.14    0.36
   5 -15  -2    3.87    0.35
   5 -15  -2    4.65    0.24
   5 -15  -2    4.89    0.24
   5 -15  -2    4.62    0.23
   5 -15  -1    0.14    0.17
   5 -15  -1    0.35    0.09
   5 -15  -1    0.36    0.10
   5 -15  -1    0.29    0.18
   5 -15   0    0.56    0.19
  -5  15   0    1.33    0.13
   5  15   0    0.90    0.10
   5 -15   0    0.91    0.21
   5  15   0    1.12    0.15
   5 -15   0    0.97    0.10
   5 -15   0    0.87    0.10
   5 -15   1    3.90    0.35
  -5  15  -1    4.16    0.23
   5 -15   1    3.95    0.21
   5  15   1    4.15    0.25
   5  15   1    3.88    0.21
   5  15   2    0.13    0.09
   5  15   2    0.18    0.13
  -5  15  -2    0.20    0.11
   5 -15   2   -0.05    0.19
   5 -15   3   -0.23    0.18
   5  15   3    0.02    0.10
   5  15   3   -0.07    0.13
  -5  15  -3    0.27    0.11
   5  15   3    0.11    0.13
   5 -15   3    0.12    0.16
   5  15   4    0.14    0.13
   5  15   4    0.50    0.16
   5 -15   4    0.33    0.18
   5  15   5    0.34    0.11
   5  15   5    0.52    0.16
  -5  15  -5    0.35    0.11
   5  15   6   -0.05    0.10
   5  15   6   -0.01    0.14
  -5  15  -6    0.18    0.10
   5  15   7    0.07    0.10
  -5  15  -7    0.22    0.10
   5  15   8    0.20    0.09
   5  15   8    0.34    0.13
  -5  15  -8    0.30    0.09
   5  15   9    0.03    0.06
   5  15   9    0.17    0.11
   5 -16 -11    0.07    0.06
   5 -16 -10   -0.05    0.08
   5 -16  -9    0.30    0.08
   5 -16  -9    0.13    0.09
   5 -16  -8    0.04    0.10
   5 -16  -8    0.08    0.07
   5 -16  -8   -0.01    0.09
   5 -16  -7    0.02    0.07
  -5  16   7    0.02    0.13
   5 -16  -7    0.18    0.10
  -5  16   6    0.22    0.14
   5 -16  -6    0.04    0.11
   5 -16  -6    0.17    0.18
   5 -16  -5    0.02    0.17
   5 -16  -5    0.46    0.20
  -5  16   5    0.36    0.13
   5 -16  -5    0.51    0.12
   5 -16  -5    0.38    0.09
   5 -16  -5    0.38    0.10
   5 -16  -4    0.04    0.07
   5 -16  -4    0.02    0.19
   5 -16  -4    0.02    0.16
   5 -16  -4    0.05    0.10
   5 -16  -4   -0.06    0.09
   5 -16  -3    0.07    0.08
   5 -16  -3    0.04    0.10
   5 -16  -3    0.12    0.17
   5 -16  -3    0.33    0.21
   5 -16  -3    0.02    0.10
   5 -16  -2   -0.02    0.16
   5 -16  -2    0.13    0.08
   5 -16  -2    0.12    0.09
   5 -16  -2    0.21    0.19
   5 -16  -2    0.10    0.10
   5 -16  -1    0.38    0.09
   5 -16  -1    0.29    0.10
   5 -16  -1    0.42    0.21
   5 -16  -1    0.31    0.17
   5 -16   0    0.39    0.09
   5 -16   0    0.46    0.09
   5 -16   0    0.37    0.20
   5 -16   0    0.34    0.18
  -5  16   0    0.81    0.13
   5  16   0    0.53    0.14
   5 -16   1    0.05    0.19
  -5  16  -1    0.35    0.11
   5  16   1    0.24    0.09
   5 -16   1    0.35    0.09
   5  16   1    0.31    0.14
   5 -16   2    0.91    0.22
   5  16   2    1.14    0.16
  -5  16  -2    0.89    0.13
   5  16   2    0.91    0.11
   5 -16   3    0.49    0.19
   5  16   3    0.38    0.11
   5  16   3    0.42    0.15
  -5  16  -3    0.66    0.12
   5  16   4    1.00    0.16
   5  16   4    1.15    0.17
   5  16   5    0.09    0.10
  -5  16  -5    0.28    0.11
   5  16   5    0.18    0.14
  -5  16  -6   -0.07    0.10
   5  16   6    0.13    0.10
   5  16   7    0.93    0.11
  -5  16  -7    0.86    0.11
   5  16   7    0.68    0.15
   5  16   8    0.24    0.08
  -5  16  -8    0.23    0.08
   5  16   8    0.33    0.12
   5  16   9    0.21    0.06
   5  16   9    0.33    0.15
   5 -17 -11    0.02    0.05
   5 -17 -10    0.31    0.08
   5 -17  -9    0.16    0.08
   5 -17  -9    0.09    0.09
   5 -17  -8    0.09    0.09
  -5  17   8   -0.01    0.12
   5 -17  -8   -0.09    0.10
   5 -17  -7    0.14    0.10
  -5  17   7    0.04    0.13
   5 -17  -7    0.17    0.09
  -5  17   6    0.14    0.14
   5 -17  -6    0.17    0.10
  -5  17   5    0.12    0.14
   5 -17  -5   -0.13    0.18
   5 -17  -5   -0.12    0.19
   5 -17  -5   -0.14    0.11
   5 -17  -4    0.36    0.08
   5 -17  -4    0.23    0.18
   5 -17  -4    0.27    0.20
   5 -17  -4    0.27    0.11
   5 -17  -4    0.41    0.11
   5 -17  -3    0.02    0.08
   5 -17  -3    0.01    0.10
   5 -17  -3    0.32    0.18
   5 -17  -3   -0.14    0.19
   5 -17  -3   -0.05    0.10
   5 -17  -2    0.00    0.08
   5 -17  -2    0.05    0.18
   5 -17  -2    0.17    0.18
   5 -17  -2    0.14    0.10
   5 -17  -1    3.80    0.20
   5 -17  -1    3.81    0.21
   5 -17   0    0.09    0.08
   5 -17   0    0.09    0.07
   5 -17   0   -0.07    0.18
   5  17   0   -0.14    0.12
   5 -17   0   -0.03    0.17
  -5  17   0    0.19    0.11
   5  17   1    0.26    0.09
   5 -17   1    0.19    0.18
  -5  17  -1    0.29    0.11
   5  17   1    0.37    0.14
   5  17   2    0.80    0.11
   5  17   2    0.68    0.15
  -5  17  -2    1.17    0.14
   5 -17   2    0.82    0.20
   5  17   3    0.45    0.15
   5  17   4    0.12    0.10
   5  17   4    0.12    0.14
  -5  17  -4    0.20    0.10
   5  17   5    0.03    0.10
   5  17   5   -0.05    0.14
  -5  17  -5    0.25    0.10
   5  17   6    0.13    0.09
   5  17   6    0.16    0.13
  -5  17  -6    0.03    0.10
   5  17   7   -0.06    0.08
   5  17   7    0.16    0.12
  -5  17  -7    0.17    0.09
   5  17   8    0.05    0.07
   5  17   8    0.15    0.10
   5  17   9   -0.01    0.16
   5 -18 -10    0.07    0.06
   5 -18  -9    0.13    0.07
   5 -18  -9    0.09    0.08
  -5  18   9    0.09    0.10
   5 -18  -8    0.29    0.09
   5 -18  -8    0.39    0.09
  -5  18   8    0.51    0.13
   5 -18  -7   -0.01    0.09
   5 -18  -7   -0.03    0.10
   5 -18  -6    0.48    0.11
  -5  18   6    0.45    0.14
   5 -18  -5    1.85    0.15
  -5  18   5    1.91    0.19
   5 -18  -4    1.87    0.26
   5 -18  -4    2.14    0.28
  -5  18   4    2.73    0.21
   5 -18  -4    2.60    0.17
   5 -18  -3    0.16    0.10
   5 -18  -3    0.10    0.17
   5 -18  -3    0.27    0.19
   5 -18  -2   -0.02    0.17
   5 -18  -2   -0.03    0.07
   5 -18  -2    0.07    0.10
   5 -18  -2    0.03    0.17
   5 -18  -1    8.58    0.39
   5 -18  -1    8.14    0.55
   5 -18  -1    9.25    0.56
   5 -18  -1    8.84    0.38
  -5  18   1    9.14    0.41
  -5  18   0    5.61    0.29
   5 -18   0    5.36    0.41
   5 -18   0    5.49    0.26
   5  18   0    6.06    0.31
   5 -18   0    5.14    0.26
   5  18   1    2.85    0.21
   5 -18   1    2.98    0.31
   5  18   2    0.39    0.14
   5 -18   2    0.07    0.17
   5  18   3    0.29    0.09
  -5  18  -3    0.59    0.12
   5  18   4    0.18    0.13
   5  18   4    0.21    0.14
  -5  18  -4    0.61    0.12
   5  18   4    0.40    0.10
  -5  18  -5    0.11    0.10
   5  18   5    0.00    0.09
  -5  18  -6    0.23    0.10
   5  18   6    0.32    0.09
   5  18   7    0.28    0.11
  -5  18  -7    0.20    0.09
   5  18   7    0.29    0.08
   5  18   8    0.23    0.06
   5  18   8    0.23    0.11
   5  18   9    0.21    0.14
   5 -19 -10    0.07    0.05
   5 -19  -9    0.03    0.06
  -5  19   9    0.11    0.10
   5 -19  -9    0.05    0.07
   5 -19  -8    0.33    0.08
  -5  19   8    0.21    0.12
   5 -19  -8    0.32    0.09
   5 -19  -7    0.06    0.09
   5 -19  -7   -0.16    0.09
   5 -19  -6    2.35    0.16
  -5  19   6    2.30    0.20
   5 -19  -6    2.26    0.16
  -5  19   5    1.50    0.17
   5 -19  -5    1.68    0.14
  -5  19   4    0.20    0.13
   5 -19  -4    0.07    0.10
   5 -19  -3    2.76    0.18
   5 -19  -2    1.16    0.22
   5 -19  -2    1.00    0.22
   5 -19  -2    1.32    0.13
   5 -19  -1    0.41    0.19
   5 -19  -1    0.29    0.18
   5 -19  -1    0.46    0.10
   5 -19   0    0.24    0.19
   5  19   0    0.34    0.14
  -5  19  -1    3.46    0.22
   5  19   1    3.53    0.24
  -5  19  -2   10.79    0.48
  -5  19  -3   14.44    0.63
   5  19   3   14.66    0.61
   5  19   3   15.03    0.64
  -5  19  -4    0.18    0.11
   5  19   4    0.16    0.09
   5  19   5    1.12    0.11
  -5  19  -5    1.09    0.13
   5  19   5    1.03    0.14
  -5  19  -6    0.01    0.09
   5  19   6    0.13    0.08
   5  19   6   -0.02    0.11
   5  19   7    2.10    0.12
  -5  19  -7    1.92    0.13
   5  19   7    1.98    0.15
   5 -19   7    2.10    0.13
   5  19   8    2.22    0.18
  -5  20   9    0.62    0.10
   5 -20  -9    0.58    0.07
   5 -20  -9    0.64    0.08
  -5  20   8    1.26    0.14
   5 -20  -8    1.13    0.10
   5 -20  -8    1.11    0.10
  -5  20   7    0.41    0.13
   5 -20  -7    0.58    0.09
   5 -20  -7    0.33    0.09
   5 -20  -6    0.14    0.10
   5 -20  -6    0.04    0.09
  -5  20   5    1.21    0.16
   5 -20  -5    1.46    0.13
   5 -20  -5    1.51    0.13
  -5  20   4    0.27    0.14
   5 -20  -4    0.10    0.10
   5 -20  -4   -0.05    0.09
  -5  20   3    0.72    0.15
  -5  20   2    0.60    0.13
  -5  20   1    2.77    0.20
  -5  20   0    0.42    0.12
  -5  20  -1    0.12    0.12
   5  20   2    0.04    0.13
  -5  20  -2    0.05    0.11
   5  20   3    0.65    0.09
  -5  20  -3    0.73    0.13
   5  20   4    3.21    0.18
  -5  20  -4    3.60    0.20
   5  20   5    1.00    0.10
  -5  20  -5    1.01    0.12
   5  20   6    7.24    0.31
   5  20   6    7.14    0.33
  -5  20  -6    7.27    0.33
   5  20   7    1.49    0.10
   5 -20   7    1.60    0.11
   5  20   7    1.48    0.12
   5 -21  -9    0.35    0.05
   5 -21  -8    0.50    0.08
   5 -21  -8    0.42    0.08
  -5  21   8    0.64    0.12
   5 -21  -7    1.21    0.11
   5 -21  -7    1.50    0.12
  -5  21   7    1.46    0.15
   5 -21  -6    4.26    0.22
  -5  21   6    4.47    0.25
   5 -21  -6    3.98    0.21
   5 -21  -5    0.23    0.09
   5 -21  -4    6.04    0.29
  -5  21   3    0.14    0.14
   5 -21  -3    0.20    0.09
  -5  21   3    0.10    0.11
   5 -21  -2    3.37    0.19
  -5  21   2    3.70    0.22
  -5  21   1    0.01    0.11
   5 -21  -1    0.12    0.08
   5  21  -1    0.12    0.13
  -5  21   0    1.32    0.15
   5  21   0    1.37    0.16
  -5  21  -1    4.49    0.26
   5  21   1    5.06    0.28
  -5  21  -2   14.81    0.65
   5  21   2   16.10    0.67
  -5  21  -3   -0.16    0.10
   5  21   3    0.01    0.12
  -5  21  -4    1.00    0.12
   5  21   4    1.08    0.09
   5  21   5   -0.03    0.06
  -5  21  -5    0.15    0.09
   5  21   6    0.46    0.07
  -5  21  -6    0.48    0.08
   5 -21   7    0.30    0.10
   5 -22  -8    1.11    0.08
  -5  22   8    1.17    0.13
   5 -22  -7    2.04    0.13
  -5  22   7    2.04    0.16
   5 -22  -6    7.77    0.35
  -5  22   6    8.92    0.39
  -5  22   5    0.89    0.15
   5 -22  -5    0.87    0.11
  -5  22   4    1.15    0.15
   5 -22  -4    0.98    0.11
   5 -22  -3    1.40    0.12
  -5  22   3    1.75    0.15
  -5  22   2    0.50    0.12
   5 -22  -2    0.46    0.09
   5  22  -2    0.36    0.12
  -5  22   1    0.44    0.12
   5 -22  -1    0.24    0.08
   5  22  -1    0.17    0.13
  -5  22   0    0.39    0.11
   5  22   0    0.50    0.13
  -5  22  -1    9.08    0.42
   5  22   1    9.40    0.43
  -5  22  -2    1.76    0.15
   5  22   2    1.81    0.17
  -5  22  -3   -0.01    0.09
   5  22   3    0.13    0.12
  -5  22  -4    2.83    0.17
  -5  22  -5    0.31    0.08
   5 -22   6    0.55    0.12
  -5  23   8    1.04    0.16
  -5  23   7    2.22    0.18
   5 -23  -7    2.00    0.11
  -5  23   6    4.85    0.25
  -5  23   6    4.30    0.23
   5 -23  -6    4.59    0.21
  -5  23   5    6.94    0.34
   5 -23  -5    6.87    0.30
  -5  23   5    6.29    0.31
  -5  23   4    0.06    0.12
   5 -23  -4    0.16    0.08
  -5  23   4    0.26    0.10
  -5  23   3    2.22    0.17
   5 -23  -3    2.36    0.15
   5  23  -3    2.57    0.17
  -5  23   3    2.57    0.19
   5  23  -2    0.68    0.13
   5 -23  -2    0.86    0.09
  -5  23   2    0.92    0.12
   5  23  -1    0.17    0.11
  -5  23   1    0.17    0.13
   5 -23  -1    0.14    0.09
  -5  23   1    0.04    0.10
   5 -23  -1   -0.04    0.07
  -5  23   0    1.28    0.14
   5  23   0    1.58    0.15
  -5  23  -1    5.76    0.29
   5  23   1    6.02    0.30
  -5  23  -2   -0.02    0.09
   5  23   2    0.14    0.12
  -5  23  -3    0.00    0.09
  -5  23  -4    0.43    0.09
   5 -23   6    0.50    0.14
   5 -24  -7    0.55    0.06
  -5  24   7    0.87    0.18
  -5  24   6    5.02    0.28
   5 -24  -6    4.72    0.21
  -5  24   6    4.33    0.22
   5  24  -5    0.91    0.10
   5 -24  -5    1.17    0.10
  -5  24   5    1.07    0.11
  -5  24   5    1.30    0.15
   5  24  -4    0.14    0.09
  -5  24   4   -0.08    0.12
   5 -24  -4    0.01    0.07
  -5  24   4   -0.09    0.09
  -5  24   3    2.60    0.17
   5 -24  -3    2.58    0.14
   5  24  -3    2.66    0.17
  -5  24   3    2.85    0.19
   5  24  -2    0.22    0.10
  -5  24   2    0.21    0.12
   5 -24  -2    0.01    0.06
  -5  24   2    0.30    0.10
   5 -24  -1    0.00    0.08
  -5  24   1    0.28    0.12
  -5  24   1    0.08    0.10
   5  24  -1   -0.01    0.11
  -5  24   0    0.16    0.12
   5  24   0    0.04    0.10
  -5  24   0    0.04    0.09
   5  24   1    1.99    0.16
  -5  24  -1    2.18    0.16
  -5  24  -1    1.72    0.14
   5  24   2    1.86    0.15
  -5  24  -2    1.86    0.13
  -5  24  -2    1.87    0.14
  -5  24  -3    0.01    0.08
  -5  24  -3    0.17    0.08
   5 -24   5    0.11    0.16
   5 -25  -6    3.16    0.15
  -5  25   6    3.60    0.27
  -5  25   5    0.40    0.20
   5 -25  -5    0.46    0.07
  -5  25   5    0.46    0.08
  -5  25   4    1.49    0.11
   5 -25  -4    1.64    0.10
   5  25  -4    1.29    0.11
  -5  25   4    1.68    0.18
   5  25  -3    0.26    0.09
  -5  25   3    0.36    0.12
   5 -25  -3    0.22    0.06
  -5  25   3    0.33    0.09
  -5  25   2    5.45    0.25
   5 -25  -2    4.95    0.22
  -5  25   2    5.81    0.27
   5  25  -2    5.29    0.26
  -5  25   1    0.04    0.11
  -5  25   1    0.14    0.08
   5  25  -1   -0.01    0.09
  -5  25   0    0.07    0.10
   5  25   0    0.31    0.10
  -5  25   0    0.01    0.08
   5 -25   0    0.03    0.07
  -5  25  -1    5.61    0.27
   5  25   1    6.49    0.28
   5 -25   1    5.56    0.27
  -5  25  -1    5.97    0.28
  -5  25  -2    1.78    0.13
  -5  25  -2    2.00    0.13
   5 -25   2    2.23    0.15
   5 -25   3    0.41    0.15
   5 -25   4    0.83    0.17
  -5  26   5    3.84    0.27
  -5  26   4   27.71    1.11
   5  26  -3    0.59    0.11
  -5  26   3    0.52    0.18
  -5  26   3    0.52    0.08
  -5  26   2    3.89    0.20
   5  26  -2    3.86    0.22
  -5  26   1    2.81    0.15
  -5  26   1    2.48    0.20
   5  26  -1    2.59    0.19
  -5  26   0    4.47    0.20
  -5  26   0    4.65    0.23
   5  26   0    4.62    0.24
  -5  26  -1    0.10    0.13
   5  26   1    0.29    0.15
   5 -26   1    0.09    0.09
   5 -26   2    0.58    0.14
   5 -26   3   -0.10    0.13
  -5  27   4    5.24    0.27
  -5  27   3    5.90    0.32
  -5  27   2    2.92    0.24
  -5  27   1    0.39    0.19
  -5  27   0    2.34    0.20
   6   0 -13    0.05    0.07
   6   0 -13    0.20    0.11
   6   0 -12    5.03    0.28
   6   0 -11    0.01    0.14
   6   0 -10    6.97    0.37
   6   0 -10    6.60    0.55
   6   0 -10    6.14    0.55
   6   0  -9   -0.26    0.16
   6   0  -9    0.07    0.27
   6   0  -8   69.53    3.09
   6   0  -8   70.36    3.11
   6   0  -8   75.98    2.89
   6   0  -7    0.03    0.25
   6   0  -7   -0.20    0.23
   6   0  -7   -0.02    0.14
   6   0  -6    1.12    0.10
   6   0  -6    1.04    0.15
   6   0  -6    0.86    0.27
   6   0  -5    0.04    0.07
   6   0  -5   -0.02    0.22
   6   0  -5    0.06    0.11
   6   0  -5    0.06    0.07
   6   0  -4    0.81    0.09
   6   0  -4    0.56    0.23
   6   0  -4    0.80    0.09
   6   0  -3   -0.03    0.08
   6   0  -3   -0.10    0.11
   6   0  -3    0.09    0.06
   6   0  -3    0.03    0.08
   6   0  -2    2.25    0.13
   6   0  -2    2.32    0.14
   6   0  -2    2.24    0.14
   6   0  -2    2.37    0.16
   6   0  -2    2.34    0.14
   6   0  -2    2.53    0.15
   6   0  -1   -0.03    0.06
   6   0  -1    0.05    0.08
   6   0  -1    0.01    0.08
   6   0  -1    0.01    0.11
   6   0  -1    0.16    0.10
   6   0  -1    0.08    0.07
   6   0  -1    0.08    0.08
   6   0   0    1.68    0.13
   6   0   0    1.69    0.10
   6   0   0    1.30    0.24
   6   0   0    1.85    0.12
   6   0   0    1.88    0.14
   6   0   0    1.93    0.15
   6   0   0    1.93    0.13
   6   0   0    1.52    0.12
   6   0   1   -0.01    0.06
   6   0   1    0.08    0.09
   6   0   1    0.03    0.07
   6   0   1   -0.08    0.20
   6   0   1    0.09    0.09
   6   0   1   -0.01    0.07
   6   0   1    0.02    0.09
   6   0   2   97.09    3.67
   6   0   2   98.12    3.86
   6   0   2   95.67    3.70
   6   0   2   99.66    3.68
   6   0   2   98.22    3.68
   6   0   2   89.31    3.67
   6   0   3    0.01    0.07
   6   0   3    0.13    0.23
   6   0   3    0.10    0.07
   6   0   3    0.09    0.10
   6   0   4   22.07    1.11
   6   0   4   22.60    0.90
   6   0   4   22.08    0.89
   6   0   5    0.10    0.08
   6   0   5    0.14    0.12
   6   0   6  232.24    8.85
   6   0   6  225.77    9.10
   6   0   7   -0.07    0.28
   6   0   8    0.06    0.11
   6   0   9    0.24    0.11
   6   0  10    0.42    0.11
   6   0  10    0.18    0.09
   6   0  11    0.13    0.13
   6   0  11    0.01    0.06
   6   1 -13    1.78    0.15
   6  -1 -13    1.77    0.15
   6   1 -13    1.88    0.11
   6  -1 -13    1.65    0.11
   6   1 -12    4.70    0.26
   6  -1 -12    4.65    0.26
   6  -1 -12    4.53    0.23
   6   1 -11    2.01    0.19
   6  -1 -11    2.28    0.20
   6   1 -10    0.53    0.30
   6  -1 -10   -0.21    0.29
   6   1 -10    0.47    0.26
   6  -1 -10    0.03    0.25
   6  -1 -10    0.16    0.16
   6   1 -10    0.06    0.16
   6   1  -9   31.88    1.25
   6  -1  -9   30.82    1.25
   6   1  -9   29.81    1.46
   6  -1  -9   28.04    1.45
   6   1  -9   28.15    1.46
   6  -1  -9   28.63    1.46
   6   1  -8   34.79    1.69
   6   1  -8   37.61    1.49
   6  -1  -8   37.57    1.48
   6  -1  -8   36.58    1.69
   6   1  -8   35.29    1.70
   6  -1  -8   34.67    1.69
   6   1  -7   23.46    0.95
   6  -1  -7   23.09    0.95
   6  -1  -7   23.86    0.91
   6   1  -7   20.72    1.12
   6  -1  -7   21.57    1.12
   6   1  -7   19.42    1.11
   6  -1  -7   20.04    1.12
   6   1  -6    9.85    0.47
   6  -1  -6   10.11    0.47
   6   1  -6    9.63    0.63
   6  -1  -6    9.96    0.63
   6  -1  -6   10.89    0.44
   6   1  -6   10.36    0.43
   6   1  -5    1.09    0.09
   6  -1  -5    1.16    0.10
   6   1  -5    0.80    0.23
   6  -1  -5    0.62    0.23
   6  -1  -5    1.08    0.14
   6   1  -5    0.94    0.13
   6  -1  -5    1.00    0.10
   6   1  -5    1.07    0.10
   6  -1  -4    0.04    0.07
   6   1  -4    0.06    0.06
   6  -1  -4    0.04    0.07
   6   1  -4   -0.03    0.07
   6   1  -4   -0.12    0.21
   6  -1  -4   -0.07    0.20
   6  -1  -3    4.98    0.24
   6   1  -3    5.51    0.24
[truncated: 278,341 more chars]
