# Supplementary material for: Crystallographic and physicochemical characterization of salcaprozoic acid: a structural basis for SNAC-enabled drug delivery systems
Source: Acta Crystallogr C Struct Chem. 2025 Oct 6;81(Pt 11):607–13. doi: 10.1107/S2053229625008691 (PMC12587319; doi:10.1107/S2053229625008691)
Supplement: Supplementary file 2 [file c-81-00607-Isup3.hkl]

data_I                                                                          
_shelx_title ' onk240026_fa_a.res in P2(1)/c'                                   
_shelx_refln_list_code          4                                               
_shelx_F_calc_maximum      744.10                                               
_exptl_crystal_F_000      1200.00                                               
_reflns_d_resolution_high  0.7905                                               
                                                                                
loop_                                                                           
 _space_group_symop_operation_xyz                                               
 'x, y, z'                                                                      
 '-x, y+1/2, -z+1/2'                                                            
 '-x, -y, -z'                                                                   
 'x, -y-1/2, z-1/2'                                                             
                                                                                
_cell_length_a    10.1779                                                       
_cell_length_b    23.7511                                                       
_cell_length_c    11.8738                                                       
_cell_angle_alpha  90.000                                                       
_cell_angle_beta  101.124                                                       
_cell_angle_gamma  90.000                                                       
                                                                                
_shelx_F_squared_multiplier     1.000                                           
                                                                                
loop_                                                                           
 _refln_index_h                                                                 
 _refln_index_k                                                                 
 _refln_index_l                                                                 
 _refln_F_squared_calc                                                          
 _refln_F_squared_meas                                                          
 _refln_F_squared_sigma                                                         
 _refln_observed_status                                                         
   1   0   0         54.97         49.07         2.27 o                         
   2   0   0      10893.96      11200.92       245.45 o                         
   3   0   0       1158.65       1067.63        31.73 o                         
   4   0   0      23587.53      23696.98       643.98 o                         
   5   0   0          9.77         10.05         2.41 o                         
   6   0   0        136.22        104.13         3.91 o                         
   7   0   0         65.35         67.21         2.43 o                         
   8   0   0         95.19         94.39         3.29 o                         
   9   0   0          0.02          5.00         2.92 o                         
  10   0   0          2.65          5.12         2.96 o                         
  11   0   0          2.35          1.77         6.50 o                         
   1   1   0        173.05        135.87         3.72 o                         
   2   1   0          9.08         24.28         2.05 o                         
   3   1   0       1350.78       1363.04        24.87 o                         
   4   1   0      11870.41      11806.32       228.42 o                         
   5   1   0          4.03          3.71         1.77 o                         
   6   1   0        766.15        753.24         7.93 o                         
   7   1   0          2.57          2.38         1.37 o                         
   8   1   0         87.56         78.39         2.07 o                         
   9   1   0         84.18         92.91         2.64 o                         
  10   1   0          8.05         14.68         2.61 o                         
  11   1   0         18.27         29.33         3.44 o                         
   0   2   0      11409.86      12014.43       457.43 o                         
   1   2   0        257.67        263.74        11.88 o                         
   2   2   0       1544.40       1426.04        31.40 o                         
   3   2   0        260.40        257.00         7.19 o                         
   4   2   0        431.55        399.04        12.28 o                         
   5   2   0          9.92         12.29         2.08 o                         
   6   2   0        699.30        732.32         7.85 o                         
   7   2   0        139.78        124.73         2.22 o                         
   8   2   0         45.55         57.89         2.16 o                         
   9   2   0         29.19         30.31         2.11 o                         
  10   2   0         62.60         63.04         2.80 o                         
  11   2   0         38.32         43.31         4.42 o                         
   1   3   0       1060.75       1023.58        23.54 o                         
   2   3   0       2990.93       2878.34        56.22 o                         
   3   3   0         11.99         13.19         2.76 o                         
   4   3   0        243.03        226.61         7.04 o                         
   5   3   0         45.98         49.80         2.13 o                         
   6   3   0          6.81          9.37         1.29 o                         
   7   3   0        606.27        621.37         6.79 o                         
   8   3   0        443.30        463.43         6.16 o                         
   9   3   0          1.74          2.31         2.87 o                         
  10   3   0          2.71          6.52         2.23 o                         
  11   3   0         66.80         81.22         6.61 o                         
   0   4   0       9534.07       9187.09       351.05 o                         
   1   4   0       4097.42       4174.88        92.69 o                         
   2   4   0        310.79        353.58         8.79 o                         
   3   4   0        203.30        236.56         6.24 o                         
   4   4   0         66.18         55.22         4.32 o                         
   5   4   0        306.07        278.62         4.85 o                         
   6   4   0       1068.78       1072.51        11.10 o                         
   7   4   0         87.83         89.70         2.07 o                         
   8   4   0        155.22        159.21         2.99 o                         
   9   4   0          0.00          2.47         2.88 o                         
  10   4   0          0.43          7.71         2.44 o                         
  11   4   0         72.76         86.19         3.60 o                         
   1   5   0       4864.64       4448.81       141.72 o                         
   2   5   0       1358.01       1249.68        29.46 o                         
   3   5   0         74.46         74.49         4.49 o                         
   4   5   0        506.33        483.41        10.79 o                         
   5   5   0        245.53        233.84         4.21 o                         
   6   5   0         20.43         20.93         1.49 o                         
   7   5   0         44.95         41.26         1.71 o                         
   8   5   0          3.50          5.13         1.76 o                         
   9   5   0         12.53         24.49         4.52 o                         
  10   5   0          0.03          5.15         3.30 o                         
  11   5   0        125.85        156.83         5.80 o                         
   0   6   0         68.50        101.06         8.27 o                         
   1   6   0       3367.55       3295.49        90.68 o                         
   2   6   0         15.67          8.17         3.60 o                         
   3   6   0         16.62         10.64         3.55 o                         
   4   6   0        496.15        466.96        10.69 o                         
   5   6   0         60.83         61.50         2.00 o                         
   6   6   0         32.43         33.73         1.49 o                         
   7   6   0        595.10        579.04         6.85 o                         
   8   6   0         59.62         60.77         2.23 o                         
   9   6   0        254.14        272.25        14.02 o                         
  10   6   0         11.40         15.05         2.68 o                         
  11   6   0        405.14        430.90        12.86 o                         
   1   7   0       2783.16       2773.18        76.47 o                         
   2   7   0         96.05         84.32         4.71 o                         
   3   7   0       1240.84       1174.16        24.89 o                         
   4   7   0        278.63        264.70         6.80 o                         
   5   7   0       1616.16       1566.54        21.79 o                         
   6   7   0         88.91         88.18         2.07 o                         
   7   7   0       1715.24       1709.80        19.73 o                         
   8   7   0         36.76         38.16         2.20 o                         
   9   7   0       1382.47       1407.05        21.44 o                         
  10   7   0          5.07          3.89         3.53 o                         
  11   7   0        232.78        240.61        16.25 o                         
   0   8   0         53.80         62.05         7.68 o                         
   1   8   0        869.98        797.73        24.23 o                         
   2   8   0          0.55          5.32         3.57 o                         
   3   8   0         19.80         19.95         6.05 o                         
   4   8   0        425.59        420.94         8.67 o                         
   5   8   0       5222.11       5046.65        61.16 o                         
   6   8   0          0.37          0.99         1.42 o                         
   7   8   0          2.45          4.02         1.73 o                         
   8   8   0          1.42          2.45         2.02 o                         
   9   8   0       1045.07       1035.34        16.14 o                         
  10   8   0         23.74         21.44         2.75 o                         
  11   8   0        101.52         94.74        11.23 o                         
   1   9   0       1103.82       1224.09        35.93 o                         
   2   9   0          2.71          7.18         4.03 o                         
   3   9   0       3776.45       3681.23       103.85 o                         
   4   9   0        190.67        203.13         6.65 o                         
   5   9   0       1831.17       1670.66        21.01 o                         
   6   9   0        102.90        102.88         2.56 o                         
   7   9   0        123.80        133.05         3.54 o                         
   8   9   0         11.40          9.74         2.15 o                         
   9   9   0         27.81         30.91         2.36 o                         
  10   9   0         24.62         23.15         2.57 o                         
  11   9   0         11.30         12.13         2.58 o                         
   0  10   0       1509.79       1382.94        57.33 o                         
   1  10   0        737.16        720.98        22.55 o                         
   2  10   0        517.80        519.17        17.42 o                         
   3  10   0      13317.66      12383.52       334.11 o                         
   4  10   0         66.30         68.66         3.12 o                         
   5  10   0        144.42        151.11         4.10 o                         
   6  10   0         29.34         30.25         2.17 o                         
   7  10   0        306.53        271.91         5.49 o                         
   8  10   0         54.34         53.98         3.33 o                         
   9  10   0        172.68        178.55         5.54 o                         
  10  10   0         14.83         18.57         2.81 o                         
  11  10   0         34.17         36.05         5.91 o                         
   1  11   0       6640.45       6829.05       187.42 o                         
   2  11   0       1213.39       1229.96        35.10 o                         
   3  11   0       1425.25       1474.07        47.26 o                         
   4  11   0         31.27         34.18         2.28 o                         
   5  11   0        293.52        282.88         6.41 o                         
   6  11   0        948.57        890.24        16.21 o                         
   7  11   0        304.34        303.53         6.66 o                         
   8  11   0          2.90          1.86         3.74 o                         
   9  11   0        288.23        291.24         7.25 o                         
  10  11   0          0.58          2.47         3.11 o                         
  11  11   0          2.76         -2.36         7.68 o                         
   0  12   0       3065.01       3183.71       126.47 o                         
   1  12   0        851.06        788.30        25.06 o                         
   2  12   0       1062.36       1063.32        32.05 o                         
   3  12   0        433.91        435.49        10.57 o                         
   4  12   0        253.89        244.34         5.44 o                         
   5  12   0        368.64        356.91         9.29 o                         
   6  12   0        370.52        364.34         7.44 o                         
   7  12   0        540.34        529.48        10.17 o                         
   8  12   0         62.90         53.60         5.61 o                         
   9  12   0        311.47        301.10         8.58 o                         
  10  12   0        150.69        136.66         9.16 o                         
  11  12   0         75.45         80.38         8.86 o                         
   1  13   0         48.68         42.44         3.93 o                         
   2  13   0          0.44          3.66         2.32 o                         
   3  13   0        181.00        192.73         5.16 o                         
   4  13   0        290.25        283.49         6.75 o                         
   5  13   0         70.90         76.69         3.61 o                         
   6  13   0         88.56         96.45         3.48 o                         
   7  13   0         21.51         19.90         2.61 o                         
   8  13   0         18.82         18.03         3.42 o                         
   9  13   0        224.04        209.75         7.72 o                         
  10  13   0        186.02        178.48        10.64 o                         
  11  13   0         76.34         73.28         8.86 o                         
   0  14   0        395.10        364.06        15.96 o                         
   1  14   0        119.46        119.53         8.39 o                         
   2  14   0        779.47        810.37        18.34 o                         
   3  14   0         16.65         20.06         2.01 o                         
   4  14   0        120.73        107.01         3.85 o                         
   5  14   0        149.58        133.02         4.32 o                         
   6  14   0         97.69        102.49         3.55 o                         
   7  14   0         44.48         39.16         3.79 o                         
   8  14   0        310.31        325.86         7.92 o                         
   9  14   0         11.02          8.18         5.02 o                         
  10  14   0         65.04         57.33         6.50 o                         
  11  14   0          4.29         14.18         7.68 o                         
   1  15   0          0.04         -1.87         3.09 o                         
   2  15   0         61.93         78.28         5.26 o                         
   3  15   0          3.10          4.18         2.89 o                         
   4  15   0       2970.40       2728.03        48.98 o                         
   5  15   0         58.62         59.09         4.27 o                         
   6  15   0        120.02        109.58         3.71 o                         
   7  15   0        340.21        336.55         9.18 o                         
   8  15   0        487.58        486.97        12.60 o                         
   9  15   0        117.12        114.10         5.67 o                         
  10  15   0        103.99        102.24         8.27 o                         
   0  16   0         32.71         18.91        11.23 o                         
   1  16   0          0.06          3.23         3.55 o                         
   2  16   0        336.89        318.22        13.02 o                         
   3  16   0          8.78          9.69         2.72 o                         
   4  16   0       1023.48        990.12        22.04 o                         
   5  16   0         36.28         30.52         3.58 o                         
   6  16   0        908.32        937.83        16.36 o                         
   7  16   0         17.76         21.71         2.93 o                         
   8  16   0        147.66        139.48         8.27 o                         
   9  16   0          3.38          4.80         3.04 o                         
  10  16   0         19.56         20.68         8.27 o                         
   1  17   0          6.99          5.17         2.96 o                         
   2  17   0         10.79         13.64         5.60 o                         
   3  17   0         42.02         41.12         5.77 o                         
   4  17   0         11.49          9.75         2.78 o                         
   5  17   0          1.87          2.56         2.69 o                         
   6  17   0       1072.59       1086.53        74.17 o                         
   7  17   0          9.58         14.78         4.18 o                         
   8  17   0         42.58         38.85         4.03 o                         
   9  17   0          2.81          3.55         5.32 o                         
  10  17   0         35.33         47.28         8.27 o                         
   0  18   0         56.63         59.68         4.73 o                         
   1  18   0        155.73        133.43         8.41 o                         
   2  18   0       1527.54       1587.34        35.21 o                         
   3  18   0         92.48         91.49         5.68 o                         
   4  18   0       1261.92       1300.74        35.15 o                         
   5  18   0        333.31        326.90         7.77 o                         
   6  18   0       1788.57       1666.62        67.37 o                         
   7  18   0         22.02         24.66         3.91 o                         
   8  18   0        200.41        213.94        12.41 o                         
   9  18   0         69.65         72.69         6.50 o                         
  10  18   0        239.78        193.85        10.64 o                         
   1  19   0          4.09         -0.39         3.14 o                         
   2  19   0       5912.50       5770.15       115.93 o                         
   3  19   0        886.68        936.46        24.91 o                         
   4  19   0        791.04        845.44        18.53 o                         
   5  19   0         26.60         17.59         6.66 o                         
   6  19   0        104.80        108.90         6.89 o                         
   7  19   0          1.16         -0.33         3.69 o                         
   8  19   0        113.77        107.56         8.27 o                         
   9  19   0          2.58         17.73         7.68 o                         
   0  20   0         56.55         54.33         5.63 o                         
   1  20   0       1043.91        939.16        21.68 o                         
   2  20   0          0.24         -0.01         4.54 o                         
   3  20   0          6.24         11.40         5.37 o                         
   4  20   0         38.33         56.57         7.49 o                         
   5  20   0         36.66         24.82         7.09 o                         
   6  20   0        258.21        275.81        10.65 o                         
   7  20   0         38.08         34.20         3.72 o                         
   8  20   0          1.09         14.18         5.32 o                         
   9  20   0          4.46          3.44         5.81 o                         
   1  21   0        193.88        177.71         6.02 o                         
   2  21   0          6.77          2.60         3.63 o                         
   3  21   0       1432.69       1430.01        48.01 o                         
   4  21   0        125.55        104.02         9.46 o                         
   5  21   0        109.20         79.42         6.47 o                         
   6  21   0          0.54          7.74         4.54 o                         
   7  21   0        103.16        102.17         4.51 o                         
   8  21   0         11.98         11.23         5.91 o                         
   0  22   0          2.16          5.47         7.09 o                         
   1  22   0        837.64        716.52        21.95 o                         
   2  22   0          4.79          7.77         4.62 o                         
   3  22   0        212.80        190.89        13.00 o                         
   4  22   0        105.38         96.76        10.64 o                         
   5  22   0         19.92         26.16         4.96 o                         
   6  22   0          0.22          9.11         3.43 o                         
   7  22   0         40.16         41.79         3.69 o                         
   8  22   0          6.15          6.92         5.67 o                         
   1  23   0         12.95         18.92        11.82 o                         
   2  23   0         19.34         20.22         5.02 o                         
   3  23   0          0.13          4.66         9.16 o                         
   4  23   0         43.35         36.62         5.63 o                         
   5  23   0        104.91         84.83         8.86 o                         
   6  23   0          0.45          2.36         3.76 o                         
   7  23   0         23.75         36.80         4.64 o                         
   8  23   0         59.10         57.92         8.86 o                         
   0  24   0          3.93          4.14         5.91 o                         
   1  24   0        267.38        270.33        10.65 o                         
   2  24   0          0.03          0.59         6.50 o                         
   3  24   0        120.76        132.93         7.49 o                         
   4  24   0          3.32          2.64         5.23 o                         
   5  24   0          0.16          4.37         3.45 o                         
   6  24   0          1.23          5.55         2.35 o                         
   7  24   0          4.51          9.96         5.17 o                         
   1  25   0         32.81         31.11         5.02 o                         
   2  25   0          1.66          4.70         5.61 o                         
   3  25   0        114.60         92.61         5.22 o                         
   4  25   0          1.15         10.77         4.29 o                         
   5  25   0          4.65          5.59         3.32 o                         
   6  25   0         12.94         13.50         3.79 o                         
   7  25   0        112.53         83.33         8.27 o                         
   0  26   0          1.80          9.46         4.73 o                         
   1  26   0         30.24         29.55         5.91 o                         
   2  26   0         12.09         15.33         3.56 o                         
   3  26   0         55.89         61.82         4.31 o                         
   4  26   0          7.01          7.50         2.50 o                         
   5  26   0        254.58        270.06         7.55 o                         
   6  26   0          0.92         -3.55        10.05 o                         
   1  27   0         52.26         44.30         3.45 o                         
   2  27   0         44.61         47.29         4.54 o                         
   3  27   0         73.89         85.66         4.20 o                         
   4  27   0         62.00         72.43         4.25 o                         
   5  27   0        144.05        138.29        11.82 o                         
   0  28   0        855.61       1073.85        43.14 o                         
   1  28   0        138.93        152.48         9.46 o                         
   2  28   0          3.96         -2.36         7.09 o                         
   3  28   0          8.09          8.86         9.46 o                         
 -11   1   1         11.18         18.97         2.74 o                         
 -10   1   1         10.63         23.34         3.27 o                         
  -9   1   1         25.20         31.91         2.65 o                         
  -8   1   1         58.73         65.69         1.97 o                         
  -7   1   1         25.35         29.26         1.36 o                         
  -6   1   1          0.92          2.14         1.19 o                         
  -5   1   1        387.57        361.79         6.26 o                         
  -4   1   1          0.09         -0.43         3.25 o                         
  -3   1   1        526.53        476.28         8.41 o                         
  -2   1   1      33937.35      32034.96       487.17 o                         
  -1   1   1          2.66          3.02         3.84 o                         
   0   1   1       1799.68       1889.43        73.28 o                         
   1   1   1         24.03         19.28         2.21 o                         
   2   1   1        256.18        239.50         6.63 o                         
   3   1   1        289.52        252.72         7.36 o                         
   4   1   1       5266.67       5528.83       116.61 o                         
   5   1   1        245.99        238.36         6.23 o                         
   6   1   1        276.38        299.03         3.91 o                         
   7   1   1        236.66        233.50         3.60 o                         
   8   1   1          1.60          2.54         1.58 o                         
   9   1   1         11.62         14.70         2.61 o                         
  10   1   1          0.07          8.60         2.13 o                         
  11   1   1          7.24         13.81         2.80 o                         
 -11   2   1          1.82         10.83         3.37 o                         
 -10   2   1         74.87         72.20         3.77 o                         
  -9   2   1         47.99         50.28         2.53 o                         
  -8   2   1        182.08        189.03         3.13 o                         
  -7   2   1         13.24         17.38         1.41 o                         
  -6   2   1        110.37        161.25         2.47 o                         
  -5   2   1        162.73        172.80         3.59 o                         
  -4   2   1        838.40        784.70        23.59 o                         
  -3   2   1          0.22          1.93         1.66 o                         
  -2   2   1       6172.25       5632.90        87.50 o                         
  -1   2   1        288.34        276.84         9.41 o                         
   0   2   1       3039.17       3296.87        89.22 o                         
   1   2   1       1711.12       1874.87        32.88 o                         
   2   2   1        276.79        285.27         7.53 o                         
   3   2   1          6.93          5.75         3.50 o                         
   4   2   1        398.73        489.75        15.73 o                         
   5   2   1          0.58          1.29         1.87 o                         
   6   2   1         48.91         44.84         1.68 o                         
   7   2   1        101.38        100.59         2.53 o                         
   8   2   1        123.55        148.50         2.63 o                         
   9   2   1         23.08         30.34         2.89 o                         
  10   2   1         21.61         25.24         2.56 o                         
  11   2   1         13.26         23.45         3.48 o                         
 -11   3   1         78.86         80.20         6.80 o                         
 -10   3   1          4.87          7.87         3.57 o                         
  -9   3   1         49.56         47.17         2.38 o                         
  -8   3   1          3.39          5.06         1.70 o                         
  -7   3   1        469.89        486.01         5.39 o                         
  -6   3   1       4288.02       4530.89        48.38 o                         
  -5   3   1         20.99         13.92         1.67 o                         
  -4   3   1         70.19         73.43         4.07 o                         
  -3   3   1         19.64         19.50         7.09 o                         
  -2   3   1        165.24        119.62         4.13 o                         
  -1   3   1       1107.54       1017.30        24.11 o                         
   0   3   1       4236.89       4712.05       127.04 o                         
   1   3   1        344.82        307.11         8.86 o                         
   2   3   1       1907.86       2096.58        37.05 o                         
   3   3   1       1012.30       1090.65        32.17 o                         
   4   3   1        115.14        125.16         5.81 o                         
   5   3   1          2.02          0.90         1.85 o                         
   6   3   1         45.21         47.00         1.64 o                         
   7   3   1          0.27          2.91         1.45 o                         
   8   3   1       1120.12       1172.93        12.87 o                         
   9   3   1         60.03         60.11         3.43 o                         
  10   3   1         17.02         20.54         2.51 o                         
  11   3   1          3.23         13.89         4.18 o                         
 -11   4   1        161.17        192.39         5.51 o                         
 -10   4   1        166.82        163.71         4.27 o                         
  -9   4   1         46.33         53.18         2.41 o                         
  -8   4   1         18.13         17.77         1.91 o                         
  -7   4   1        350.29        370.03         4.35 o                         
  -6   4   1          2.26          3.80         1.37 o                         
  -5   4   1        671.03        732.80        11.38 o                         
  -4   4   1        292.62        263.71         8.05 o                         
  -3   4   1        557.67        467.74        35.76 o                         
  -2   4   1          6.35          3.43         2.82 o                         
  -1   4   1        410.69        412.03         9.11 o                         
   0   4   1       3705.03       4043.63       109.91 o                         
   1   4   1       6888.58       6967.10       143.68 o                         
   2   4   1       3453.75       3443.68        60.10 o                         
   3   4   1         99.68        111.90         7.09 o                         
   4   4   1          1.50          5.53         4.06 o                         
   5   4   1         54.22         42.19         2.26 o                         
   6   4   1         55.60         57.68         1.74 o                         
   7   4   1        147.92        158.09         3.36 o                         
   8   4   1         15.05         16.40         1.74 o                         
   9   4   1         47.70         49.66         3.82 o                         
  10   4   1         47.28         45.85         2.99 o                         
  11   4   1         25.95         30.94         6.50 o                         
 -11   5   1         55.99         89.63         4.54 o                         
 -10   5   1        238.37        248.03         6.05 o                         
  -9   5   1         63.52         73.28         4.97 o                         
  -8   5   1          2.18          5.40         1.90 o                         
  -7   5   1        110.51        129.00         2.90 o                         
  -6   5   1        126.87        117.94         2.45 o                         
  -5   5   1        717.54        700.63        11.58 o                         
  -4   5   1        275.60        258.54        10.24 o                         
  -3   5   1        882.55        850.25        57.33 o                         
  -2   5   1        146.85        126.54         6.84 o                         
  -1   5   1       1929.17       1885.48        66.80 o                         
   0   5   1       2128.14       2071.34        75.06 o                         
   1   5   1        130.45        141.63         4.69 o                         
   2   5   1       1017.97        943.49        19.86 o                         
   3   5   1        195.37        194.64         6.17 o                         
   4   5   1         16.94         20.04         4.35 o                         
   5   5   1        647.26        603.30         9.59 o                         
   6   5   1        321.01        324.67         4.33 o                         
   7   5   1        612.33        602.61         7.64 o                         
   8   5   1          6.51         14.03         1.75 o                         
   9   5   1         57.49         58.75         3.97 o                         
  10   5   1          0.03          6.97         2.47 o                         
  11   5   1         20.74         26.66         3.29 o                         
 -11   6   1        526.12        519.97        15.86 o                         
 -10   6   1          0.64          3.37         2.45 o                         
  -9   6   1        307.55        300.79         9.10 o                         
  -8   6   1          1.06          4.76         1.95 o                         
  -7   6   1         77.07         88.83         2.07 o                         
  -6   6   1          8.62          9.37         1.54 o                         
  -5   6   1        398.77        409.17         6.38 o                         
  -4   6   1        352.65        352.34        13.77 o                         
  -3   6   1       1743.67       1534.46        65.60 o                         
  -2   6   1         12.00         12.76         4.96 o                         
  -1   6   1       1042.34        897.80        24.42 o                         
   0   6   1        626.80        609.56        14.32 o                         
   1   6   1        160.74        190.36         6.99 o                         
   2   6   1       2166.34       2048.25        46.85 o                         
   3   6   1        213.15        159.84         5.64 o                         
   4   6   1          8.48         11.48         3.08 o                         
   5   6   1        471.82        447.65         7.15 o                         
   6   6   1        129.40        128.07         2.42 o                         
   7   6   1         97.35        108.38         2.34 o                         
   8   6   1          0.47          3.26         1.77 o                         
   9   6   1          0.01          3.07         2.37 o                         
  10   6   1          2.49          3.10         2.34 o                         
  11   6   1         27.36         34.45         3.29 o                         
 -11   7   1         84.53         88.95         4.68 o                         
 -10   7   1          6.60          7.46         3.02 o                         
  -9   7   1        811.71        803.96        17.35 o                         
  -8   7   1        163.66        170.91         3.53 o                         
  -7   7   1        123.75        109.78         2.53 o                         
  -6   7   1        244.74        247.10         3.85 o                         
  -5   7   1       1183.63       1257.66        15.21 o                         
  -4   7   1        169.57        166.32         6.19 o                         
  -3   7   1       3758.77       3541.28       142.14 o                         
  -2   7   1        185.05        152.06        13.59 o                         
  -1   7   1       2621.34       2241.87        51.87 o                         
   0   7   1        139.83        135.69         3.52 o                         
   1   7   1        109.52         92.59         4.70 o                         
   2   7   1         85.24         81.16         4.66 o                         
   3   7   1       1220.25       1079.83        23.49 o                         
   4   7   1        117.92        119.08         4.95 o                         
   5   7   1       2221.08       2084.48        25.93 o                         
   6   7   1         24.45         23.41         1.72 o                         
   7   7   1        138.02        140.56         2.73 o                         
   8   7   1        106.92        109.45         3.23 o                         
   9   7   1        120.70        130.91         4.27 o                         
  10   7   1         48.50         54.96         2.52 o                         
  11   7   1         97.21         90.72         3.97 o                         
 -11   8   1          4.10          7.09         3.04 o                         
 -10   8   1         15.53         14.57         3.34 o                         
  -9   8   1          2.71          3.59         2.38 o                         
  -8   8   1         96.52         95.48         4.40 o                         
  -7   8   1        782.32        700.92         9.63 o                         
  -6   8   1         27.97         24.32         1.66 o                         
  -5   8   1       3995.77       4081.10        47.53 o                         
  -4   8   1          8.43          4.23         2.70 o                         
  -3   8   1      18372.73      17942.18       547.27 o                         
  -2   8   1          4.97          9.94         2.26 o                         
  -1   8   1       2651.83       2637.40        72.90 o                         
   0   8   1          3.22          8.83         3.84 o                         
   1   8   1      20257.66      18991.05       357.48 o                         
   2   8   1         21.53         23.70         3.56 o                         
   3   8   1       1399.95       1479.84        31.02 o                         
   4   8   1         13.54          9.79         3.28 o                         
   5   8   1       4513.10       4389.72        45.57 o                         
   6   8   1         21.50         21.31         1.51 o                         
   7   8   1       1162.58       1213.25        13.80 o                         
   8   8   1         15.54         15.02         1.87 o                         
   9   8   1        434.39        433.16         8.27 o                         
  10   8   1         53.86         51.99         2.96 o                         
  11   8   1          2.67          1.77         4.73 o                         
 -11   9   1         14.27         13.78         3.04 o                         
 -10   9   1         21.66         26.54         5.32 o                         
  -9   9   1        230.76        233.15         5.84 o                         
  -8   9   1        115.18        118.35         3.11 o                         
  -7   9   1       1106.70       1058.09        14.69 o                         
  -6   9   1        104.55        102.35         2.64 o                         
  -5   9   1        484.11        492.05         8.15 o                         
  -4   9   1        499.87        477.12         9.71 o                         
  -3   9   1       3435.43       3624.69       100.92 o                         
  -2   9   1          2.23          1.18         2.78 o                         
  -1   9   1        405.96        434.26        14.73 o                         
   0   9   1         26.97         34.66         4.33 o                         
   1   9   1        109.97         99.63         6.57 o                         
   2   9   1         75.61         78.77         4.35 o                         
   3   9   1        241.11        220.36         8.58 o                         
   4   9   1        109.19         97.73         5.02 o                         
   5   9   1        848.67        826.33         9.33 o                         
   6   9   1        356.83        349.18         4.64 o                         
   7   9   1        194.07        197.88         3.39 o                         
   8   9   1         16.68         18.50         2.03 o                         
   9   9   1        433.13        436.18         8.27 o                         
  10   9   1         34.38         42.16         2.98 o                         
  11   9   1        143.48        156.61         8.86 o                         
 -11  10   1         41.75         41.56         6.21 o                         
 -10  10   1          2.29          5.11         2.81 o                         
  -9  10   1          5.54          7.09         3.38 o                         
  -8  10   1         67.53         72.99         3.42 o                         
  -7  10   1         39.90         39.38         2.68 o                         
  -6  10   1        222.24        214.82         5.94 o                         
  -5  10   1        347.49        306.77         6.41 o                         
  -4  10   1         53.80         58.56         2.62 o                         
  -3  10   1        251.87        234.00         8.80 o                         
  -2  10   1       2063.35       2056.68        84.51 o                         
  -1  10   1       4749.33       4857.91       132.67 o                         
   0  10   1        322.18        311.75        10.13 o                         
   1  10   1      10847.92      10151.56       225.99 o                         
   2  10   1         12.40         13.38         6.10 o                         
   3  10   1       1658.34       1470.82       101.36 o                         
   4  10   1        635.70        602.34        13.75 o                         
   5  10   1        159.95        139.36         3.80 o                         
   6  10   1         30.03         30.85         2.29 o                         
   7  10   1        573.09        554.88         9.55 o                         
   8  10   1        119.14        127.06        11.23 o                         
   9  10   1         12.00          9.14         3.53 o                         
  10  10   1         34.42         40.34         4.26 o                         
  11  10   1          3.86          5.32         6.50 o                         
 -11  11   1         30.66         29.09         4.43 o                         
 -10  11   1          6.62          3.64         3.49 o                         
  -9  11   1        102.20         96.35         5.20 o                         
  -8  11   1         22.59         32.12         4.42 o                         
  -7  11   1        418.71        417.69        10.89 o                         
  -6  11   1        128.09        136.16         4.33 o                         
  -5  11   1       4317.30       4035.61        64.46 o                         
  -4  11   1        112.79        107.18         3.22 o                         
  -3  11   1        197.35        186.49         5.70 o                         
  -2  11   1        384.75        381.57        13.06 o                         
  -1  11   1       5023.20       5347.33       119.53 o                         
   0  11   1       2778.60       2921.66        67.43 o                         
   1  11   1          1.44          8.49         4.43 o                         
   2  11   1       1480.21       1428.45        59.10 o                         
   3  11   1       1417.11       1516.44        36.00 o                         
   4  11   1         26.75         27.53         2.40 o                         
   5  11   1        172.91        187.21         4.58 o                         
   6  11   1         13.62         13.13         2.30 o                         
   7  11   1       1918.52       1833.37        30.34 o                         
   8  11   1         87.15        106.97        10.64 o                         
   9  11   1         44.44         51.96         5.32 o                         
  10  11   1          0.00          3.96         3.39 o                         
  11  11   1         38.14         28.37         7.68 o                         
 -11  12   1        210.77        208.62        12.41 o                         
 -10  12   1        120.49        118.19         8.27 o                         
  -9  12   1        621.70        628.45        14.90 o                         
  -8  12   1        255.56        232.97         8.59 o                         
  -7  12   1          6.78          6.65         2.71 o                         
  -6  12   1          2.90          4.32         2.82 o                         
  -5  12   1        909.44        846.53        15.04 o                         
  -4  12   1        251.70        242.09         5.69 o                         
  -3  12   1        881.46        829.52        17.92 o                         
  -2  12   1        799.60        762.96        23.81 o                         
  -1  12   1       1391.75       1481.57        35.89 o                         
   0  12   1        786.28        706.18        22.97 o                         
   1  12   1       3455.21       3749.35       104.68 o                         
   2  12   1        660.02        554.95        30.14 o                         
   3  12   1        923.80        921.40        32.73 o                         
   4  12   1        459.74        437.38         9.43 o                         
   5  12   1        274.05        281.33         5.95 o                         
   6  12   1         74.81         76.15         3.14 o                         
   7  12   1        701.29        657.20        13.51 o                         
   8  12   1          0.21          3.01         4.47 o                         
   9  12   1         32.18         37.23         5.91 o                         
  10  12   1        117.19        122.56         7.98 o                         
  11  12   1        158.42        143.61        10.64 o                         
 -11  13   1         76.62         79.19         8.86 o                         
 -10  13   1          3.41         -2.07         3.04 o                         
  -9  13   1        373.44        379.51        10.01 o                         
  -8  13   1         56.43         50.08         3.92 o                         
  -7  13   1        161.11        149.64         4.31 o                         
  -6  13   1        122.78        109.97         3.96 o                         
  -5  13   1        119.23        117.20         5.55 o                         
  -4  13   1        124.58        126.39         3.65 o                         
  -3  13   1        205.87        197.95         6.08 o                         
  -2  13   1         69.50         73.27         5.17 o                         
  -1  13   1         45.60         45.58         3.34 o                         
   0  13   1        197.06        196.96         8.29 o                         
   1  13   1         11.10         11.55         5.46 o                         
   2  13   1         44.13         39.79         3.99 o                         
   3  13   1         64.84         77.06         3.84 o                         
   4  13   1          5.32          3.47         2.08 o                         
   5  13   1         75.50         78.07         3.96 o                         
   6  13   1          3.69          3.95         2.73 o                         
   7  13   1         36.34         34.61         4.23 o                         
   8  13   1         39.53         43.96         5.24 o                         
   9  13   1         14.31         13.71         4.03 o                         
  10  13   1         36.87         37.23         6.50 o                         
  11  13   1        107.77         85.10         8.86 o                         
 -11  14   1         22.63         31.32         8.27 o                         
 -10  14   1         33.08         31.14        10.05 o                         
  -9  14   1         16.78         15.10         2.69 o                         
  -8  14   1        401.63        418.10        11.10 o                         
  -7  14   1        185.32        182.29         5.51 o                         
  -6  14   1        342.68        334.06         7.79 o                         
  -5  14   1         49.41         51.51         3.73 o                         
  -4  14   1          1.28         -0.24         2.48 o                         
  -3  14   1         32.91         27.61         2.98 o                         
  -2  14   1          0.40          1.68         2.46 o                         
  -1  14   1        217.71        216.81         7.50 o                         
   0  14   1        144.68        165.78         5.26 o                         
   1  14   1        155.86        158.90         7.89 o                         
   2  14   1        261.25        303.88         9.70 o                         
   3  14   1        461.03        484.43        10.34 o                         
   4  14   1          5.44          3.63         2.13 o                         
   5  14   1          0.13          2.10         2.67 o                         
   6  14   1         54.40         52.98         3.50 o                         
   7  14   1         64.24         70.87         5.97 o                         
   8  14   1        254.02        255.13         9.93 o                         
   9  14   1         76.53         78.42         5.11 o                         
  10  14   1         65.98         59.69         6.50 o                         
 -11  15   1         10.92         12.41         5.91 o                         
 -10  15   1         48.19         38.58         3.25 o                         
  -9  15   1          9.60         15.57         3.49 o                         
  -8  15   1        680.34        689.85        15.23 o                         
  -7  15   1         86.58         76.51         4.42 o                         
  -6  15   1       1750.39       1694.32        34.51 o                         
  -5  15   1         26.59         18.42         3.48 o                         
  -4  15   1        988.74        936.70        18.48 o                         
  -3  15   1        333.73        289.14         8.22 o                         
  -2  15   1         20.25         19.19         2.79 o                         
  -1  15   1          0.98          1.56         3.07 o                         
   0  15   1         17.27          4.60         2.55 o                         
   1  15   1         16.92         17.26         4.16 o                         
   2  15   1         67.35         57.07         5.00 o                         
   3  15   1          5.05          6.70         2.31 o                         
   4  15   1         36.36         37.03         2.85 o                         
   5  15   1        238.90        237.12         6.29 o                         
   6  15   1        769.86        803.64        16.36 o                         
   7  15   1         23.43         22.31         4.56 o                         
   8  15   1        718.34        691.47        21.08 o                         
   9  15   1         25.41         24.28         3.82 o                         
  10  15   1        206.72        207.44        12.41 o                         
 -10  16   1          2.79          4.14         6.50 o                         
  -9  16   1         29.17         33.04         3.49 o                         
  -8  16   1         13.74         13.53         2.69 o                         
  -7  16   1         10.23         14.77         3.21 o                         
  -6  16   1        255.74        230.43         6.25 o                         
  -5  16   1         19.37         20.63         3.53 o                         
  -4  16   1       1901.30       1890.60        35.04 o                         
  -3  16   1         20.58         16.10         5.47 o                         
  -2  16   1          0.22          1.99         2.60 o                         
  -1  16   1          2.11          2.47         2.76 o                         
   0  16   1        287.10        241.94         7.26 o                         
   1  16   1          2.48          2.16         3.98 o                         
   2  16   1        353.96        306.88        12.03 o                         
   3  16   1         29.64         30.61         3.84 o                         
   4  16   1         56.91         59.70         3.35 o                         
   5  16   1         18.36         16.85         2.92 o                         
   6  16   1       1089.22       1124.08        36.26 o                         
   7  16   1         29.29         29.85         4.47 o                         
   8  16   1         96.57        101.65         7.09 o                         
   9  16   1         31.35         29.50         6.80 o                         
  10  16   1          6.69         15.37         8.27 o                         
 -10  17   1          5.53          4.55         3.64 o                         
  -9  17   1         17.77         22.19         3.25 o                         
  -8  17   1       1597.23       1558.24        43.83 o                         
  -7  17   1         14.99         16.41         2.82 o                         
  -6  17   1         61.81         60.90         4.81 o                         
  -5  17   1        220.84        224.86         8.56 o                         
  -4  17   1        247.37        206.38         6.83 o                         
  -3  17   1          4.10          3.83         4.29 o                         
  -2  17   1        229.77        221.81         8.20 o                         
  -1  17   1          3.41          4.45         2.81 o                         
   0  17   1        388.35        380.86        12.48 o                         
   1  17   1          0.06          0.64         3.47 o                         
   2  17   1        356.33        359.86        20.98 o                         
   3  17   1          5.75          7.42         5.11 o                         
   4  17   1         25.33         27.88         4.34 o                         
   5  17   1         14.03         16.57         3.48 o                         
   6  17   1        321.02        293.13         8.91 o                         
   7  17   1        214.55        202.60         5.91 o                         
   8  17   1         33.12         35.87         3.93 o                         
   9  17   1          6.24         12.73         3.04 o                         
  10  17   1        523.90        434.38        19.50 o                         
 -10  18   1         18.59          5.91         7.09 o                         
  -9  18   1         47.88         52.60         5.91 o                         
  -8  18   1        748.43        700.61        20.66 o                         
  -7  18   1          1.09          4.09         2.32 o                         
  -6  18   1        308.56        291.22        10.64 o                         
  -5  18   1        518.24        521.12        11.60 o                         
  -4  18   1       6821.18       6826.18       156.77 o                         
  -3  18   1        264.68        280.24        10.80 o                         
  -2  18   1       1657.27       1523.02        33.93 o                         
  -1  18   1        305.50        316.64         8.54 o                         
   0  18   1       3855.19       3453.49        91.45 o                         
   1  18   1          7.94          9.02         3.10 o                         
   2  18   1       1921.28       1712.10        54.00 o                         
   3  18   1        165.06        162.51        10.44 o                         
   4  18   1        707.88        656.75        15.21 o                         
   5  18   1        146.06        170.93        10.28 o                         
   6  18   1       2220.16       2169.56        86.29 o                         
   7  18   1        235.42        218.40         6.90 o                         
   8  18   1         38.15         35.95         3.84 o                         
   9  18   1          3.89          4.14         7.09 o                         
  -9  19   1         88.93         79.19         7.09 o                         
  -8  19   1          0.00          2.01         4.14 o                         
  -7  19   1        176.52        161.93         5.64 o                         
  -6  19   1         93.31        102.42         4.10 o                         
  -5  19   1         24.21         24.46         4.69 o                         
  -4  19   1         50.05         41.43         4.44 o                         
  -3  19   1        164.90        167.14        13.90 o                         
  -2  19   1       3405.24       3255.41        79.03 o                         
  -1  19   1       1775.98       1662.30        32.20 o                         
   0  19   1         10.69         10.65         3.40 o                         
   1  19   1          9.80         11.02         3.22 o                         
   2  19   1          4.90          3.79         3.84 o                         
   3  19   1       1539.30       1508.78        38.98 o                         
   4  19   1       2512.61       2496.24        59.07 o                         
   5  19   1        198.71        206.40         9.58 o                         
   6  19   1         42.04         37.92         5.38 o                         
   7  19   1          0.09          6.04         3.30 o                         
   8  19   1          3.70          1.18         5.91 o                         
   9  19   1         84.15         88.65         9.46 o                         
  -9  20   1          2.83          1.32         6.21 o                         
  -8  20   1        194.27        190.30        10.05 o                         
  -7  20   1         15.61         13.24         2.57 o                         
  -6  20   1         38.35         35.06         3.72 o                         
  -5  20   1        157.07        163.71        11.82 o                         
  -4  20   1         45.25         24.90         4.82 o                         
  -3  20   1         28.75         31.27         4.10 o                         
  -2  20   1         15.59          4.44         7.52 o                         
  -1  20   1          1.08          6.06         3.39 o                         
   0  20   1       1937.46       1696.66        28.94 o                         
   1  20   1         14.61         16.45         3.49 o                         
   2  20   1       1404.19       1267.42        33.87 o                         
   3  20   1         58.67         63.51         7.76 o                         
   4  20   1          0.28         13.51         6.10 o                         
   5  20   1          5.05          7.09         7.09 o                         
   6  20   1         53.44         41.62        11.52 o                         
   7  20   1         29.03         26.05        12.12 o                         
   8  20   1         12.31         23.64         5.91 o                         
   9  20   1          0.01          3.55         8.27 o                         
  -8  21   1          1.24         11.92         3.49 o                         
  -7  21   1          1.80          0.09         3.23 o                         
  -6  21   1         39.40         43.83         3.58 o                         
  -5  21   1          0.56          5.07         3.42 o                         
  -4  21   1        237.05        193.85        13.00 o                         
  -3  21   1        360.34        342.40        15.09 o                         
  -2  21   1        722.14        676.76        15.62 o                         
  -1  21   1         11.65          8.29         3.30 o                         
   0  21   1        139.17        131.29         5.41 o                         
   1  21   1          1.67          2.60         3.49 o                         
   2  21   1         57.85         53.38         8.92 o                         
   3  21   1          3.28          1.54         6.00 o                         
   4  21   1        263.71        262.99        14.77 o                         
   5  21   1        272.56        281.96        16.84 o                         
   6  21   1        321.31        298.66        11.07 o                         
   7  21   1          1.83          3.58         3.39 o                         
   8  21   1         12.61          8.86         8.27 o                         
  -8  22   1          2.46          3.94         5.02 o                         
  -7  22   1         16.89         10.35         4.09 o                         
  -6  22   1         23.67         28.88         3.63 o                         
  -5  22   1         24.69         17.10         4.45 o                         
  -4  22   1         33.72         31.12         4.37 o                         
  -3  22   1       1386.06       1419.26        41.58 o                         
  -2  22   1         77.36         66.16         4.53 o                         
  -1  22   1         43.86         28.12         6.03 o                         
   0  22   1        255.43        230.64        10.57 o                         
   1  22   1          0.71          4.64         4.42 o                         
   2  22   1        176.18        147.75        11.23 o                         
   3  22   1          6.06          8.27         7.09 o                         
   4  22   1         61.57         60.81         8.27 o                         
   5  22   1        514.00        546.02        17.76 o                         
   6  22   1         29.15         25.65         3.72 o                         
   7  22   1          0.23         -2.36         4.73 o                         
   8  22   1         22.80         22.13         6.47 o                         
  -8  23   1          3.80         13.00         9.46 o                         
  -7  23   1         19.21         27.18         5.02 o                         
  -6  23   1         21.02         29.73         3.09 o                         
  -5  23   1          0.79          4.80         2.48 o                         
  -4  23   1          4.52         10.16         3.65 o                         
  -3  23   1        669.81        621.50        16.01 o                         
  -2  23   1          1.03          1.59         3.82 o                         
  -1  23   1        242.65        210.62         9.40 o                         
   0  23   1          0.56          2.17         4.41 o                         
   1  23   1          0.01          4.70         7.39 o                         
   2  23   1         15.39          9.15         7.09 o                         
   3  23   1         81.90         80.01         6.47 o                         
   4  23   1          6.75         13.36         5.21 o                         
   5  23   1        357.57        348.01        12.32 o                         
   6  23   1          0.29          4.53         3.03 o                         
   7  23   1         20.08         29.33         5.96 o                         
  -7  24   1        100.03         94.56        11.23 o                         
  -6  24   1         16.46         21.56         2.54 o                         
  -5  24   1          4.98          4.50         3.16 o                         
  -4  24   1         31.95         33.85         4.35 o                         
  -3  24   1        194.95        191.01         7.81 o                         
  -2  24   1          5.82          5.63         3.82 o                         
  -1  24   1         11.29         22.08         4.96 o                         
   0  24   1         10.74         14.64         3.63 o                         
   1  24   1          2.32          4.14         6.50 o                         
   2  24   1          1.67          5.74         4.96 o                         
   3  24   1          0.34          4.10         3.86 o                         
   4  24   1          9.27          7.43         3.86 o                         
   5  24   1        119.06        115.84         6.83 o                         
   6  24   1         37.34         36.52         3.69 o                         
   7  24   1          3.28          6.24         5.79 o                         
  -7  25   1         44.75         53.78         8.86 o                         
  -6  25   1          0.25         -0.34         5.46 o                         
  -5  25   1          2.73          3.62         3.10 o                         
  -4  25   1          1.13          1.56         3.72 o                         
  -3  25   1        552.72        553.51        13.48 o                         
  -2  25   1          1.16          2.97         3.06 o                         
  -1  25   1         26.47         30.43         4.94 o                         
   0  25   1          0.45          1.61         3.32 o                         
   1  25   1          9.54         14.03         7.98 o                         
   2  25   1          0.24          3.37         3.63 o                         
   3  25   1         28.81         26.47         3.94 o                         
   4  25   1          1.17          2.62         3.38 o                         
   5  25   1        368.33        349.81        11.00 o                         
   6  25   1          3.03          3.04        13.89 o                         
  -6  26   1          0.01         -2.95        10.64 o                         
  -5  26   1        145.79        157.79         6.00 o                         
  -4  26   1         18.37         21.07         3.38 o                         
  -3  26   1          0.53          2.22         3.48 o                         
  -2  26   1         12.40         14.22         2.97 o                         
  -1  26   1         62.16         45.67         3.09 o                         
   0  26   1          4.93         14.14         3.61 o                         
   1  26   1         63.83         65.25         6.50 o                         
   2  26   1          1.98         -0.77         4.14 o                         
   3  26   1         28.54         20.83         3.38 o                         
   4  26   1         11.14         10.09         3.17 o                         
   5  26   1          3.06          8.59         3.92 o                         
  -5  27   1         19.76         23.05        11.23 o                         
  -4  27   1         12.15         17.30         5.12 o                         
  -3  27   1        124.80        155.02         5.54 o                         
  -2  27   1          0.20          3.77         3.57 o                         
  -1  27   1        109.58         89.39         9.16 o                         
   0  27   1         25.04         25.04         3.39 o                         
   1  27   1          5.22         10.57         3.84 o                         
   2  27   1          5.51          7.55         3.69 o                         
   3  27   1        105.10        110.94         5.54 o                         
   4  27   1          3.76          2.85         3.79 o                         
  -4  28   1         29.24         57.33        10.05 o                         
  -3  28   1        146.21        187.83        17.14 o                         
  -2  28   1         43.87         62.65         8.86 o                         
  -1  28   1         11.06         28.96         5.91 o                         
   0  28   1         60.93         58.89         4.12 o                         
   1  28   1       1436.80       1667.12        46.18 o                         
   2  28   1         45.07         67.37         8.27 o                         
   3  28   1          0.03         -7.09         8.86 o                         
 -11   0   2          2.96          6.50         4.73 o                         
 -10   0   2        247.56        305.55        17.14 o                         
  -9   0   2          0.00          9.27         3.15 o                         
  -8   0   2         10.38          6.54         2.32 o                         
  -7   0   2         29.52         26.00         2.05 o                         
  -6   0   2        164.43        138.15         3.44 o                         
  -5   0   2         59.41         59.15         3.92 o                         
  -4   0   2       1589.92       1521.84        44.85 o                         
  -3   0   2          0.00         -1.31         3.90 o                         
  -2   0   2      59291.22      60713.96      2312.58 o                         
  -1   0   2         51.19         52.60         5.91 o                         
   0   0   2       6691.07       7601.43       291.36 o                         
   1   0   2        100.18        100.82         6.69 o                         
   2   0   2     553685.12     590372.62     15874.76 o                         
   3   0   2         58.78         50.94         6.39 o                         
   4   0   2       4941.15       5335.54       209.21 o                         
   5   0   2        967.15        881.65        23.88 o                         
   6   0   2       5718.48       5699.17        89.47 o                         
   7   0   2         15.43         10.69         2.32 o                         
   8   0   2          2.26          6.07         2.31 o                         
   9   0   2         10.22         12.24         2.47 o                         
  10   0   2         44.91         49.05         7.09 o                         
  11   0   2          6.02          7.88         3.69 o                         
 -11   1   2         34.91         39.36         5.02 o                         
 -10   1   2        352.20        376.82        11.14 o                         
  -9   1   2         31.14         38.73         2.45 o                         
  -8   1   2         44.65         52.51         2.13 o                         
  -7   1   2        179.58        173.89         2.70 o                         
  -6   1   2       1110.10       1076.71        12.45 o                         
  -5   1   2          2.40          5.10         1.65 o                         
  -4   1   2       1034.41       1102.65        20.11 o                         
  -3   1   2          5.84          6.65         2.67 o                         
  -2   1   2      25515.36      24774.62       503.95 o                         
  -1   1   2       1246.05       1133.54        45.51 o                         
   0   1   2        640.27        575.52        17.55 o                         
   1   1   2         78.81         75.77         4.43 o                         
   2   1   2          1.69         72.06        17.49 o                         
   3   1   2        550.72        513.24        14.32 o                         
   4   1   2        137.50        132.31         7.13 o                         
   5   1   2        435.69        430.68         7.62 o                         
   6   1   2       3210.37       3161.87        37.40 o                         
   7   1   2          6.01          6.44         1.60 o                         
   8   1   2        221.12        223.40         3.39 o                         
   9   1   2         15.12         20.96         1.71 o                         
  10   1   2          7.71         10.33         4.37 o                         
  11   1   2         25.47         34.32         2.91 o                         
 -11   2   2          5.39          9.28         3.53 o                         
 -10   2   2        195.10        216.16         9.81 o                         
  -9   2   2         98.88         99.55         3.20 o                         
  -8   2   2          1.17          0.38         1.68 o                         
  -7   2   2         92.92         96.86         2.28 o                         
  -6   2   2          0.00          2.39         1.35 o                         
  -5   2   2        367.71        331.90         6.22 o                         
  -4   2   2       1841.21       1841.37        34.08 o                         
  -3   2   2         82.46         64.77         2.54 o                         
  -2   2   2        728.35        610.71        13.23 o                         
  -1   2   2       1093.60       1076.21        43.73 o                         
   0   2   2       1862.63       1916.61        75.65 o                         
   1   2   2        111.63        119.56         5.78 o                         
   2   2   2      10515.46      11257.54       215.64 o                         
   3   2   2        440.69        429.39        11.01 o                         
   4   2   2        616.32        666.25        18.41 o                         
   5   2   2         17.20         17.65         1.97 o                         
   6   2   2        170.47        161.39         2.99 o                         
   7   2   2         38.77         32.72         1.77 o                         
   8   2   2         78.51         81.88         2.34 o                         
   9   2   2         49.28         51.66         2.44 o                         
  10   2   2         13.40         20.50         4.18 o                         
  11   2   2          9.19         14.90         2.61 o                         
 -12   3   2        188.77        188.53         8.86 o                         
 -11   3   2         56.11         52.60         5.91 o                         
 -10   3   2         53.55         63.01         3.69 o                         
  -9   3   2         46.99         42.43         2.34 o                         
  -8   3   2         19.89         12.61         1.77 o                         
  -7   3   2          6.36          8.50         1.52 o                         
  -6   3   2       2278.56       2339.30        32.25 o                         
  -5   3   2       2244.21       2356.63        34.68 o                         
  -4   3   2         13.42         13.99         4.86 o                         
  -3   3   2         53.09         67.22         3.55 o                         
  -2   3   2        221.00        194.81         7.59 o                         
  -1   3   2        219.69        266.54        14.77 o                         
   0   3   2        992.42       1027.75        42.55 o                         
   1   3   2       2988.18       3282.51        90.88 o                         
   2   3   2       4494.14       4960.79        96.18 o                         
   3   3   2         70.00         78.30         5.08 o                         
   4   3   2       1073.74       1203.66        30.14 o                         
   5   3   2         11.35          9.08         1.80 o                         
   6   3   2         69.32         71.28         2.07 o                         
   7   3   2          7.02          8.45         1.47 o                         
   8   3   2          8.82         10.18         1.66 o                         
   9   3   2         43.92         50.39         2.38 o                         
  10   3   2         21.61         25.42         3.41 o                         
  11   3   2          0.35          4.23         2.31 o                         
 -12   4   2        380.40        387.10        15.96 o                         
 -11   4   2         27.57         33.69         5.32 o                         
 -10   4   2        162.08        164.58         5.86 o                         
  -9   4   2         25.22         27.78         2.41 o                         
  -8   4   2          0.14          2.69         1.74 o                         
  -7   4   2         31.68         41.94         1.73 o                         
  -6   4   2        369.45        403.14         5.78 o                         
  -5   4   2        138.17        140.39         3.71 o                         
  -4   4   2       1638.31       1660.85        40.35 o                         
  -3   4   2        407.96        371.49         9.07 o                         
  -2   4   2       1027.26        965.75        30.10 o                         
  -1   4   2         82.18         68.80         6.05 o                         
   0   4   2        499.94        592.54        18.15 o                         
   1   4   2       2384.85       2579.35        60.50 o                         
   2   4   2       2885.06       3214.69        65.00 o                         
   3   4   2       3268.80       3247.55        64.12 o                         
   4   4   2         35.68         33.69         7.68 o                         
   5   4   2        324.87        342.47         5.61 o                         
   6   4   2         17.22         23.68         1.63 o                         
   7   4   2         98.66         88.26         2.20 o                         
   8   4   2        462.96        478.91         6.71 o                         
   9   4   2          6.35          8.35         2.27 o                         
  10   4   2        111.78        108.73         4.12 o                         
  11   4   2          1.25         10.47         3.30 o                         
 -12   5   2        146.87        137.70         7.09 o                         
 -11   5   2         36.55         56.33        11.23 o                         
 -10   5   2        137.50        147.99         4.09 o                         
  -9   5   2        438.13        458.43         9.71 o                         
  -8   5   2         32.34         33.19         1.92 o                         
  -7   5   2         27.11         33.24         1.71 o                         
  -6   5   2          0.07          1.34         1.49 o                         
  -5   5   2        346.97        336.13         7.39 o                         
  -4   5   2         19.83         19.62         6.23 o                         
  -3   5   2         55.27         53.35         5.54 o                         
  -2   5   2        333.43        332.50         7.80 o                         
  -1   5   2        200.61        174.51         8.36 o                         
   0   5   2        721.37        765.68        23.17 o                         
   1   5   2       2274.51       2327.76        69.47 o                         
   2   5   2         44.45         59.84         5.97 o                         
   3   5   2       2149.03       1972.23        40.19 o                         
   4   5   2        763.00        724.74        49.94 o                         
   5   5   2          0.37          2.25         1.56 o                         
   6   5   2        221.99        207.54         3.40 o                         
   7   5   2        151.02        143.67         2.80 o                         
   8   5   2          8.34         10.58         1.93 o                         
   9   5   2          5.73          6.77         2.20 o                         
  10   5   2          9.76         12.79         2.29 o                         
  11   5   2         16.21         22.71         3.76 o                         
 -12   6   2         29.26         28.96         3.55 o                         
 -11   6   2        276.22        322.87        17.14 o                         
 -10   6   2         22.08         23.11         2.68 o                         
  -9   6   2       1205.68       1231.96        22.67 o                         
  -8   6   2        168.56        165.37         3.00 o                         
  -7   6   2        482.04        515.62         6.27 o                         
  -6   6   2        151.90        162.40         3.06 o                         
  -5   6   2        638.81        571.19        10.57 o                         
  -4   6   2         92.76        101.65        10.64 o                         
  -3   6   2        595.78        666.76        18.08 o                         
  -2   6   2        610.77        586.73        15.84 o                         
  -1   6   2        145.78        110.11         8.36 o                         
   0   6   2        373.83        382.82        15.96 o                         
   1   6   2       6073.54       6251.86       144.10 o                         
   2   6   2         70.66         89.40         4.41 o                         
   3   6   2        685.68        672.30        15.72 o                         
   4   6   2         30.17         38.90         3.58 o                         
   5   6   2          0.01          2.70         1.68 o                         
   6   6   2        229.26        212.95         3.81 o                         
   7   6   2          1.48          4.47         1.73 o                         
   8   6   2         16.46         21.03         2.14 o                         
   9   6   2        282.63        288.47         5.29 o                         
  10   6   2         14.01         13.64         2.23 o                         
  11   6   2         76.88         85.73         4.60 o                         
 -12   7   2         13.87         17.73         2.95 o                         
 -11   7   2        219.10        233.81         8.50 o                         
 -10   7   2          0.37          4.81         2.97 o                         
  -9   7   2        872.70        871.74        16.59 o                         
  -8   7   2         28.60         34.28         2.04 o                         
  -7   7   2       3634.17       3668.33        38.26 o                         
  -6   7   2         18.71         16.39         1.61 o                         
  -5   7   2       6530.46       6577.37        88.95 o                         
  -4   7   2        273.12        273.04        12.41 o                         
  -3   7   2       2736.52       2606.05        51.77 o                         
  -2   7   2        233.26        237.34         5.86 o                         
  -1   7   2       2419.58       2419.37        67.30 o                         
   0   7   2        165.37        187.15        10.05 o                         
   1   7   2       3338.28       3545.12        92.38 o                         
   2   7   2        752.57        765.27        15.31 o                         
   3   7   2        467.61        497.69        14.66 o                         
   4   7   2          0.35          1.50         2.37 o                         
   5   7   2         84.75         84.53         2.49 o                         
   6   7   2         71.56         67.96         2.00 o                         
   7   7   2        311.10        302.75         4.99 o                         
   8   7   2          5.04         10.02         2.05 o                         
   9   7   2        442.13        439.03         7.20 o                         
  10   7   2         18.11         21.59         2.23 o                         
  11   7   2        389.35        391.52         9.90 o                         
 -11   8   2          1.27          4.43         3.27 o                         
 -10   8   2          8.98         10.05         3.34 o                         
  -9   8   2        205.15        185.47         7.76 o                         
  -8   8   2         82.91         83.60         2.82 o                         
  -7   8   2       2147.78       2037.45        21.69 o                         
  -6   8   2          2.76          5.04         1.52 o                         
  -5   8   2        136.45        118.70         2.63 o                         
  -4   8   2          1.89          5.91         2.93 o                         
  -3   8   2      15888.42      15211.71       384.32 o                         
  -2   8   2         54.40         54.94         4.00 o                         
  -1   8   2          9.45          7.71         2.51 o                         
   0   8   2         44.07         44.20         3.08 o                         
   1   8   2       2849.58       2967.48        82.57 o                         
   2   8   2         85.26         91.91         6.22 o                         
   3   8   2          2.87          4.33         5.61 o                         
   4   8   2          1.01         -0.36         1.96 o                         
   5   8   2         25.10         23.56         1.72 o                         
   6   8   2        267.64        252.41         4.08 o                         
   7   8   2       1426.58       1416.57        17.30 o                         
   8   8   2          0.00          1.64         2.99 o                         
   9   8   2          2.66          5.94         2.52 o                         
  10   8   2          0.05          3.82         1.96 o                         
  11   8   2        339.39        326.82        14.18 o                         
 -11   9   2         13.22         21.16         3.39 o                         
 -10   9   2          0.01          4.06         3.11 o                         
  -9   9   2        132.59        135.36         5.09 o                         
  -8   9   2         24.16         25.29         2.54 o                         
  -7   9   2         43.31         42.88         2.01 o                         
  -6   9   2         29.75         28.56         1.74 o                         
  -5   9   2        820.94        840.41        14.26 o                         
  -4   9   2         96.29         91.96         4.24 o                         
  -3   9   2       7604.77       7432.69       202.26 o                         
  -2   9   2        146.97        163.45         5.86 o                         
  -1   9   2       1605.10       1685.28        46.44 o                         
   0   9   2          2.85          3.65         1.92 o                         
   1   9   2       2360.89       2664.73        57.26 o                         
   2   9   2         41.40         38.84         4.80 o                         
   3   9   2        215.06        218.99         6.29 o                         
   4   9   2          8.77          8.72         1.80 o                         
   5   9   2       1821.95       1794.34        20.02 o                         
   6   9   2         92.34         98.39         2.48 o                         
   7   9   2        347.32        311.91         4.73 o                         
   8   9   2         73.14         76.39         4.98 o                         
   9   9   2          1.53          7.11         2.68 o                         
  10   9   2          3.37          9.80         2.57 o                         
  11   9   2         13.23         16.55         5.32 o                         
 -11  10   2          0.65          0.95         4.14 o                         
 -10  10   2          2.12          6.69         2.81 o                         
  -9  10   2        102.62        109.20         6.10 o                         
  -8  10   2         66.73         67.17         3.66 o                         
  -7  10   2        227.32        228.27         5.97 o                         
  -6  10   2        100.79        100.41         3.34 o                         
  -5  10   2       1070.76        981.27        17.01 o                         
  -4  10   2         44.35         42.69         2.50 o                         
  -3  10   2       1935.76       1953.87        44.44 o                         
  -2  10   2          3.33          2.28         5.67 o                         
  -1  10   2      17422.31      17892.98       392.39 o                         
   0  10   2        205.34        216.39         8.33 o                         
   1  10   2       3026.71       3111.58        88.95 o                         
   2  10   2        702.52        633.13        26.01 o                         
   3  10   2         72.55         80.00         3.44 o                         
   4  10   2        169.99        175.48         5.10 o                         
   5  10   2       3392.02       3318.55        57.61 o                         
   6  10   2         58.53         62.25         3.29 o                         
   7  10   2          1.43         29.89        12.50 o                         
   8  10   2          5.30          8.17         5.32 o                         
   9  10   2         51.86         51.92         4.43 o                         
  10  10   2         16.21         15.10         3.69 o                         
  11  10   2         60.18         56.14         7.09 o                         
 -11  11   2         24.48         25.01         2.95 o                         
 -10  11   2         10.64         15.53         2.97 o                         
  -9  11   2         97.07        105.60         6.36 o                         
  -8  11   2          1.11          3.74         4.20 o                         
  -7  11   2        655.09        614.89        13.43 o                         
  -6  11   2        150.03        155.45         3.82 o                         
  -5  11   2        583.20        601.35        11.14 o                         
  -4  11   2       1766.28       1678.98        30.01 o                         
  -3  11   2       1636.40       1540.74        31.23 o                         
  -2  11   2         17.14         13.09         4.03 o                         
  -1  11   2       2284.92       2445.13        56.73 o                         
   0  11   2       1013.41       1182.97        29.66 o                         
   1  11   2       4784.88       5200.94       116.11 o                         
   2  11   2        118.44        102.83         7.94 o                         
   3  11   2       2623.38       2709.00        48.39 o                         
   4  11   2        489.45        515.65        11.73 o                         
   5  11   2        300.96        335.08         7.02 o                         
   6  11   2         67.40         76.49         4.28 o                         
   7  11   2         36.74         60.70        26.89 o                         
   8  11   2        313.06        306.70        16.84 o                         
   9  11   2        140.45        145.39         9.46 o                         
  10  11   2          0.60          4.17         3.27 o                         
  11  11   2         67.84         57.33         7.68 o                         
 -11  12   2          1.82          0.52         2.69 o                         
 -10  12   2        296.34        310.91         8.40 o                         
  -9  12   2        124.79        128.66         5.18 o                         
  -8  12   2        378.42        375.36        16.45 o                         
  -7  12   2        477.34        455.75         9.81 o                         
  -6  12   2        122.80        119.81         3.45 o                         
  -5  12   2        567.39        548.89        10.40 o                         
  -4  12   2        546.86        510.09        11.57 o                         
  -3  12   2        775.56        760.36        16.68 o                         
  -2  12   2        843.82        786.26        29.45 o                         
  -1  12   2       1026.73        994.87        31.03 o                         
   0  12   2       1423.97       1512.20        35.89 o                         
   1  12   2        936.91        896.26        19.93 o                         
   2  12   2       1890.03       2000.74        41.08 o                         
   3  12   2        251.66        247.13         7.50 o                         
   4  12   2        398.05        382.65         8.87 o                         
   5  12   2         72.63         79.09         3.66 o                         
   6  12   2         12.04         11.28         3.25 o                         
   7  12   2        132.58        138.73        12.12 o                         
   8  12   2        150.25        137.78         7.23 o                         
   9  12   2        223.92        244.26         9.34 o                         
  10  12   2         20.06         19.59         3.84 o                         
  11  12   2         96.49         78.60         7.09 o                         
 -11  13   2         44.66         47.28         7.68 o                         
 -10  13   2        185.39        186.85         5.66 o                         
  -9  13   2         99.02         98.05         7.09 o                         
  -8  13   2        522.88        523.89        14.15 o                         
  -7  13   2        398.70        371.14         8.46 o                         
  -6  13   2          7.40         10.12         2.30 o                         
  -5  13   2         35.82         36.59         3.09 o                         
  -4  13   2         26.28         30.36         3.27 o                         
  -3  13   2        296.48        295.54         8.70 o                         
  -2  13   2        320.15        309.48         9.13 o                         
  -1  13   2         95.37        104.40         4.95 o                         
   0  13   2        101.25        110.25         4.23 o                         
   1  13   2        146.29        141.25         7.60 o                         
   2  13   2          1.02          1.33         4.04 o                         
   3  13   2          5.36          9.57         2.81 o                         
   4  13   2         39.57         27.45         2.85 o                         
   5  13   2         98.46        105.84         4.79 o                         
   6  13   2        157.67        152.52         5.71 o                         
   7  13   2          1.31          2.95         8.27 o                         
   8  13   2        242.25        255.12         9.93 o                         
   9  13   2          2.87          5.32         3.82 o                         
  10  13   2         40.96         37.27         3.39 o                         
 -11  14   2         33.11         25.41         7.68 o                         
 -10  14   2          9.66         11.47         2.95 o                         
  -9  14   2         18.40         20.98         3.76 o                         
  -8  14   2        270.81        258.77         7.79 o                         
  -7  14   2        121.15        126.38         5.12 o                         
  -6  14   2       1066.04       1043.43        19.87 o                         
  -5  14   2         14.57         17.13         2.98 o                         
  -4  14   2        297.33        294.41         7.32 o                         
  -3  14   2         96.23         75.23         3.87 o                         
  -2  14   2        352.31        272.75         7.58 o                         
  -1  14   2          0.27          5.88         2.78 o                         
   0  14   2        596.55        669.81        15.30 o                         
   1  14   2          0.25         -3.62         4.20 o                         
   2  14   2        400.09        413.69        13.26 o                         
   3  14   2        286.26        287.98         9.54 o                         
   4  14   2        581.16        612.80        13.34 o                         
   5  14   2         28.87         35.61         4.35 o                         
   6  14   2          0.42         -1.27         3.75 o                         
   7  14   2         56.95         53.78         5.36 o                         
   8  14   2         21.80         45.79        21.87 o                         
   9  14   2         22.50         25.54         4.14 o                         
  10  14   2         50.78         59.69         8.27 o                         
 -10  15   2         44.48         36.02         2.95 o                         
  -9  15   2         13.27         17.30         2.97 o                         
  -8  15   2        873.72        891.17        28.27 o                         
  -7  15   2        200.89        204.24         8.00 o                         
  -6  15   2       1633.86       1585.92        32.68 o                         
  -5  15   2        291.72        270.49         9.30 o                         
  -4  15   2        145.12        126.86         4.63 o                         
  -3  15   2         63.74         64.52         4.16 o                         
  -2  15   2       3251.96       2841.08        62.87 o                         
  -1  15   2          0.24          2.40         2.65 o                         
   0  15   2          4.57          3.98         3.75 o                         
   1  15   2         27.06         19.73         3.53 o                         
   2  15   2        255.75        233.28        11.90 o                         
   3  15   2         14.15         13.53         3.88 o                         
   4  15   2        134.66        121.02         5.57 o                         
   5  15   2          0.46          7.81         3.45 o                         
   6  15   2       1088.68       1089.59        34.04 o                         
   7  15   2         28.53         27.60         4.81 o                         
   8  15   2         43.73         46.69         5.91 o                         
   9  15   2        237.83        238.76         8.50 o                         
  10  15   2         74.38         62.65         8.86 o                         
 -10  16   2         38.33         37.44         2.56 o                         
  -9  16   2         24.17         25.40         2.91 o                         
  -8  16   2         45.08         45.90         4.18 o                         
  -7  16   2          0.08         -0.81         3.27 o                         
  -6  16   2        573.16        535.59        11.54 o                         
  -5  16   2          2.80          6.47         2.80 o                         
  -4  16   2       1056.67       1059.98        20.72 o                         
  -3  16   2          0.88          4.11         6.80 o                         
  -2  16   2        892.09        774.15        17.57 o                         
  -1  16   2          7.08          6.68         3.41 o                         
   0  16   2        246.99        218.59         6.61 o                         
   1  16   2         21.15         18.30         3.67 o                         
   2  16   2         37.51         28.06         4.28 o                         
   3  16   2         39.76         39.14         4.24 o                         
   4  16   2        152.70        171.06         5.88 o                         
   5  16   2         52.43         56.62         4.16 o                         
   6  16   2        621.37        610.84        22.43 o                         
   7  16   2         63.11         60.14        10.05 o                         
   8  16   2        381.36        372.36        12.71 o                         
   9  16   2         10.45         16.25         3.04 o                         
  10  16   2         16.86         21.28         8.27 o                         
 -10  17   2         25.86         28.96         6.50 o                         
  -9  17   2          4.80          8.51         3.25 o                         
  -8  17   2         67.87         76.93         3.94 o                         
  -7  17   2          6.79         11.56         2.49 o                         
  -6  17   2          1.43          3.26         3.45 o                         
  -5  17   2          3.88          4.61         3.31 o                         
  -4  17   2       1462.12       1414.84        26.75 o                         
  -3  17   2          7.64          9.17         4.37 o                         
  -2  17   2         13.20         17.05         3.33 o                         
  -1  17   2          1.69          4.25         2.83 o                         
   0  17   2          0.26          0.88         3.48 o                         
   1  17   2          1.29         -1.17         4.21 o                         
   2  17   2         19.63         22.57         4.26 o                         
   3  17   2         15.80         13.80         3.67 o                         
   4  17   2         61.67         72.26         4.19 o                         
   5  17   2         49.38         53.60         5.83 o                         
   6  17   2          5.50          3.39         3.95 o                         
   7  17   2         10.57         13.59         5.32 o                         
   8  17   2        547.71        539.99        21.28 o                         
   9  17   2          5.49          8.42         2.69 o                         
  -9  18   2          1.81          5.09         2.21 o                         
  -8  18   2        585.97        606.93        14.78 o                         
  -7  18   2        146.62        131.94         5.16 o                         
  -6  18   2        277.25        292.66         8.83 o                         
  -5  18   2          0.00          0.54         3.06 o                         
  -4  18   2       3549.27       3493.22        71.15 o                         
  -3  18   2        908.03        892.37        24.95 o                         
  -2  18   2       3299.91       3171.69        72.91 o                         
  -1  18   2        178.71        162.18         5.76 o                         
   0  18   2       2271.46       2253.79        80.72 o                         
   1  18   2        288.90        258.09        10.63 o                         
   2  18   2         20.78         27.27         4.69 o                         
   3  18   2          1.89          1.32         3.65 o                         
   4  18   2        242.51        231.56         6.87 o                         
   5  18   2          9.91         14.51         9.46 o                         
   6  18   2        257.42        249.32         7.87 o                         
   7  18   2         76.01         76.24         6.50 o                         
   8  18   2        688.66        640.57        26.59 o                         
   9  18   2         13.44          7.09         8.27 o                         
  -9  19   2        144.57        140.97         5.81 o                         
  -8  19   2         54.71         54.18         3.95 o                         
  -7  19   2          3.81          8.33         2.26 o                         
  -6  19   2        295.76        299.98         6.89 o                         
  -5  19   2         71.22         72.98         5.90 o                         
  -4  19   2        420.96        421.83        18.84 o                         
  -3  19   2          7.84          7.11         3.57 o                         
  -2  19   2        427.38        479.25        11.85 o                         
  -1  19   2        936.52        891.84        18.13 o                         
   0  19   2       5813.25       5843.24       154.26 o                         
   1  19   2          0.16          4.03         5.60 o                         
   2  19   2        276.17        262.91        16.97 o                         
   3  19   2         17.07         10.27         3.83 o                         
   4  19   2       3339.58       3242.53        77.36 o                         
   5  19   2        600.03        637.69        28.37 o                         
   6  19   2        496.79        503.55        17.69 o                         
   7  19   2         21.59         18.02         3.83 o                         
   8  19   2          4.86         12.09         4.73 o                         
   9  19   2          9.09          6.50         8.27 o                         
  -9  20   2          2.80          8.83         3.57 o                         
  -8  20   2        149.75        151.75         4.98 o                         
  -7  20   2          0.86          5.67         2.47 o                         
  -6  20   2          6.45          1.84         2.54 o                         
  -5  20   2         45.03         35.46         7.68 o                         
  -4  20   2        468.32        505.48        20.24 o                         
  -3  20   2          7.29          3.39         4.64 o                         
  -2  20   2         23.38         26.84         5.25 o                         
  -1  20   2         30.92         22.80         3.90 o                         
   0  20   2         15.04         14.56         4.32 o                         
   1  20   2       1164.01       1029.52        34.27 o                         
   2  20   2         58.28         51.50         5.16 o                         
   3  20   2        556.98        542.25        27.93 o                         
   4  20   2         23.30         19.50         7.09 o                         
   5  20   2          5.71          2.68         4.96 o                         
   6  20   2         14.89         12.84         4.73 o                         
   7  20   2         20.22         14.77         3.49 o                         
   8  20   2         75.82         83.33         9.46 o                         
  -8  21   2         43.88         38.03         2.49 o                         
  -7  21   2        203.97        233.86         6.28 o                         
  -6  21   2         27.73         22.52         2.88 o                         
  -5  21   2        193.55        207.95         9.75 o                         
  -4  21   2          0.90         11.36         5.54 o                         
  -3  21   2        135.22         91.76         6.44 o                         
  -2  21   2        399.89        348.39        13.04 o                         
  -1  21   2       1129.60       1076.45        24.84 o                         
   0  21   2          0.93          5.33         3.51 o                         
   1  21   2        151.74        148.88         9.10 o                         
   2  21   2         57.67         61.83         8.19 o                         
   3  21   2        144.51        140.07        11.23 o                         
   4  21   2         24.97         22.38         5.63 o                         
   5  21   2        911.62        913.83        38.12 o                         
   6  21   2         13.21          8.04         4.12 o                         
   7  21   2         36.07         27.81        10.34 o                         
   8  21   2          1.33         14.77         8.86 o                         
  -8  22   2         16.56         14.18         8.86 o                         
  -7  22   2          8.90          6.94         2.13 o                         
  -6  22   2          0.21          1.38         2.72 o                         
  -5  22   2         18.35         26.62         3.65 o                         
  -4  22   2         19.85         25.63         7.47 o                         
  -3  22   2         45.56         33.61         5.54 o                         
  -2  22   2        571.90        544.81        18.37 o                         
  -1  22   2        272.24        215.26        12.29 o                         
   0  22   2         15.55          8.11         4.42 o                         
   1  22   2        681.31        607.09        19.85 o                         
   2  22   2          0.06         -5.38         5.38 o                         
   3  22   2        505.43        502.07        20.09 o                         
   4  22   2          5.63          7.83         5.32 o                         
   5  22   2         92.22        105.33         6.65 o                         
   6  22   2          0.02          4.73         4.73 o                         
   7  22   2          3.06         -7.68         7.68 o                         
   8  22   2          8.99          9.31         5.21 o                         
  -8  23   2         48.41         54.96         9.46 o                         
  -7  23   2          5.87          1.74         3.64 o                         
  -6  23   2         63.54         76.73         3.37 o                         
  -5  23   2         35.53         49.87         3.72 o                         
  -4  23   2          7.17         13.17         4.26 o                         
  -3  23   2        319.49        303.02         9.25 o                         
  -2  23   2         66.53         70.93         6.21 o                         
  -1  23   2          6.97          3.40         3.57 o                         
   0  23   2         38.44         27.26         3.92 o                         
   1  23   2          0.05          5.00         4.17 o                         
   2  23   2          8.97         11.41         4.07 o                         
   3  23   2         26.92         38.48         8.27 o                         
   4  23   2          5.68          2.04         4.96 o                         
   5  23   2          1.06          2.87         4.73 o                         
   6  23   2         21.76         14.12         7.09 o                         
   7  23   2         14.46         14.05         6.47 o                         
  -7  24   2          8.58         -8.86        10.05 o                         
  -6  24   2          2.37          2.39         2.10 o                         
  -5  24   2          5.37          9.35         3.44 o                         
  -4  24   2          0.03          3.37         3.37 o                         
  -3  24   2          1.52         -2.43         3.69 o                         
  -2  24   2         12.98          9.18         3.95 o                         
  -1  24   2         55.53         61.67         4.39 o                         
   0  24   2          0.37          3.12         3.45 o                         
   1  24   2        182.32        199.96         8.98 o                         
   2  24   2          6.82          5.94         3.72 o                         
   3  24   2        187.68        203.86         9.46 o                         
   4  24   2          0.26          7.06         3.60 o                         
   5  24   2        103.96        110.12         4.75 o                         
   6  24   2          0.35         10.53         5.63 o                         
   7  24   2          8.71          4.73         6.50 o                         
  -7  25   2         67.30         72.10         9.46 o                         
  -6  25   2         15.57         22.21         7.39 o                         
  -5  25   2        296.03        316.15         8.70 o                         
  -4  25   2          3.35          2.73         2.77 o                         
  -3  25   2          0.28          1.93         3.38 o                         
  -2  25   2          2.64         13.19         3.52 o                         
  -1  25   2         23.93         10.28         4.40 o                         
   0  25   2          1.05          3.30         2.90 o                         
   1  25   2          2.41          4.83         3.80 o                         
   2  25   2         14.35          7.84         4.73 o                         
   3  25   2         76.55         78.23         6.22 o                         
   4  25   2          1.92          1.43         3.26 o                         
   5  25   2        138.71        118.13         6.28 o                         
   6  25   2          4.91          6.04         6.50 o                         
  -6  26   2         17.44         26.00        11.23 o                         
  -5  26   2        232.07        229.10         8.75 o                         
  -4  26   2          8.90         15.74         2.38 o                         
  -3  26   2        403.13        437.08        11.67 o                         
  -2  26   2          0.05          3.85         2.97 o                         
  -1  26   2         50.90         53.48         4.39 o                         
   0  26   2          2.07          1.41         3.27 o                         
   1  26   2         42.20         41.39         4.54 o                         
   2  26   2          4.61          7.06         4.12 o                         
   3  26   2          6.26          8.15         3.95 o                         
   4  26   2          9.53         10.40         3.93 o                         
   5  26   2         35.15         34.28         8.27 o                         
  -5  27   2        118.89        172.57        14.18 o                         
  -4  27   2          5.43          8.11         3.41 o                         
  -3  27   2        105.07        117.96         5.70 o                         
  -2  27   2         25.41         26.85         2.85 o                         
  -1  27   2          1.32          7.27         3.11 o                         
   0  27   2         20.25         16.38         3.11 o                         
   1  27   2        121.36        114.70         5.63 o                         
   2  27   2          6.43         16.04         3.53 o                         
   3  27   2          8.84          4.17         3.57 o                         
   4  27   2         38.16         40.19         7.09 o                         
  -4  28   2         94.47         93.97        11.23 o                         
  -3  28   2          4.16         13.89         6.69 o                         
  -2  28   2         29.33         35.98         5.91 o                         
  -1  28   2         34.03         34.65         3.17 o                         
   0  28   2         37.49         47.28         4.14 o                         
   1  28   2         77.68         67.96         4.73 o                         
 -12   1   3        128.23        129.43         7.09 o                         
 -11   1   3          6.44         10.34         3.34 o                         
 -10   1   3        654.53        769.95        23.82 o                         
  -9   1   3          0.90          4.56         2.09 o                         
  -8   1   3          2.32          3.97         2.01 o                         
  -7   1   3         33.75         32.50         1.67 o                         
  -6   1   3        313.21        298.13         5.02 o                         
  -5   1   3          9.84         11.22         2.06 o                         
  -4   1   3        183.88        195.40         5.71 o                         
  -3   1   3         46.76         45.54         2.85 o                         
  -2   1   3        729.28        665.27        21.78 o                         
  -1   1   3        332.53        296.75        25.12 o                         
   0   1   3      42133.64      46903.76      1263.52 o                         
   1   1   3          0.01         10.05         5.85 o                         
   2   1   3       8587.65       9281.07       178.63 o                         
   3   1   3         89.57         96.68         6.77 o                         
   4   1   3        467.14        562.74        14.40 o                         
   5   1   3        386.17        357.89         8.12 o                         
   6   1   3        810.85        841.41        18.29 o                         
   7   1   3         63.28         67.30         2.20 o                         
   8   1   3        177.30        191.67         4.12 o                         
   9   1   3         61.86         68.35         2.71 o                         
  10   1   3         20.12         18.12         2.55 o                         
  11   1   3          0.01          4.00         2.40 o                         
 -12   2   3        152.18        150.70         7.68 o                         
 -11   2   3          2.59         10.14         4.73 o                         
 -10   2   3        304.38        331.53        14.76 o                         
  -9   2   3          2.85          6.34         2.24 o                         
  -8   2   3        206.37        184.19         3.87 o                         
  -7   2   3         81.07         88.31         2.09 o                         
  -6   2   3        895.04        939.51        12.67 o                         
  -5   2   3          6.06          8.47         2.09 o                         
  -4   2   3        301.24        253.33         6.68 o                         
  -3   2   3        299.48        296.55         7.07 o                         
  -2   2   3       1040.39        973.69        24.06 o                         
  -1   2   3        150.21        127.06        10.05 o                         
   0   2   3       7994.09       8812.39       339.23 o                         
   1   2   3       1369.00       1543.10        63.83 o                         
   2   2   3       9022.66       9868.22       277.83 o                         
   3   2   3        755.91        769.93        20.58 o                         
   4   2   3        943.52       1020.66        24.10 o                         
   5   2   3          1.51          2.01         1.86 o                         
   6   2   3         69.66         80.83         2.52 o                         
   7   2   3          0.71          3.50         1.87 o                         
   8   2   3          2.88          5.52         2.02 o                         
   9   2   3         32.91         37.53         2.49 o                         
  10   2   3          0.51         10.07         2.44 o                         
  11   2   3          7.47         12.56         2.64 o                         
 -12   3   3         14.34         22.46         3.55 o                         
 -11   3   3        186.93        200.33         7.52 o                         
 -10   3   3          0.36          9.08         5.91 o                         
  -9   3   3        154.58        157.39         3.56 o                         
  -8   3   3         36.35         57.73         2.92 o                         
  -7   3   3        212.30        177.95         2.96 o                         
  -6   3   3          2.53          6.75         1.49 o                         
  -5   3   3       1747.90       1793.34        31.53 o                         
  -4   3   3       7403.49       7683.95       134.21 o                         
  -3   3   3         18.28         16.69         2.73 o                         
  -2   3   3        112.48        143.17         6.78 o                         
  -1   3   3         53.85         61.46         8.86 o                         
   0   3   3         24.44         30.14         8.86 o                         
   1   3   3        419.32        401.88        21.87 o                         
   2   3   3       2887.62       3345.71        76.20 o                         
   3   3   3        722.15        740.96        25.11 o                         
   4   3   3        261.12        308.79         8.86 o                         
   5   3   3        601.69        620.29        12.48 o                         
   6   3   3         43.52         46.62         2.22 o                         
   7   3   3          9.53         10.00         2.14 o                         
   8   3   3         11.67         12.21         3.55 o                         
   9   3   3          3.48          5.38         2.23 o                         
  10   3   3        135.12        144.51         3.61 o                         
  11   3   3          4.53          5.25         2.12 o                         
 -12   4   3         16.98         25.41         3.55 o                         
 -11   4   3        513.63        540.17        23.05 o                         
 -10   4   3         20.87         31.93         2.98 o                         
  -9   4   3        403.27        421.37         6.52 o                         
  -8   4   3         73.90         67.74         2.61 o                         
  -7   4   3         70.70         87.97         2.22 o                         
  -6   4   3         23.41         37.02         1.69 o                         
  -5   4   3       1222.07       1261.10        22.58 o                         
  -4   4   3         10.77         10.73         4.20 o                         
  -3   4   3       1368.98       1438.89        26.99 o                         
  -2   4   3        472.69        481.87        13.83 o                         
  -1   4   3       1463.19       1486.36        60.87 o                         
   0   4   3         14.90         11.82         8.86 o                         
   1   4   3        490.82        522.13        18.37 o                         
   2   4   3       1502.07       1660.08        39.46 o                         
   3   4   3       1674.68       1821.28        50.05 o                         
   4   4   3        861.40        852.56        23.76 o                         
   5   4   3         19.27         24.53         2.35 o                         
   6   4   3          3.70          3.89         2.20 o                         
   7   4   3         15.57         16.41         2.22 o                         
   8   4   3          1.90          8.11         2.25 o                         
   9   4   3         29.72         26.56         2.10 o                         
  10   4   3          8.86         15.24         2.20 o                         
  11   4   3          5.96          9.94         2.12 o                         
 -12   5   3        173.21        169.62         8.27 o                         
 -11   5   3          3.18          7.77         5.02 o                         
 -10   5   3         30.53         32.30         3.52 o                         
  -9   5   3        175.48        172.84         3.98 o                         
  -8   5   3        368.73        358.67         5.72 o                         
  -7   5   3        207.32        209.09         3.59 o                         
  -6   5   3        100.08        100.86         2.77 o                         
  -5   5   3         19.56         29.39         2.25 o                         
  -4   5   3        197.37        191.39         8.67 o                         
  -3   5   3         64.18         72.12         4.07 o                         
  -2   5   3          1.42          5.91         6.27 o                         
  -1   5   3        404.32        435.57        21.87 o                         
   0   5   3         27.19         29.55         9.46 o                         
   1   5   3       2732.61       2807.11        66.53 o                         
   2   5   3        416.73        426.29        17.03 o                         
   3   5   3        482.87        512.86        14.59 o                         
   4   5   3         39.78         37.69         4.43 o                         
   5   5   3          1.87          2.08         2.41 o                         
   6   5   3          0.79          1.92         2.13 o                         
   7   5   3        164.08        156.21         3.64 o                         
   8   5   3        163.79        153.69         4.86 o                         
   9   5   3        257.74        263.99         4.52 o                         
  10   5   3          2.32          9.74         2.10 o                         
  11   5   3         16.58         18.75         4.12 o                         
 -12   6   3         30.38         30.73         3.55 o                         
 -11   6   3        459.49        467.37        18.62 o                         
 -10   6   3         43.47         52.60         3.24 o                         
  -9   6   3       1303.68       1301.04        17.90 o                         
  -8   6   3          0.20          6.05         2.02 o                         
  -7   6   3       1411.31       1384.60        15.60 o                         
  -6   6   3          7.50          9.91         1.78 o                         
  -5   6   3        374.55        410.70         8.33 o                         
  -4   6   3          1.29          1.43         2.62 o                         
  -3   6   3        682.45        668.09        14.38 o                         
  -2   6   3        161.54        169.43         7.83 o                         
  -1   6   3       3348.51       3666.40       392.13 o                         
   0   6   3         10.25         17.73        10.05 o                         
   1   6   3       1398.01       1408.65        34.78 o                         
   2   6   3          0.18          4.35         4.12 o                         
   3   6   3        248.51        285.85        10.45 o                         
   4   6   3       1544.70       1476.41        23.17 o                         
   5   6   3          4.20         11.13         2.47 o                         
   6   6   3         42.55         44.09         2.45 o                         
   7   6   3         26.56         25.75         2.19 o                         
   8   6   3         10.71         11.96         3.44 o                         
   9   6   3         49.28         50.33         2.45 o                         
  10   6   3         12.86         10.99         2.04 o                         
  11   6   3          1.46          7.03         3.69 o                         
 -12   7   3         19.46         20.09         2.95 o                         
 -11   7   3        582.81        620.25        16.23 o                         
 -10   7   3        135.98        138.25         5.58 o                         
  -9   7   3         82.50         98.42         4.76 o                         
  -8   7   3         20.32         24.32         2.14 o                         
  -7   7   3       3167.28       3081.23        33.53 o                         
  -6   7   3        302.04        308.41         5.34 o                         
  -5   7   3        340.60        321.62         6.18 o                         
  -4   7   3        490.56        495.13        15.44 o                         
  -3   7   3       3450.15       3820.55        68.40 o                         
  -2   7   3        284.08        311.85        11.61 o                         
  -1   7   3       2451.00       2807.58       345.14 o                         
   0   7   3         67.16         67.96         7.68 o                         
   1   7   3       1497.55       1393.54        34.66 o                         
   2   7   3         45.19         50.60         4.64 o                         
   3   7   3        438.39        456.31        17.14 o                         
   4   7   3         20.94         20.00         2.11 o                         
   5   7   3        108.60         84.06         3.81 o                         
   6   7   3         81.36         95.07         3.36 o                         
   7   7   3        370.68        366.93         6.44 o                         
   8   7   3          0.51          0.62         3.06 o                         
   9   7   3          2.63          3.43         2.38 o                         
  10   7   3         38.25         40.12         2.29 o                         
  11   7   3         64.52         64.42         5.91 o                         
 -12   8   3          5.17          5.91         2.36 o                         
 -11   8   3        105.56        126.15         5.91 o                         
 -10   8   3          0.48          5.73         3.84 o                         
  -9   8   3          1.37          3.30         3.45 o                         
  -8   8   3         18.21         21.47         1.97 o                         
  -7   8   3         18.43         30.47         4.34 o                         
  -6   8   3         78.74         74.40         2.77 o                         
  -5   8   3       1747.16       1642.96        26.77 o                         
  -4   8   3         30.12         36.22         3.02 o                         
  -3   8   3       5727.62       5345.53       181.95 o                         
  -2   8   3          0.00          5.38         4.71 o                         
  -1   8   3      20888.39      22038.16       992.88 o                         
   0   8   3          3.26          3.66         4.92 o                         
   1   8   3        482.38        581.14        19.19 o                         
   2   8   3         14.84         17.64         3.97 o                         
   3   8   3       6777.93       6822.10       131.41 o                         
   4   8   3         36.42         38.45         2.43 o                         
   5   8   3        248.58        274.48         6.01 o                         
   6   8   3          1.91          5.13         2.23 o                         
   7   8   3       1117.87       1101.39        21.33 o                         
   8   8   3         25.00         25.27         2.07 o                         
   9   8   3        242.96        231.26         5.39 o                         
  10   8   3          4.77          9.30         1.94 o                         
 -11   9   3        130.16        142.31         4.63 o                         
 -10   9   3          1.10          6.36         3.53 o                         
  -9   9   3         60.80         56.79         5.11 o                         
  -8   9   3         43.53         41.51         2.39 o                         
  -7   9   3        119.26        112.58         2.70 o                         
  -6   9   3        124.99        114.57         2.85 o                         
  -5   9   3       2070.82       2031.58        28.34 o                         
  -4   9   3        216.07        203.87         5.66 o                         
  -3   9   3        818.67        875.85        26.70 o                         
  -2   9   3        135.01        130.70         5.65 o                         
  -1   9   3       2244.14       2550.64       127.36 o                         
   0   9   3         97.67        107.22         5.62 o                         
   1   9   3          9.38         10.48         3.97 o                         
   2   9   3         32.96         27.41         3.72 o                         
   3   9   3         29.27         31.95         3.21 o                         
   4   9   3          7.02          5.61         2.06 o                         
   5   9   3         67.05         61.27         2.36 o                         
   6   9   3         67.80         63.53         2.39 o                         
   7   9   3        390.42        358.16         6.14 o                         
   8   9   3        147.68        148.25         4.04 o                         
   9   9   3        121.44        123.31         3.74 o                         
  10   9   3          0.79          4.12         2.04 o                         
 -11  10   3        121.96        122.70         6.74 o                         
 -10  10   3         21.18         16.58         2.91 o                         
  -9  10   3         97.85         92.56         7.09 o                         
  -8  10   3         20.02         15.73         3.42 o                         
  -7  10   3        188.60        167.42         4.46 o                         
  -6  10   3         39.11         41.79         2.58 o                         
  -5  10   3        171.09        179.24         5.09 o                         
  -4  10   3        302.30        281.59         7.15 o                         
  -3  10   3         16.69         16.55         2.74 o                         
  -2  10   3        185.76        178.28         7.24 o                         
  -1  10   3        279.37        287.23        12.54 o                         
   0  10   3       1070.37       1036.77        50.41 o                         
   1  10   3       1338.95       1369.03        34.20 o                         
   2  10   3        564.44        524.72        14.59 o                         
   3  10   3       2847.15       2823.87        56.45 o                         
   4  10   3         98.49        105.86         5.07 o                         
   5  10   3        251.95        254.09         5.62 o                         
   6  10   3         66.36         61.62         3.17 o                         
   7  10   3         80.27         78.57         5.80 o                         
   8  10   3         17.91         16.48         2.93 o                         
   9  10   3        391.85        400.50        10.57 o                         
  10  10   3         46.39         47.42         3.53 o                         
 -11  11   3         10.31         15.09         2.95 o                         
 -10  11   3         15.85         14.16         3.62 o                         
  -9  11   3         68.81         75.12         4.49 o                         
  -8  11   3          4.56          7.43         4.14 o                         
  -7  11   3         96.90         87.17         3.66 o                         
  -6  11   3        102.15        105.70         3.40 o                         
  -5  11   3       1772.68       1677.45        30.92 o                         
  -4  11   3        196.19        211.69         5.94 o                         
  -3  11   3       6833.71       6674.91       146.68 o                         
  -2  11   3        550.14        532.78        14.78 o                         
  -1  11   3         35.95         33.10         4.73 o                         
   0  11   3        657.88        726.44        22.10 o                         
   1  11   3       2110.69       2371.45        55.44 o                         
   2  11   3       1619.83       1736.59        35.60 o                         
   3  11   3         27.85         30.94         4.61 o                         
   4  11   3        275.58        287.44         7.68 o                         
   5  11   3        158.16        178.32         5.20 o                         
   6  11   3          5.26          8.97         4.54 o                         
   7  11   3         86.13         93.97        10.05 o                         
   8  11   3          4.81          8.11         4.54 o                         
   9  11   3        639.29        640.27        19.43 o                         
  10  11   3         45.56         42.01         5.32 o                         
 -11  12   3         53.61         58.17         3.49 o                         
 -10  12   3          0.25          2.13         2.84 o                         
  -9  12   3        698.73        719.62        17.74 o                         
  -8  12   3        120.15        104.50         6.02 o                         
  -7  12   3        927.17        889.16        15.59 o                         
  -6  12   3        165.54        155.58         5.81 o                         
  -5  12   3        166.68        174.24         5.24 o                         
  -4  12   3         66.84         72.54         3.67 o                         
  -3  12   3       1275.49       1183.22        28.26 o                         
  -2  12   3        396.08        382.33         8.90 o                         
  -1  12   3       1003.82        938.12        22.90 o                         
   0  12   3        907.29        940.63        23.85 o                         
   1  12   3       1008.03       1128.94        34.58 o                         
   2  12   3        509.15        514.05        12.68 o                         
   3  12   3       1396.56       1513.51        32.15 o                         
   4  12   3        288.27        277.89         9.33 o                         
   5  12   3        201.52        201.84         5.64 o                         
   6  12   3         85.29         73.10         7.98 o                         
   7  12   3         64.76         54.96         8.86 o                         
   8  12   3         19.88         21.72         5.02 o                         
   9  12   3        366.07        342.99        11.49 o                         
  10  12   3          0.00          6.16         2.84 o                         
 -11  13   3        205.18        190.30         8.86 o                         
 -10  13   3          1.14          6.52         2.56 o                         
  -9  13   3        450.01        466.80        14.63 o                         
  -8  13   3         11.27          9.03         4.26 o                         
  -7  13   3        716.74        709.27        14.29 o                         
  -6  13   3        103.85        109.32         4.15 o                         
  -5  13   3        383.07        340.72        10.83 o                         
  -4  13   3        100.44        100.17         4.06 o                         
  -3  13   3         68.98         71.25         4.26 o                         
  -2  13   3        629.36        602.62        13.15 o                         
  -1  13   3        209.21        218.14         6.64 o                         
   0  13   3        305.87        308.52        11.17 o                         
   1  13   3         32.74         37.37         3.96 o                         
   2  13   3         34.53         36.37         4.04 o                         
   3  13   3         32.70         26.14         3.57 o                         
   4  13   3         18.85         22.28         3.65 o                         
   5  13   3         70.03         75.49         3.92 o                         
   6  13   3         10.93         17.78         4.96 o                         
   7  13   3          5.52          3.93         4.68 o                         
   8  13   3         36.78         44.32         6.50 o                         
   9  13   3          3.02          3.34         6.21 o                         
  10  13   3          3.72          9.08         2.64 o                         
 -10  14   3        374.98        396.12        10.01 o                         
  -9  14   3         43.12         34.51         5.02 o                         
  -8  14   3         33.08         27.37         4.54 o                         
  -7  14   3        101.21        102.99         5.92 o                         
  -6  14   3       1178.50       1229.73        23.11 o                         
  -5  14   3        317.65        303.06         7.64 o                         
  -4  14   3        215.23        214.79         6.57 o                         
  -3  14   3         64.61         68.85         4.03 o                         
  -2  14   3         61.04         36.13         3.29 o                         
  -1  14   3        188.77        156.29         5.96 o                         
   0  14   3         22.90         32.76         3.33 o                         
   1  14   3          0.67          2.77         3.57 o                         
   2  14   3         21.18         21.81         3.30 o                         
   3  14   3        113.52        120.47         5.06 o                         
   4  14   3        175.58        183.18         6.33 o                         
   5  14   3        204.48        209.38         5.84 o                         
   6  14   3          0.29          9.46         8.27 o                         
   7  14   3          5.39          9.75         4.81 o                         
   8  14   3        131.02        130.61         8.86 o                         
   9  14   3         55.60         62.78         4.26 o                         
  10  14   3         96.78         91.60         8.27 o                         
 -10  15   3          2.75          5.11         2.14 o                         
  -9  15   3         35.36         39.57         4.32 o                         
  -8  15   3        122.77        102.44         4.75 o                         
  -7  15   3         69.78         68.66         5.20 o                         
  -6  15   3       1823.51       1895.94        34.51 o                         
  -5  15   3        155.01        153.03         5.03 o                         
  -4  15   3       2679.46       2488.46        49.84 o                         
  -3  15   3         12.23         10.42         2.82 o                         
  -2  15   3        555.69        509.33        12.60 o                         
  -1  15   3        119.95        103.19         4.24 o                         
   0  15   3         50.78         58.02         3.27 o                         
   1  15   3          1.18         -0.73         3.25 o                         
   2  15   3          3.98          0.51         3.33 o                         
   3  15   3         50.10         55.63         4.22 o                         
   4  15   3         58.83         56.98         4.41 o                         
   5  15   3          1.62          3.11         3.44 o                         
   6  15   3         63.39         58.51         9.46 o                         
   7  15   3         77.98         85.03        10.64 o                         
   8  15   3        370.62        364.07        12.10 o                         
   9  15   3         11.02         13.63         2.95 o                         
  10  15   3        190.29        126.47         8.86 o                         
 -10  16   3          7.78          8.06         2.27 o                         
  -9  16   3         11.86         14.82         2.69 o                         
  -8  16   3         81.57         87.67        13.00 o                         
  -7  16   3         44.76         52.71        11.82 o                         
  -6  16   3          9.45         19.81         3.64 o                         
  -5  16   3          0.01          5.14         2.91 o                         
  -4  16   3        441.98        404.97         9.38 o                         
  -3  16   3         25.15         24.99         5.17 o                         
  -2  16   3       1733.70       1632.19        30.31 o                         
  -1  16   3          7.54          5.73         2.86 o                         
   0  16   3         79.07         79.93         4.65 o                         
   1  16   3        103.73         87.58         5.23 o                         
   2  16   3         90.44         92.99         4.82 o                         
   3  16   3          7.92         11.94         3.69 o                         
   4  16   3        154.41        139.39         6.57 o                         
   5  16   3         25.29         30.49         3.95 o                         
   6  16   3        114.45        125.26         6.47 o                         
   7  16   3          2.62          4.73         5.32 o                         
   8  16   3        420.05        433.75        13.77 o                         
   9  16   3         27.04         28.08         3.11 o                         
 -10  17   3         40.41         30.14         4.14 o                         
  -9  17   3          1.09          3.25         2.01 o                         
  -8  17   3          2.40          3.43         2.69 o                         
  -7  17   3         10.52          8.97         2.77 o                         
  -6  17   3       2347.31       2116.99        50.30 o                         
  -5  17   3          0.57          1.22         3.20 o                         
  -4  17   3        117.62        108.09         5.50 o                         
  -3  17   3         65.00         69.31        10.34 o                         
  -2  17   3        207.49        196.65         6.36 o                         
  -1  17   3          7.32         12.31         2.96 o                         
   0  17   3        402.17        353.35         8.65 o                         
   1  17   3         14.79         13.08         4.96 o                         
   2  17   3        185.53        199.69         6.60 o                         
   3  17   3          0.06          1.17         3.74 o                         
   4  17   3        100.56        117.63         4.68 o                         
   5  17   3         30.12         26.59         8.86 o                         
   6  17   3          0.54          4.60         3.57 o                         
   7  17   3          4.48          1.18         4.73 o                         
   8  17   3        188.72        212.74        27.48 o                         
   9  17   3         91.60         86.88         9.46 o                         
  -9  18   3          8.33          5.97         2.35 o                         
  -8  18   3         74.62         68.02         3.52 o                         
  -7  18   3         78.49         78.41         4.07 o                         
  -6  18   3       1219.63       1139.45        46.10 o                         
  -5  18   3          8.13         10.09         4.64 o                         
  -4  18   3        938.25        902.31        23.80 o                         
  -3  18   3        586.60        549.98        19.98 o                         
  -2  18   3      11812.24      11312.05       216.28 o                         
  -1  18   3        327.16        325.52         8.79 o                         
   0  18   3       1329.16       1235.93        36.52 o                         
   1  18   3        132.11        113.28         7.07 o                         
   2  18   3       2864.18       2652.88        56.33 o                         
   3  18   3          4.97          3.47         3.69 o                         
   4  18   3        469.48        407.94        11.94 o                         
   5  18   3         17.87         26.60         8.86 o                         
   6  18   3        215.72        189.32        11.82 o                         
   7  18   3         77.86         63.73         4.81 o                         
   8  18   3        458.07        430.24        14.48 o                         
   9  18   3         64.28         44.92         8.27 o                         
  -9  19   3          2.28          1.74         1.87 o                         
  -8  19   3        171.56        182.25         6.91 o                         
  -7  19   3        120.49        115.97         4.60 o                         
  -6  19   3          0.13          1.65         2.86 o                         
  -5  19   3        166.13        163.12        10.64 o                         
  -4  19   3        397.61        438.76        12.76 o                         
  -3  19   3        116.55        122.09         6.14 o                         
  -2  19   3         70.39         57.81         4.08 o                         
  -1  19   3         61.45         69.07         4.14 o                         
   0  19   3       2009.43       1903.98        61.17 o                         
   1  19   3        995.94        984.28        22.22 o                         
   2  19   3          0.05          5.05         4.32 o                         
   3  19   3         48.85         52.33         5.39 o                         
   4  19   3          0.03          4.48         5.77 o                         
   5  19   3        888.55        869.33        21.37 o                         
   6  19   3       1208.88       1156.00        33.22 o                         
   7  19   3        150.40        138.54         6.10 o                         
   8  19   3          9.52         17.73         7.68 o                         
  -9  20   3          2.69         14.18         5.32 o                         
  -8  20   3         12.46          8.73         2.31 o                         
  -7  20   3         22.96         21.70         2.51 o                         
  -6  20   3         96.63         94.98         4.75 o                         
  -5  20   3         49.77         42.55         8.86 o                         
  -4  20   3         61.56         59.45         5.00 o                         
  -3  20   3        234.32        228.13        11.05 o                         
  -2  20   3          0.42          7.18         3.67 o                         
  -1  20   3         45.06         40.06         3.68 o                         
   0  20   3         23.58         27.09         4.56 o                         
   1  20   3        129.04        102.61         5.67 o                         
   2  20   3       1289.58       1208.73        31.16 o                         
   3  20   3         31.87         25.67         6.05 o                         
   4  20   3        532.40        484.03        23.05 o                         
   5  20   3         41.29         40.07         4.37 o                         
   6  20   3         11.01         14.57         3.27 o                         
   7  20   3          0.63          4.53         2.64 o                         
   8  20   3          1.54          5.32         8.27 o                         
  -8  21   3        189.63        207.21         8.57 o                         
  -7  21   3         12.27         14.12         4.73 o                         
  -6  21   3         33.11         48.34         4.44 o                         
  -5  21   3         12.21          8.93         3.69 o                         
  -4  21   3         67.76         87.47        10.64 o                         
  -3  21   3          1.11          2.12         4.81 o                         
  -2  21   3         50.40         20.33         5.79 o                         
  -1  21   3        451.50        422.64        18.13 o                         
   0  21   3        873.43        837.84        31.25 o                         
   1  21   3          3.09          6.70         5.01 o                         
   2  21   3        208.40        210.21         8.17 o                         
   3  21   3          9.87         10.00         5.38 o                         
   4  21   3         34.47         40.50         5.63 o                         
   5  21   3          0.00         -4.89         5.02 o                         
   6  21   3         38.68         31.32         5.32 o                         
   7  21   3        118.71         89.83         8.27 o                         
   8  21   3        151.20         92.20         8.86 o                         
  -8  22   3        184.34        231.67        13.59 o                         
  -7  22   3          0.11          1.35         2.45 o                         
  -6  22   3          2.09          6.56         4.09 o                         
  -5  22   3        111.39         91.93        10.34 o                         
  -4  22   3          3.01         10.04         3.78 o                         
  -3  22   3        109.10        104.61        11.23 o                         
  -2  22   3         14.47          5.91         8.86 o                         
  -1  22   3       2138.30       2014.04        57.03 o                         
   0  22   3         77.65         65.83         4.68 o                         
   1  22   3        143.69        118.75         7.66 o                         
   2  22   3        217.77        215.40         8.17 o                         
   3  22   3          9.51         11.18         8.27 o                         
   4  22   3         86.14         88.66         6.65 o                         
   5  22   3          0.79          2.95         4.26 o                         
   6  22   3         41.63         33.02         3.82 o                         
   7  22   3         99.67         82.15        10.05 o                         
  -7  23   3        290.21        302.51         9.81 o                         
  -6  23   3          0.01          2.64         2.48 o                         
  -5  23   3        104.79        143.43         4.97 o                         
  -4  23   3          9.47         16.55         6.50 o                         
  -3  23   3         35.64         41.78         4.27 o                         
  -2  23   3         24.67         23.67         4.08 o                         
  -1  23   3        677.58        586.24        15.45 o                         
   0  23   3          4.90          7.18         3.19 o                         
   1  23   3        226.52        201.15         7.59 o                         
   2  23   3          0.76          3.62         4.79 o                         
   3  23   3          0.01          0.45        10.93 o                         
   4  23   3         38.19         31.34         4.96 o                         
   5  23   3          4.97          0.00         5.32 o                         
   6  23   3          6.07          9.46         8.27 o                         
   7  23   3        107.79         72.97         6.47 o                         
  -7  24   3         11.63         13.00        10.64 o                         
  -6  24   3          2.33          3.18         2.15 o                         
  -5  24   3        166.57        157.07         4.86 o                         
  -4  24   3          0.49          7.60         4.62 o                         
  -3  24   3         57.21         66.10         6.66 o                         
  -2  24   3          0.02          3.64         7.39 o                         
  -1  24   3        205.17        181.04         7.72 o                         
   0  24   3          1.50          4.85         4.21 o                         
   1  24   3         22.78         32.19         5.36 o                         
   2  24   3         36.32         39.27         4.66 o                         
   3  24   3          2.80          9.22         5.32 o                         
   4  24   3         10.77         16.45         3.38 o                         
   5  24   3          2.24          5.32         4.73 o                         
   6  24   3          3.59         -5.12         5.54 o                         
  -6  25   3          8.03          8.86        10.64 o                         
  -5  25   3          5.22         16.44         2.42 o                         
  -4  25   3          4.33          3.06         2.65 o                         
  -3  25   3          9.21         13.15         3.21 o                         
  -2  25   3          0.82          4.27         3.52 o                         
  -1  25   3        392.32        370.03         9.21 o                         
   0  25   3          1.97         10.22         3.57 o                         
   1  25   3          4.85         13.23         3.80 o                         
   2  25   3          0.20          1.49         5.91 o                         
   3  25   3         51.36         58.56         5.21 o                         
   4  25   3          0.03          5.91         4.73 o                         
   5  25   3         19.06         24.23         8.86 o                         
   6  25   3          0.85          3.55         6.50 o                         
  -6  26   3         96.94        133.57        12.41 o                         
  -5  26   3         29.55         32.11         3.60 o                         
  -4  26   3          8.05         15.41         2.41 o                         
  -3  26   3        130.65        163.81         6.29 o                         
  -2  26   3         33.66         42.09         4.98 o                         
  -1  26   3          0.41         -0.49         3.07 o                         
   0  26   3          9.01          9.96         5.32 o                         
   1  26   3         55.72         53.85         5.91 o                         
   2  26   3         11.96          8.65         3.95 o                         
   3  26   3         38.96         42.50         4.37 o                         
   4  26   3         16.34         11.82         4.14 o                         
   5  26   3          2.85         -5.91         7.68 o                         
  -5  27   3        294.02        348.69        18.91 o                         
  -4  27   3         32.63         50.66         7.39 o                         
  -3  27   3         18.00         17.94         2.51 o                         
  -2  27   3         22.03         26.52         3.36 o                         
  -1  27   3         72.76         84.09         7.98 o                         
   0  27   3          0.03          8.31         3.84 o                         
   1  27   3         29.47         24.02         4.73 o                         
   2  27   3         41.27         45.19         3.95 o                         
   4  27   3          0.27          1.77         7.68 o                         
  -4  28   3         19.86         23.64        10.05 o                         
  -3  28   3        116.86        129.01         8.50 o                         
  -2  28   3         16.35         34.08         6.47 o                         
  -1  28   3         76.14         74.47         4.73 o                         
   0  28   3         21.26         18.32         3.55 o                         
   1  28   3         39.13         43.73         4.14 o                         
 -12   0   4        139.49        155.43         7.68 o                         
 -11   0   4         52.05         57.92         5.91 o                         
 -10   0   4       3408.94       3846.22       150.70 o                         
  -9   0   4          0.24         -1.52         4.30 o                         
  -8   0   4        307.49        318.92         6.86 o                         
  -7   0   4          0.93          1.04         2.45 o                         
  -6   0   4         39.76         46.69         3.62 o                         
  -5   0   4         45.83         44.32        13.00 o                         
  -4   0   4         33.73         50.32         5.46 o                         
  -3   0   4          9.33         17.73        11.23 o                         
  -2   0   4       1426.59       1480.43        44.24 o                         
  -1   0   4         10.54         10.64         8.27 o                         
   0   0   4      29993.79      32899.16      1255.87 o                         
   1   0   4        141.66        134.75        13.00 o                         
   2   0   4       2265.01       2547.49        72.92 o                         
   3   0   4        213.91        227.48         9.39 o                         
   4   0   4      80614.93      85262.11      1860.64 o                         
   5   0   4          9.59         10.98         3.26 o                         
   6   0   4       1254.31       1316.42        32.49 o                         
   7   0   4        334.27        339.98         9.94 o                         
   8   0   4        868.17        911.19        64.12 o                         
   9   0   4          5.88          4.61         2.65 o                         
  10   0   4         16.47          9.16         3.76 o                         
  11   0   4          0.02          3.55         8.86 o                         
 -12   1   4        142.19        138.88         7.09 o                         
 -11   1   4        252.85        266.26         9.19 o                         
 -10   1   4       1723.04       1942.74        55.58 o                         
  -9   1   4         67.45         79.64         3.05 o                         
  -8   1   4        532.25        514.74         6.80 o                         
  -7   1   4         13.02         18.66         2.19 o                         
  -6   1   4          0.46          0.68         1.93 o                         
  -5   1   4        118.17        101.54         6.75 o                         
  -4   1   4       3419.76       3649.58        59.29 o                         
  -3   1   4          3.55          6.96         4.06 o                         
  -2   1   4       1011.36       1155.94        28.95 o                         
  -1   1   4         22.42         22.75         5.85 o                         
   0   1   4      16603.04      17404.54       471.39 o                         
   1   1   4         37.93         37.11         7.10 o                         
   2   1   4        718.20        774.04        18.17 o                         
   3   1   4        176.65        162.58         7.23 o                         
   5   1   4        101.14         88.53         3.83 o                         
   6   1   4          1.82          3.38         2.46 o                         
   7   1   4         77.77         73.49         3.13 o                         
   8   1   4        600.81        579.47        36.25 o                         
   9   1   4          0.55          6.05         2.10 o                         
  10   1   4         37.59         47.70         2.57 o                         
  11   1   4          8.34         13.88         6.05 o                         
 -12   2   4          5.86          4.73         2.95 o                         
 -11   2   4          9.90         13.98         7.39 o                         
 -10   2   4        131.43        146.12         6.78 o                         
  -9   2   4         20.24         22.83         2.46 o                         
  -8   2   4        339.81        333.33         5.46 o                         
  -7   2   4        141.34        134.96         2.93 o                         
  -6   2   4          8.10         17.04         2.21 o                         
  -5   2   4        178.81        168.51         8.74 o                         
  -4   2   4        233.95        229.21         6.52 o                         
  -3   2   4        101.50         88.12         5.90 o                         
  -2   2   4       4501.65       4783.81       108.50 o                         
  -1   2   4        260.97        241.72        14.77 o                         
   0   2   4        294.94        272.45        17.14 o                         
   1   2   4        318.38        383.56        21.87 o                         
   2   2   4        146.32        207.42         9.61 o                         
   3   2   4         71.57         75.99         4.25 o                         
   4   2   4       3710.68       3638.81        71.76 o                         
   5   2   4        200.03        190.00         4.73 o                         
   6   2   4        157.56        144.23         4.48 o                         
   7   2   4         11.36         11.51         2.81 o                         
   8   2   4          9.40          7.92         4.62 o                         
   9   2   4         18.87         12.45         2.12 o                         
  10   2   4          2.29          4.26         2.22 o                         
  11   2   4         11.40          7.39         5.85 o                         
 -12   3   4          1.09          7.68         3.55 o                         
 -11   3   4         25.88         29.66         3.76 o                         
 -10   3   4        792.74        806.76        12.93 o                         
  -9   3   4         87.49         91.17         3.58 o                         
  -8   3   4        320.77        319.98         5.35 o                         
  -7   3   4          0.17         -0.54         2.02 o                         
  -6   3   4        358.02        291.23         6.29 o                         
  -5   3   4          0.53          6.34         3.18 o                         
  -4   3   4       5337.46       5449.13        96.57 o                         
  -3   3   4       3195.06       3452.78        69.20 o                         
  -2   3   4        114.57        114.58         6.96 o                         
  -1   3   4          1.80          5.91         8.27 o                         
   0   3   4         56.17         56.14        10.05 o                         
   1   3   4       1000.73       1209.18        52.60 o                         
   2   3   4         39.14         36.88         6.02 o                         
   3   3   4       2015.48       2096.38       111.40 o                         
   4   3   4       3142.21       3255.60        58.37 o                         
   5   3   4         20.50         25.96         3.03 o                         
   6   3   4        311.59        340.08         6.99 o                         
   7   3   4          9.60          6.32         2.49 o                         
   8   3   4          3.41          2.68         4.45 o                         
   9   3   4          0.23          0.30         2.05 o                         
  10   3   4          7.92         14.28         2.42 o                         
  11   3   4          0.00         -3.25         7.39 o                         
 -12   4   4         30.43         21.87         3.55 o                         
 -11   4   4          3.10          4.22         2.84 o                         
 -10   4   4       1108.15       1135.89        18.97 o                         
  -9   4   4        139.37        150.41         4.26 o                         
  -8   4   4        722.61        703.13         9.80 o                         
  -7   4   4         24.39         33.72         2.07 o                         
  -6   4   4          9.82         24.93         2.27 o                         
  -5   4   4        242.49        254.13         6.25 o                         
  -4   4   4        938.19        978.73        20.43 o                         
  -3   4   4         22.10         19.73         2.98 o                         
  -2   4   4        963.91       1074.01        27.37 o                         
  -1   4   4        371.99        432.02        22.46 o                         
   0   4   4       2235.00       2426.05        98.11 o                         
   1   4   4        351.35        333.78        15.37 o                         
   2   4   4        101.48        144.50         7.96 o                         
   3   4   4        703.96        703.77        31.03 o                         
   4   4   4        131.16        168.50         5.34 o                         
   5   4   4        934.03        877.79        21.17 o                         
   6   4   4          4.02          5.21         2.55 o                         
   7   4   4        130.32        127.76         4.02 o                         
   8   4   4         32.76         38.09         2.98 o                         
   9   4   4         33.50         30.88         2.43 o                         
  10   4   4        135.89        134.49         3.89 o                         
  11   4   4          0.10          2.07         5.43 o                         
 -12   5   4         16.37         19.50         3.55 o                         
 -11   5   4        257.80        278.09        13.89 o                         
 -10   5   4        328.36        343.71         7.48 o                         
  -9   5   4         26.19         32.16         2.84 o                         
  -8   5   4        275.93        270.44         5.29 o                         
  -7   5   4        927.04        881.78        11.77 o                         
  -6   5   4        219.97        189.22         4.81 o                         
  -5   5   4        644.29        663.17        14.98 o                         
  -4   5   4          0.68          0.32         4.33 o                         
  -3   5   4        450.04        514.34        13.30 o                         
  -2   5   4         40.35         42.73         5.74 o                         
  -1   5   4         53.00         53.78        10.05 o                         
   0   5   4        116.13        101.06        12.41 o                         
   1   5   4         46.32         50.58         6.00 o                         
   2   5   4        122.15        143.32         7.87 o                         
   3   5   4         94.31         99.69         5.01 o                         
   4   5   4         48.30         44.51         2.81 o                         
   5   5   4        277.86        246.46         6.19 o                         
   6   5   4        230.95        212.30         5.19 o                         
   7   5   4          1.62          1.81         2.36 o                         
   8   5   4         51.07         57.29         2.61 o                         
   9   5   4         54.28         55.34         2.59 o                         
  10   5   4          1.70          2.36         1.96 o                         
  11   5   4         15.59         15.66         5.01 o                         
 -12   6   4          0.30          1.77         2.95 o                         
 -11   6   4        514.71        529.48        15.67 o                         
 -10   6   4        104.41        103.96         3.95 o                         
  -9   6   4        504.91        523.24         9.18 o                         
  -8   6   4         78.66         75.35         2.94 o                         
  -7   6   4       1682.30       1609.86        20.61 o                         
  -6   6   4        535.11        540.46         9.83 o                         
  -5   6   4        505.49        561.95        10.88 o                         
  -4   6   4        200.82        219.30         9.64 o                         
  -3   6   4        121.60        102.32         7.36 o                         
  -2   6   4        142.83        165.79         8.14 o                         
  -1   6   4        901.57        966.28        43.73 o                         
   0   6   4        494.75        506.49        26.59 o                         
   1   6   4        181.14        145.92         8.37 o                         
   2   6   4        411.90        431.49        47.87 o                         
   3   6   4       2787.22       2776.83        53.71 o                         
   4   6   4         53.82         54.01         2.90 o                         
   5   6   4         28.92         29.67         3.58 o                         
   6   6   4         25.94         31.65         2.83 o                         
   7   6   4         32.33         31.09         2.24 o                         
   8   6   4         52.82         49.36         2.80 o                         
   9   6   4         10.13         12.40         1.99 o                         
  10   6   4         12.23         15.58         2.04 o                         
 -12   7   4          0.75          7.09         2.95 o                         
 -11   7   4          7.39          8.78         2.84 o                         
 -10   7   4         16.75         24.18         3.53 o                         
  -9   7   4        262.93        255.88         5.03 o                         
  -8   7   4          2.27          5.38         2.29 o                         
  -7   7   4       2031.65       1906.68        24.16 o                         
  -6   7   4        129.99        133.71         3.22 o                         
  -5   7   4       6581.61       6641.40        98.54 o                         
  -4   7   4          0.59         -1.38         3.70 o                         
  -3   7   4      12873.81      13364.24       349.51 o                         
  -2   7   4        198.30        235.07         9.65 o                         
  -1   7   4       3078.11       3553.49       284.27 o                         
   0   7   4         16.08         25.41        10.05 o                         
   1   7   4        296.54        307.06        14.13 o                         
   2   7   4         55.98         58.87         4.59 o                         
   3   7   4       1080.81       1127.18        22.47 o                         
   4   7   4        590.86        585.30        11.20 o                         
   5   7   4          2.01          7.94         2.82 o                         
   6   7   4          5.47          7.28         2.43 o                         
   7   7   4          0.70          3.15         1.98 o                         
   8   7   4          5.53         10.30         2.13 o                         
   9   7   4         15.49         20.73         1.99 o                         
  10   7   4          0.92          1.35         1.75 o                         
 -12   8   4          1.56          4.14         2.36 o                         
 -11   8   4        150.35        156.26         6.05 o                         
 -10   8   4          0.39          1.48         3.27 o                         
  -9   8   4         25.46         25.51         3.65 o                         
  -8   8   4          1.05          0.06         2.21 o                         
  -7   8   4        158.65        125.89         3.03 o                         
  -6   8   4        105.71        103.85         2.89 o                         
  -5   8   4       2828.15       2668.37        43.56 o                         
  -4   8   4          5.22          3.05         2.48 o                         
  -3   8   4        792.31        712.12        19.86 o                         
  -2   8   4         15.90         21.79         5.34 o                         
  -1   8   4      10071.90      10202.20       306.43 o                         
   0   8   4         73.27         94.56        12.41 o                         
   1   8   4        127.32        134.54         7.09 o                         
   2   8   4        100.01         92.58         5.18 o                         
   3   8   4       1122.36       1164.23        21.39 o                         
   4   8   4         92.63         89.07         3.25 o                         
   5   8   4         55.53         68.74         3.61 o                         
   6   8   4          9.71         13.91         2.38 o                         
   7   8   4          0.09          4.20         1.98 o                         
   8   8   4         63.68         66.62         2.38 o                         
   9   8   4        583.88        537.95         8.20 o                         
  10   8   4          0.71          3.55         2.14 o                         
 -11   9   4        195.00        196.70        15.96 o                         
 -10   9   4         35.71         33.75         3.26 o                         
  -9   9   4          7.77          6.25         4.26 o                         
  -8   9   4          0.36          2.51         2.25 o                         
  -7   9   4        799.67        756.01        10.41 o                         
  -6   9   4         10.17         13.06         1.76 o                         
  -5   9   4         15.47         14.58         2.26 o                         
  -4   9   4         80.50         72.81         3.45 o                         
  -3   9   4       1875.92       1761.97        42.00 o                         
  -2   9   4         37.28         45.59         5.78 o                         
  -1   9   4       5550.65       5530.85       172.57 o                         
   0   9   4          0.09          6.59         4.26 o                         
   1   9   4         57.91         59.60         4.58 o                         
   2   9   4         41.76         41.32         3.38 o                         
   3   9   4       1105.97       1179.89        23.88 o                         
   4   9   4         81.78         75.29         3.05 o                         
   5   9   4         60.49         64.42         3.41 o                         
   6   9   4          3.44          1.30         2.31 o                         
   7   9   4        869.78        866.10        22.19 o                         
   8   9   4         42.74         38.30         2.02 o                         
   9   9   4        123.85        111.76         2.92 o                         
  10   9   4         38.86         36.06         2.93 o                         
 -11  10   4         99.22         96.23         4.37 o                         
 -10  10   4         30.79         32.17         3.10 o                         
  -9  10   4         53.79         61.07         4.96 o                         
  -8  10   4          0.11          0.46         3.84 o                         
  -7  10   4        193.38        177.79         4.76 o                         
  -6  10   4        134.83        119.70         4.15 o                         
  -5  10   4        133.45        151.52         5.04 o                         
  -4  10   4         70.15         82.06         3.67 o                         
  -3  10   4       2155.75       1989.87        51.96 o                         
  -2  10   4         38.96         34.34         2.98 o                         
  -1  10   4       5119.97       5118.31       207.44 o                         
   0  10   4         24.21         26.09         3.92 o                         
   1  10   4       4490.29       4553.09       102.54 o                         
   2  10   4          0.15          4.60         3.84 o                         
   3  10   4       1471.03       1498.76        35.98 o                         
   4  10   4        146.93        155.27         5.85 o                         
   5  10   4        197.42        206.98         7.49 o                         
   6  10   4         85.32         83.61         3.51 o                         
   7  10   4        819.42        800.47        24.86 o                         
   8  10   4         27.04         30.12         2.60 o                         
   9  10   4         25.82         38.53         4.14 o                         
  10  10   4          1.27          4.14         2.95 o                         
 -11  11   4        497.77        487.01        14.21 o                         
 -10  11   4          8.07         13.42         2.83 o                         
  -9  11   4         88.73         83.57         4.54 o                         
  -8  11   4         30.92         35.09         6.18 o                         
  -7  11   4        465.04        457.18         9.89 o                         
  -6  11   4          8.50          7.59         2.68 o                         
  -5  11   4        898.91        847.98        18.41 o                         
  -4  11   4        782.52        761.90        16.57 o                         
  -3  11   4        933.86        943.73        19.77 o                         
  -2  11   4       1385.53       1311.72        30.84 o                         
  -1  11   4       1930.98       1911.83        55.65 o                         
   0  11   4         57.37         52.84         5.29 o                         
   1  11   4        797.60        843.40        21.41 o                         
   2  11   4        259.86        294.05         8.56 o                         
   3  11   4       1709.67       1821.92        37.34 o                         
   4  11   4        105.86        100.08         7.59 o                         
   5  11   4        520.70        532.27        15.27 o                         
   6  11   4        198.10        193.86         8.92 o                         
   7  11   4        200.11        201.14         7.26 o                         
   8  11   4         58.43         59.69         7.09 o                         
   9  11   4          0.43          3.09         3.53 o                         
  10  11   4         63.40         55.55         4.14 o                         
 -11  12   4         41.83         43.00         2.69 o                         
 -10  12   4         20.22         20.48         2.83 o                         
  -9  12   4          3.59         11.29         4.73 o                         
  -8  12   4        556.31        500.04        16.92 o                         
  -7  12   4         48.29         37.63         3.12 o                         
  -6  12   4        338.52        308.97         7.33 o                         
  -5  12   4        318.99        324.72         8.46 o                         
  -4  12   4        110.78        123.08         4.54 o                         
  -3  12   4        267.34        253.61         6.74 o                         
  -2  12   4        530.55        493.59        11.09 o                         
  -1  12   4        269.50        279.25        11.70 o                         
   0  12   4        909.88        872.54        37.98 o                         
   1  12   4        970.95       1003.30        24.93 o                         
   2  12   4        907.70        941.93        20.98 o                         
   3  12   4        343.40        332.24         9.23 o                         
   4  12   4        433.91        422.88        11.04 o                         
   5  12   4         30.88         31.88         4.09 o                         
   6  12   4         59.79         55.73         5.67 o                         
   7  12   4          0.00          1.56         4.54 o                         
   8  12   4          0.88          3.55         5.32 o                         
   9  12   4         30.61         29.69         3.69 o                         
 -11  13   4          8.09          5.91         2.95 o                         
 -10  13   4        231.98        224.39         9.01 o                         
  -9  13   4        105.50        117.31         4.88 o                         
  -8  13   4        677.73        688.65        21.10 o                         
  -7  13   4         65.13         56.55         3.46 o                         
  -6  13   4        865.73        839.17        18.71 o                         
  -5  13   4        515.86        508.80        12.08 o                         
  -4  13   4        286.32        258.47        11.17 o                         
  -3  13   4         12.73         17.83         2.61 o                         
  -2  13   4        408.14        389.46        11.19 o                         
  -1  13   4        340.61        334.81        14.50 o                         
   0  13   4        115.98        123.59         6.84 o                         
   1  13   4          0.30          1.67         3.71 o                         
   2  13   4         77.86         79.33         4.27 o                         
   3  13   4         52.73         45.77         4.38 o                         
   4  13   4          0.12         -0.47         3.70 o                         
   5  13   4         44.68         48.07         3.81 o                         
   6  13   4         31.75         26.59         8.27 o                         
   7  13   4         30.94         35.84         8.27 o                         
   8  13   4         60.22         61.34         4.96 o                         
   9  13   4          8.08          8.51         3.55 o                         
 -10  14   4        104.00        123.38         4.09 o                         
  -9  14   4        164.16        160.89         5.44 o                         
  -8  14   4          5.70          4.52         3.17 o                         
  -7  14   4         25.25         20.65         4.22 o                         
  -6  14   4        651.13        650.61        14.86 o                         
  -5  14   4        425.16        418.33        11.75 o                         
  -4  14   4       1789.46       1692.97        34.49 o                         
  -3  14   4         41.44         44.88         3.10 o                         
  -2  14   4        675.57        629.15        14.31 o                         
  -1  14   4          0.03          0.99         2.52 o                         
   0  14   4        430.68        324.36         7.29 o                         
   1  14   4          3.34          3.26         3.30 o                         
   2  14   4        249.60        270.11         7.70 o                         
   3  14   4         29.90         38.41         4.86 o                         
   4  14   4        252.23        248.49         8.18 o                         
   5  14   4        190.98        187.51         6.79 o                         
   6  14   4        212.78        205.69        10.93 o                         
   7  14   4         13.39          7.20         4.54 o                         
   8  14   4         15.78         16.70         4.12 o                         
   9  14   4          7.11         12.28         2.84 o                         
 -10  15   4        167.95        166.78         5.82 o                         
  -9  15   4         27.94         31.04         3.56 o                         
  -8  15   4        285.60        237.82         9.75 o                         
  -7  15   4          1.67          4.83         3.17 o                         
  -6  15   4       2826.65       2839.84        56.71 o                         
  -5  15   4        224.61        218.72         7.09 o                         
  -4  15   4       2934.11       2715.28        54.26 o                         
  -3  15   4        185.94        170.18         7.22 o                         
  -2  15   4         49.89         39.77         3.49 o                         
  -1  15   4         27.05         20.75         2.66 o                         
   0  15   4        926.70        841.25        25.54 o                         
   1  15   4         10.38         14.09         3.63 o                         
   2  15   4         22.42         19.81         4.12 o                         
   3  15   4         23.36         18.30         4.07 o                         
   4  15   4        289.83        298.84         9.20 o                         
   5  15   4         16.84         18.44         5.26 o                         
   6  15   4         55.11         54.10         5.61 o                         
   7  15   4          6.30          5.32         5.32 o                         
   8  15   4        191.92        183.76         7.49 o                         
   9  15   4         16.09         15.26         2.95 o                         
 -10  16   4        146.85        145.85         5.02 o                         
  -9  16   4          0.00          5.19         2.49 o                         
  -8  16   4         37.51         53.66         4.29 o                         
  -7  16   4         32.43         32.50         5.32 o                         
  -6  16   4         64.44         59.42         6.61 o                         
  -5  16   4          0.44          0.80         2.66 o                         
  -4  16   4       1222.69       1123.15        23.78 o                         
  -3  16   4         19.17         26.97         4.38 o                         
  -2  16   4        363.38        370.82         9.66 o                         
  -1  16   4         65.24         59.51         3.86 o                         
   0  16   4        392.19        356.77         7.93 o                         
   1  16   4          4.54          8.42         3.65 o                         
   2  16   4         56.37         61.55         4.77 o                         
   3  16   4         13.91         12.31         4.45 o                         
   4  16   4         27.87         25.11         4.30 o                         
   5  16   4         70.74         63.57         6.89 o                         
   6  16   4          9.42         10.92         3.95 o                         
   7  16   4         43.11         40.07         4.54 o                         
   8  16   4        267.87        258.61         8.98 o                         
   9  16   4         41.47         42.55         6.50 o                         
 -10  17   4         38.88         38.41         3.55 o                         
  -9  17   4          3.61          5.55         2.69 o                         
  -8  17   4         81.41        108.51         4.41 o                         
  -7  17   4          8.31         10.51         3.17 o                         
  -6  17   4        127.09        142.39         5.54 o                         
  -5  17   4         24.39         19.58         3.04 o                         
  -4  17   4        243.44        198.83         6.64 o                         
  -3  17   4          2.53          4.30         3.97 o                         
  -2  17   4       1028.49        982.40        21.48 o                         
  -1  17   4         26.38         25.34         3.38 o                         
   0  17   4        106.43        107.86         4.26 o                         
   1  17   4         10.68          9.07         3.65 o                         
   2  17   4          4.05          6.85         4.28 o                         
   3  17   4          0.91          1.02         4.19 o                         
   4  17   4         28.31         23.99         5.47 o                         
   5  17   4          8.81          8.83         3.73 o                         
   6  17   4         42.99         44.22         4.37 o                         
   7  17   4         29.21         28.24         6.21 o                         
   8  17   4          0.74          5.91         2.95 o                         
   9  17   4         11.68         15.96         7.09 o                         
  -9  18   4          3.34          2.58         1.99 o                         
  -8  18   4         25.64         19.65         2.60 o                         
  -7  18   4          4.96          7.09         4.73 o                         
  -6  18   4        921.55        973.31        23.52 o                         
  -5  18   4        153.56        146.60        11.26 o                         
  -4  18   4        197.18        217.29         6.86 o                         
  -3  18   4        105.54        102.80         5.80 o                         
  -2  18   4       4526.09       4336.84        76.75 o                         
  -1  18   4       1151.34       1152.20        23.84 o                         
   0  18   4       3366.76       3316.87        71.35 o                         
   1  18   4         50.50         58.93         6.35 o                         
   2  18   4       1227.58       1266.64        27.75 o                         
   3  18   4        120.42        121.79         6.15 o                         
   4  18   4          0.56          3.30         3.49 o                         
   5  18   4         17.46         23.52         5.29 o                         
   6  18   4         27.45         39.82         4.37 o                         
   7  18   4          0.22          5.56         3.39 o                         
   8  18   4         27.28         15.37         6.50 o                         
  -9  19   4         13.61         12.61         2.27 o                         
  -8  19   4          0.28         -0.47         2.08 o                         
  -7  19   4        178.97        192.36         6.40 o                         
  -6  19   4        218.55        202.17         8.86 o                         
  -5  19   4          0.29          7.48         4.68 o                         
  -4  19   4        344.00        384.06        22.52 o                         
  -3  19   4        193.31        214.26         7.84 o                         
  -2  19   4        511.98        489.08        13.98 o                         
  -1  19   4          5.30          1.58         3.68 o                         
   0  19   4          0.02          4.52         3.82 o                         
   1  19   4        645.17        629.89        15.62 o                         
   2  19   4       2480.61       2420.90        54.34 o                         
   3  19   4          0.31          1.15         5.21 o                         
   4  19   4        382.18        387.86        11.22 o                         
   5  19   4         14.32          9.99         4.12 o                         
   6  19   4       1514.53       1412.27        39.91 o                         
   7  19   4        382.73        376.35        11.86 o                         
   8  19   4        170.36        156.61        11.23 o                         
  -8  20   4         46.34         47.16         3.69 o                         
  -7  20   4         12.16         13.22         2.50 o                         
  -6  20   4        207.85        208.77        12.41 o                         
  -5  20   4          0.66          4.96         4.68 o                         
  -4  20   4         25.52         13.55         6.50 o                         
  -3  20   4         44.96         43.13         4.50 o                         
  -2  20   4        242.31        237.02        10.81 o                         
  -1  20   4          0.49          2.35         4.38 o                         
   0  20   4          9.14          9.24         5.16 o                         
   1  20   4         24.18         34.78         5.61 o                         
   2  20   4         86.76         83.11         6.70 o                         
   3  20   4        806.88        785.23        24.84 o                         
   4  20   4         91.59        101.25         5.20 o                         
   5  20   4        204.70        200.68        11.52 o                         
   6  20   4         35.78         35.44         3.84 o                         
   7  20   4         20.11         23.05         6.50 o                         
   8  20   4          3.74         19.50         7.09 o                         
  -8  21   4          1.59          4.92         3.84 o                         
  -7  21   4        114.29        136.38         5.12 o                         
  -6  21   4         36.45         34.91         3.20 o                         
  -5  21   4        302.92        356.96        17.14 o                         
  -4  21   4         30.87         20.87         3.94 o                         
  -3  21   4        117.56        136.11         7.65 o                         
  -2  21   4          4.67          4.14         4.43 o                         
  -1  21   4        109.86         89.28         6.21 o                         
   0  21   4        727.03        699.59        16.67 o                         
   1  21   4        406.43        421.24        15.39 o                         
   2  21   4          0.04          6.57         5.54 o                         
   3  21   4         64.73         66.52         5.44 o                         
   4  21   4         92.44         92.88         4.32 o                         
   5  21   4         74.68         62.21         4.26 o                         
   6  21   4         29.36         27.84         2.81 o                         
   7  21   4        328.34        309.09        15.96 o                         
  -8  22   4         95.85        102.83         8.86 o                         
  -7  22   4        230.38        351.81        10.84 o                         
  -6  22   4          0.12          0.53         3.26 o                         
  -5  22   4         56.55         61.81         5.24 o                         
  -4  22   4         35.77         23.64         6.50 o                         
  -3  22   4          8.64         18.85         5.36 o                         
  -2  22   4         76.28         61.57         5.55 o                         
  -1  22   4         71.40         64.67         6.23 o                         
   0  22   4        952.48        909.66        22.85 o                         
   1  22   4        152.11        132.43         6.43 o                         
   2  22   4         36.49         38.54         5.40 o                         
   3  22   4        244.15        228.68         8.17 o                         
   4  22   4         11.17         13.31         4.79 o                         
   5  22   4        161.04        167.25        10.05 o                         
   6  22   4          4.84         14.18         7.09 o                         
   7  22   4         32.85         31.91         8.86 o                         
  -7  23   4        381.28        536.77        29.55 o                         
  -6  23   4         31.05         37.16         3.27 o                         
  -5  23   4         10.51          9.78         3.27 o                         
  -4  23   4         34.00         35.26         4.68 o                         
  -3  23   4          9.12         13.00         5.91 o                         
  -2  23   4          4.79          9.34         9.75 o                         
  -1  23   4        427.65        392.52        14.13 o                         
   0  23   4         86.46         79.07         6.53 o                         
   1  23   4         22.85          8.86         4.60 o                         
   2  23   4         44.21         38.58         4.56 o                         
   3  23   4          7.19         13.12         4.07 o                         
   4  23   4         10.67         15.37         5.91 o                         
   5  23   4         16.03         25.41         5.32 o                         
   6  23   4          0.58          5.91         9.46 o                         
  -7  24   4        108.95        132.97        12.41 o                         
  -6  24   4          0.21          0.75         2.58 o                         
  -5  24   4          0.62          0.04         2.73 o                         
  -4  24   4          5.48          9.29         3.33 o                         
  -3  24   4          5.62          2.45         3.57 o                         
  -2  24   4          0.09          2.95         3.78 o                         
  -1  24   4          0.90          1.77         3.76 o                         
   0  24   4         24.06         26.60         5.24 o                         
   1  24   4          2.02          7.27         3.94 o                         
   2  24   4          2.13          3.52         3.80 o                         
   3  24   4         47.60         55.83         5.61 o                         
   4  24   4         13.01         18.91         5.32 o                         
   6  24   4          0.17          2.95         7.09 o                         
  -6  25   4          0.04         -2.95        11.82 o                         
  -5  25   4         63.96         89.80         4.61 o                         
  -4  25   4          0.93          5.59         2.97 o                         
  -3  25   4        344.18        395.77        10.76 o                         
  -2  25   4          4.84         12.04         3.42 o                         
  -1  25   4          0.09          4.77         2.68 o                         
   0  25   4         24.63         38.83         4.92 o                         
   1  25   4          1.10         11.66         3.67 o                         
   2  25   4         12.64         12.86         4.21 o                         
   3  25   4         42.99         40.19         5.91 o                         
   4  25   4         26.86         20.68         4.73 o                         
   5  25   4         52.26         49.05        10.05 o                         
  -5  26   4       1176.01       1637.66        65.60 o                         
  -4  26   4         15.66         21.95         3.16 o                         
  -3  26   4        315.12        342.83        14.77 o                         
  -2  26   4          9.98         18.87         3.47 o                         
  -1  26   4        302.20        344.76        11.86 o                         
   0  26   4          1.03          4.14         3.93 o                         
   1  26   4         16.75         13.47         4.12 o                         
   2  26   4          0.04          4.14         4.73 o                         
   3  26   4         31.06         36.64         5.32 o                         
  -5  27   4        235.50        309.68        15.96 o                         
  -4  27   4         74.38        108.74        14.18 o                         
  -3  27   4         82.98        107.58         5.17 o                         
  -2  27   4          3.22          4.37         3.26 o                         
  -1  27   4         57.32         73.87         4.81 o                         
   0  27   4          0.01          2.82         3.39 o                         
   1  27   4         16.58         18.91         4.14 o                         
  -3  28   4          9.87         20.68        12.41 o                         
  -2  28   4         47.89         54.08         7.81 o                         
  -1  28   4          5.03         27.78         9.46 o                         
 -12   1   5         45.35         49.64         4.14 o                         
 -11   1   5         11.80         18.42         3.34 o                         
 -10   1   5        679.65        717.03        12.81 o                         
  -9   1   5         31.57         34.33         3.14 o                         
  -8   1   5       1346.35       1383.51        18.77 o                         
  -7   1   5          0.80          5.50         2.13 o                         
  -6   1   5         63.58         62.20         2.90 o                         
  -5   1   5          4.22          5.56         2.47 o                         
  -4   1   5        362.97        361.52        16.04 o                         
  -3   1   5        194.41        200.22         9.50 o                         
  -2   1   5          0.04         10.07         5.84 o                         
  -1   1   5         77.56         82.71         7.72 o                         
   0   1   5       1408.40       1414.56        43.04 o                         
   1   1   5         49.31         45.26         7.72 o                         
   2   1   5      10918.65      12598.42       339.96 o                         
   3   1   5         89.54         91.00         4.50 o                         
   4   1   5       2803.92       2869.42        50.51 o                         
   5   1   5         28.84         32.77         2.48 o                         
   6   1   5        800.61        862.53        20.70 o                         
   7   1   5        195.10        191.56         6.55 o                         
   8   1   5        114.40        123.33         4.07 o                         
   9   1   5          8.59         11.34         1.95 o                         
  10   1   5         37.78         41.84         2.30 o                         
  11   1   5          8.68         10.64         4.60 o                         
 -12   2   5          7.51         13.00         3.55 o                         
 -11   2   5         41.07         46.17         3.76 o                         
 -10   2   5        135.11        148.07         3.91 o                         
  -9   2   5          0.91         11.18         2.92 o                         
  -8   2   5        104.10         90.18         3.15 o                         
  -7   2   5          3.84          6.50         2.20 o                         
  -6   2   5        548.15        474.16         8.04 o                         
  -5   2   5         30.57         37.21         2.55 o                         
  -4   2   5       1417.37       1543.68        59.80 o                         
  -3   2   5         22.20         19.18         5.08 o                         
  -2   2   5          8.04          5.04         5.57 o                         
  -1   2   5        847.72        888.27        40.19 o                         
   0   2   5         75.43         53.78        11.23 o                         
   1   2   5        489.35        489.94        27.19 o                         
   2   2   5       1616.40       1914.12        84.22 o                         
   3   2   5        967.76        994.35        19.60 o                         
   4   2   5       3886.48       4070.38        72.26 o                         
   5   2   5         97.03         86.34         4.58 o                         
   6   2   5        438.27        466.35        10.14 o                         
   7   2   5         21.60         21.02         2.86 o                         
   8   2   5         26.07         32.84         2.95 o                         
   9   2   5          2.05          3.44         1.86 o                         
  10   2   5          8.71         13.68         1.90 o                         
  11   2   5         11.43         12.41         4.60 o                         
 -12   3   5        210.66        222.22        10.05 o                         
 -11   3   5          0.82          8.12         6.50 o                         
 -10   3   5        298.30        311.29         6.92 o                         
  -9   3   5        606.22        620.73        10.64 o                         
  -8   3   5         59.63         70.90         2.94 o                         
  -7   3   5        240.98        237.41         5.48 o                         
  -6   3   5        104.50        106.80         2.77 o                         
  -5   3   5        420.37        385.59         7.87 o                         
  -4   3   5         45.53         48.21         3.78 o                         
  -3   3   5       2544.11       2758.50       107.86 o                         
  -2   3   5       7548.02       8539.94       191.98 o                         
  -1   3   5        113.22        115.24        12.41 o                         
   0   3   5         77.73         86.29        12.41 o                         
   1   3   5          0.02         -5.91        10.05 o                         
   2   3   5         10.69         19.50         3.76 o                         
   3   3   5        228.53        246.73         5.99 o                         
   4   3   5       1020.81       1123.76        22.08 o                         
   5   3   5        275.53        310.34         7.27 o                         
   6   3   5         65.87         71.61         3.75 o                         
   7   3   5        265.74        259.78         6.09 o                         
   8   3   5         32.53         31.84         2.86 o                         
   9   3   5          6.97          8.09         1.94 o                         
  10   3   5          4.84          5.54         1.84 o                         
 -12   4   5        233.36        222.22        10.05 o                         
 -11   4   5          3.05          3.27         2.69 o                         
 -10   4   5          2.56          5.64         2.19 o                         
  -9   4   5        924.08        927.02        14.96 o                         
  -8   4   5        196.60        215.42         4.65 o                         
  -7   4   5        717.80        660.09        11.77 o                         
  -6   4   5         16.39         20.98         1.72 o                         
  -5   4   5        118.36        145.72         6.56 o                         
  -4   4   5        444.69        574.10        20.69 o                         
  -3   4   5       1243.45       1432.79        30.85 o                         
  -2   4   5        275.97        225.50        13.16 o                         
  -1   4   5        698.88        817.94        38.41 o                         
   0   4   5        471.96        572.68        30.14 o                         
   1   4   5        994.89       1014.23        72.10 o                         
   2   4   5         20.60         11.82         3.07 o                         
   3   4   5        210.81        231.86         5.72 o                         
   4   4   5        155.80        147.78         5.38 o                         
   5   4   5        397.95        432.29         9.22 o                         
   6   4   5         60.64         56.22         3.64 o                         
   7   4   5         20.80         17.25         2.85 o                         
   8   4   5          0.28          3.00         2.27 o                         
   9   4   5         41.96         42.66         2.36 o                         
  10   4   5          0.17          3.99         2.14 o                         
 -12   5   5        272.59        261.81        11.23 o                         
 -11   5   5        354.64        347.00        14.18 o                         
 -10   5   5        211.10        221.39         5.05 o                         
  -9   5   5          8.89         14.99         2.63 o                         
  -8   5   5         19.99         17.85         2.30 o                         
  -7   5   5        344.79        299.22         6.24 o                         
  -6   5   5        367.91        318.20         8.22 o                         
  -5   5   5        300.67        245.76         8.40 o                         
  -4   5   5        748.03        848.47        24.24 o                         
  -3   5   5         69.39         51.39         6.16 o                         
  -2   5   5         29.34         34.88         6.17 o                         
  -1   5   5         70.41         82.15        11.82 o                         
   0   5   5         68.20         70.92        11.82 o                         
   1   5   5         57.45         67.78         5.03 o                         
   2   5   5         14.88         22.97         2.95 o                         
   3   5   5        967.69        996.08        17.57 o                         
   4   5   5          0.37          8.37         3.18 o                         
   5   5   5        215.02        209.98         5.57 o                         
   6   5   5         59.31         50.82         3.50 o                         
   7   5   5          6.38          6.33         3.90 o                         
   8   5   5          3.34          6.44         2.30 o                         
   9   5   5         33.92         33.08         1.97 o                         
  10   5   5         55.73         49.68         2.50 o                         
 -12   6   5         29.40         30.14         3.55 o                         
 -11   6   5        115.22        114.61         4.79 o                         
 -10   6   5         95.75         99.71         4.95 o                         
  -9   6   5       1276.64       1295.55        20.16 o                         
  -8   6   5          0.00          0.93         2.20 o                         
  -7   6   5       1551.37       1425.76        21.73 o                         
  -6   6   5          6.65          6.73         2.00 o                         
  -5   6   5       3291.11       3184.84        57.80 o                         
  -4   6   5         63.91         80.04         2.67 o                         
  -3   6   5        712.98        776.48        23.51 o                         
  -2   6   5          2.57          3.63         5.37 o                         
  -1   6   5        422.80        426.11        24.23 o                         
   0   6   5          5.51          7.68         5.32 o                         
   1   6   5       2411.92       2456.01        72.04 o                         
   2   6   5         14.00         15.38         2.74 o                         
   3   6   5        600.43        585.11        13.88 o                         
   4   6   5         67.21         69.50         3.98 o                         
   5   6   5        185.44        183.35         7.56 o                         
   6   6   5        427.62        424.46         8.59 o                         
   7   6   5         70.30         67.61         4.69 o                         
   8   6   5         29.04         27.36         2.56 o                         
   9   6   5          0.34          3.47         1.72 o                         
  10   6   5          0.03          5.32         2.43 o                         
 -12   7   5          0.44          1.18         2.36 o                         
 -11   7   5          4.51          3.86         2.69 o                         
 -10   7   5         35.23         39.56         3.10 o                         
  -9   7   5       1915.31       1894.73        37.97 o                         
  -8   7   5         98.57         99.63         3.11 o                         
  -7   7   5          5.41          4.04         1.95 o                         
  -6   7   5         49.65         48.94         2.73 o                         
  -5   7   5       5931.57       5563.12        89.98 o                         
  -4   7   5        239.11        254.76         5.16 o                         
  -3   7   5        973.88       1134.42        44.53 o                         
  -2   7   5        424.66        468.17        13.36 o                         
  -1   7   5       2858.05       3040.10       117.61 o                         
   0   7   5        118.62        122.34         8.27 o                         
   1   7   5        616.77        605.52        16.92 o                         
   2   7   5         11.19         11.69         2.54 o                         
   3   7   5        256.93        225.61         5.93 o                         
   4   7   5          4.45          8.23         2.50 o                         
   5   7   5        223.07        244.57         7.32 o                         
   6   7   5          4.41          7.75         2.76 o                         
   7   7   5         14.71          7.17         3.13 o                         
   8   7   5         60.88         61.69         3.20 o                         
   9   7   5         24.58         31.07         1.97 o                         
  10   7   5          5.16          4.14         4.73 o                         
 -11   8   5         30.31         29.45         3.25 o                         
 -10   8   5         15.13         15.32         3.03 o                         
  -9   8   5        212.17        208.88         6.33 o                         
  -8   8   5          0.31          2.88         2.12 o                         
  -7   8   5          7.06          8.41         1.88 o                         
  -6   8   5          2.36          5.47         2.30 o                         
  -5   8   5         35.46         33.03         2.82 o                         
  -4   8   5          6.22          9.56         1.78 o                         
  -3   8   5       2799.87       2827.09        58.89 o                         
  -2   8   5          5.94         10.15         4.02 o                         
  -1   8   5       2612.19       2682.39        77.84 o                         
   0   8   5          1.18          2.81         4.73 o                         
   1   8   5       5131.70       5248.49       122.07 o                         
   2   8   5          0.40          0.26         2.18 o                         
   3   8   5         13.64         30.79         2.81 o                         
   4   8   5         10.16         15.12         2.65 o                         
   5   8   5        826.40        802.80        26.61 o                         
   6   8   5         32.16         32.81         2.47 o                         
   7   8   5         66.17         62.85         2.89 o                         
   8   8   5          0.09          2.27         1.99 o                         
   9   8   5        267.23        241.22         4.46 o                         
  10   8   5         15.12         12.41         3.55 o                         
 -11   9   5          0.06         -0.44         2.40 o                         
 -10   9   5         64.07         64.62         4.73 o                         
  -9   9   5        141.84        145.53         4.20 o                         
  -8   9   5          3.04          2.54         2.60 o                         
  -7   9   5        178.60        165.41         3.72 o                         
  -6   9   5         37.47         33.66         3.66 o                         
  -5   9   5          0.03          0.60         2.62 o                         
  -4   9   5          0.06         -2.49         2.49 o                         
  -3   9   5       1439.89       1502.97        36.35 o                         
  -2   9   5         71.14         65.58         4.78 o                         
  -1   9   5        575.75        649.63        19.11 o                         
   0   9   5         20.14         31.62         4.53 o                         
   1   9   5        134.29        152.96         4.94 o                         
   2   9   5        120.20        120.69         4.69 o                         
   3   9   5        225.27        224.04         4.89 o                         
   4   9   5         74.98         78.27         3.70 o                         
   5   9   5         11.44         12.53         3.02 o                         
   6   9   5          7.75          4.71         2.35 o                         
   7   9   5          0.43          2.74         2.13 o                         
   8   9   5         10.51         10.82         1.68 o                         
   9   9   5        173.81        155.62         4.28 o                         
 -11  10   5         58.01         56.77         5.91 o                         
 -10  10   5         38.08         35.14         3.42 o                         
  -9  10   5        261.80        249.33        11.13 o                         
  -8  10   5          0.86          0.43         3.30 o                         
  -7  10   5         92.96         89.32         3.50 o                         
  -6  10   5         37.94         43.31         3.12 o                         
  -5  10   5        772.55        677.30        14.05 o                         
  -4  10   5          0.67          0.04         2.60 o                         
  -3  10   5        297.70        308.99         8.46 o                         
  -2  10   5        138.47        139.53         6.70 o                         
  -1  10   5        359.64        417.42        36.35 o                         
   0  10   5        309.05        351.24        13.56 o                         
   1  10   5        307.40        308.78        17.49 o                         
   2  10   5         93.57        105.82         6.05 o                         
   3  10   5        212.43        206.62         6.76 o                         
   4  10   5        284.41        279.01         8.04 o                         
   5  10   5        659.96        649.81        15.24 o                         
   6  10   5         64.86         64.24         4.45 o                         
   7  10   5        267.32        239.39         5.92 o                         
   8  10   5          2.86          3.00         2.30 o                         
   9  10   5         47.39         51.42         5.32 o                         
 -11  11   5          0.51         -0.48         2.27 o                         
 -10  11   5        219.72        233.12         6.70 o                         
  -9  11   5          5.40          2.66         3.76 o                         
  -8  11   5         59.43         52.99         3.21 o                         
  -7  11   5         34.20         23.84         3.20 o                         
  -6  11   5         95.11         89.62         4.54 o                         
  -5  11   5         79.42         71.41         4.52 o                         
  -4  11   5        202.23        194.21         6.48 o                         
  -3  11   5       3282.69       3156.70        62.69 o                         
  -2  11   5        221.68        218.58         7.22 o                         
  -1  11   5       3358.28       3327.02        93.47 o                         
   0  11   5        578.35        559.36        15.16 o                         
   1  11   5          0.85          3.94         3.75 o                         
   2  11   5        451.90        498.33        15.18 o                         
   3  11   5        272.32        299.72         8.79 o                         
   4  11   5        530.02        525.67        15.47 o                         
   5  11   5         11.80         15.94         4.53 o                         
   6  11   5         40.19         54.96        10.05 o                         
   7  11   5         30.21         29.88         5.22 o                         
   8  11   5         13.61         16.53         3.95 o                         
   9  11   5         30.67         27.78         4.14 o                         
 -11  12   5          0.62          0.59         2.95 o                         
 -10  12   5          0.60          3.80         2.84 o                         
  -9  12   5         90.17         88.58         4.20 o                         
  -8  12   5          2.86         10.67         4.43 o                         
  -7  12   5       1250.99       1191.63        25.31 o                         
  -6  12   5         30.67         22.06         3.44 o                         
  -5  12   5        553.87        498.10        11.94 o                         
  -4  12   5         15.62         17.48         2.74 o                         
  -3  12   5        367.05        384.70         7.98 o                         
  -2  12   5        283.42        265.74        10.58 o                         
  -1  12   5       1410.39       1384.96        35.13 o                         
   0  12   5         98.26        110.21         4.93 o                         
   1  12   5        374.35        325.87        12.97 o                         
   2  12   5        459.45        447.26        11.59 o                         
   3  12   5        298.75        303.20        10.03 o                         
   4  12   5        187.03        188.85         8.29 o                         
   5  12   5        249.09        235.56         9.31 o                         
   6  12   5         88.77         74.84        13.00 o                         
   7  12   5          9.78         13.26         4.37 o                         
   8  12   5          0.40          2.57         3.53 o                         
   9  12   5         23.25         26.00         4.14 o                         
 -11  13   5          0.55          2.95         2.36 o                         
 -10  13   5          2.22          2.64         2.69 o                         
  -9  13   5        321.84        348.41        11.49 o                         
  -8  13   5          0.98         -5.32         5.32 o                         
  -7  13   5       1158.00       1135.22        36.01 o                         
  -6  13   5         38.50         38.18         3.53 o                         
  -5  13   5        878.36        838.78        18.54 o                         
  -4  13   5        461.61        446.08        11.72 o                         
  -3  13   5        503.58        452.36        10.31 o                         
  -2  13   5          0.06         -0.72         3.39 o                         
  -1  13   5          1.83          2.45         3.73 o                         
   0  13   5        463.41        456.48        24.40 o                         
   1  13   5         46.83         46.53         4.24 o                         
   2  13   5        213.13        209.45        10.22 o                         
   3  13   5         18.95         22.89         4.12 o                         
   4  13   5          9.02          9.50         4.04 o                         
   5  13   5         29.33         30.67         4.01 o                         
   6  13   5         77.59         77.54         6.10 o                         
   7  13   5         46.04         38.06         4.68 o                         
   8  13   5          0.85          6.99         6.80 o                         
   9  13   5          0.65         -2.36         2.95 o                         
 -10  14   5        194.66        210.95         7.39 o                         
  -9  14   5         73.55         88.48         5.02 o                         
  -8  14   5        831.31        822.07        24.24 o                         
  -7  14   5         29.59         32.95         3.21 o                         
  -6  14   5          3.12          2.52         2.87 o                         
  -5  14   5        273.54        266.17         6.94 o                         
  -4  14   5       1730.59       1727.27        31.59 o                         
  -3  14   5        442.90        438.13        10.32 o                         
  -2  14   5         54.45         55.83         3.73 o                         
  -1  14   5        179.72        163.99         9.64 o                         
   0  14   5         34.10         25.69         3.43 o                         
   1  14   5        259.13        233.29         7.58 o                         
   2  14   5         73.29         76.81         8.96 o                         
   3  14   5         37.91         39.70         5.80 o                         
   4  14   5          0.31          3.81         4.20 o                         
   5  14   5         58.11         55.50        12.71 o                         
   6  14   5         55.35         54.10         5.61 o                         
   7  14   5         21.10         18.78         3.63 o                         
   8  14   5          5.52          8.39         3.11 o                         
 -10  15   5         91.23        104.69         4.18 o                         
  -9  15   5          9.50          9.81         3.11 o                         
  -8  15   5         29.99         16.52         3.95 o                         
  -7  15   5         60.74         57.62         4.15 o                         
  -6  15   5        213.50        151.21         7.04 o                         
  -5  15   5        202.96        195.37         5.75 o                         
  -4  15   5       2861.88       2912.36        51.76 o                         
  -3  15   5        136.97        141.61         5.32 o                         
  -2  15   5       1821.88       1715.05        39.24 o                         
  -1  15   5          1.28          0.69         3.06 o                         
   0  15   5         95.72         91.39         4.02 o                         
   1  15   5          2.50         -2.27         3.72 o                         
   2  15   5         71.91         67.32         4.76 o                         
   3  15   5          4.11         -0.37         4.14 o                         
   4  15   5          1.19          0.78         4.15 o                         
   5  15   5         22.73         23.11         4.13 o                         
   6  15   5          8.44         10.05         5.91 o                         
   7  15   5          0.18          3.02         4.73 o                         
   8  15   5         60.44         49.05         3.53 o                         
 -10  16   5         37.71         63.24         4.14 o                         
  -9  16   5         18.44         20.78         4.43 o                         
  -8  16   5         61.79         67.74         4.54 o                         
  -7  16   5          0.99          0.73         2.75 o                         
  -6  16   5        420.12        369.35        10.49 o                         
  -5  16   5         20.94         22.12         2.91 o                         
  -4  16   5         90.62        116.27         5.31 o                         
  -3  16   5          0.01          3.71         3.25 o                         
  -2  16   5        475.20        450.34        13.89 o                         
  -1  16   5         71.54         69.19         4.20 o                         
   0  16   5        940.67        920.43        27.17 o                         
   1  16   5          2.80          2.94         3.70 o                         
   2  16   5         72.62         71.59         5.31 o                         
   3  16   5        121.62        125.92         6.24 o                         
   4  16   5         28.30         27.03         5.79 o                         
   5  16   5          7.98         10.66         3.87 o                         
   6  16   5         40.80         38.22         4.81 o                         
   7  16   5          6.05          2.85         3.53 o                         
   8  16   5        122.24        120.98         5.21 o                         
  -9  17   5          6.46          8.23         2.69 o                         
  -8  17   5         53.01         56.99         2.99 o                         
  -7  17   5          7.94          4.50         4.37 o                         
  -6  17   5          3.81          4.12         4.60 o                         
  -5  17   5          0.04         -3.87         4.26 o                         
  -4  17   5       1925.83       1732.48        42.14 o                         
  -3  17   5         55.95         49.45         4.83 o                         
  -2  17   5        109.05         84.88         4.49 o                         
  -1  17   5          6.01          2.25         3.42 o                         
   0  17   5        136.25        128.33         6.34 o                         
   1  17   5         18.64         23.93         4.00 o                         
   2  17   5        238.43        240.02         8.32 o                         
   3  17   5          4.13          1.75         5.55 o                         
   4  17   5         16.14         25.40         5.67 o                         
   5  17   5          0.00          5.32         5.01 o                         
   6  17   5          3.96          5.89         3.26 o                         
   7  17   5         22.34         20.05         3.69 o                         
   8  17   5          0.52          5.32         5.32 o                         
  -9  18   5          0.99          3.33         2.27 o                         
  -8  18   5        119.27        134.10         5.70 o                         
  -7  18   5          0.74          2.08         2.92 o                         
  -6  18   5        234.03        238.00         6.51 o                         
  -5  18   5        111.69        110.72         6.96 o                         
  -4  18   5       1246.38       1257.43        40.62 o                         
  -3  18   5         29.92         24.01         4.48 o                         
  -2  18   5       1242.19       1229.53        24.34 o                         
  -1  18   5        287.45        297.22         8.28 o                         
   0  18   5       9392.28       9465.76       319.29 o                         
   1  18   5        179.70        179.00         7.68 o                         
   2  18   5        357.80        325.11        11.89 o                         
   3  18   5         34.30         33.29         4.91 o                         
   4  18   5       1389.82       1373.61        32.74 o                         
   5  18   5          2.05          3.08         3.95 o                         
   6  18   5         86.86         80.07         6.80 o                         
   7  18   5          0.63          6.62         2.95 o                         
   8  18   5         60.97         37.23         7.09 o                         
  -9  19   5          4.61          5.91         2.95 o                         
  -8  19   5          0.05          2.32         1.83 o                         
  -7  19   5          3.03          4.72         2.69 o                         
  -6  19   5        314.38        335.36         9.17 o                         
  -5  19   5        103.46         95.28         6.39 o                         
  -4  19   5          0.11          0.48         3.73 o                         
  -3  19   5         38.78         53.04         5.08 o                         
  -2  19   5        681.52        721.32        31.27 o                         
  -1  19   5        151.20        149.71         5.64 o                         
   0  19   5        200.98        198.54         8.10 o                         
   1  19   5          5.84         16.72         5.66 o                         
   2  19   5        665.90        642.54        19.11 o                         
   3  19   5        362.71        370.98        14.13 o                         
   4  19   5         18.37         21.43         4.54 o                         
   5  19   5         66.92         64.31         4.26 o                         
   6  19   5         11.07         14.97         3.84 o                         
   7  19   5        347.49        321.31        10.23 o                         
  -8  20   5         58.09         61.14         3.95 o                         
  -7  20   5          1.97          2.18         2.14 o                         
  -6  20   5          1.80          5.49         4.26 o                         
  -5  20   5         78.91         84.34         4.71 o                         
  -4  20   5         21.35         23.82         5.01 o                         
  -3  20   5         25.23         25.84         5.32 o                         
  -2  20   5         86.67         68.48         5.03 o                         
  -1  20   5         74.68         72.22         7.38 o                         
   0  20   5         20.26         43.24         8.63 o                         
   1  20   5         23.26         30.22         8.27 o                         
   2  20   5          9.17         16.86         6.10 o                         
   3  20   5        218.90        217.15         8.36 o                         
   4  20   5        645.01        628.20        16.01 o                         
   5  20   5         58.78         59.34         4.54 o                         
   6  20   5         74.81         70.86         3.63 o                         
   7  20   5         15.04         18.91         7.09 o                         
  -8  21   5          4.55          9.00         2.51 o                         
  -7  21   5         18.33         16.69         2.75 o                         
  -6  21   5        225.30        269.14         9.76 o                         
  -5  21   5         10.71         13.59         5.32 o                         
  -4  21   5        188.49        233.98         7.75 o                         
  -3  21   5         16.30         13.71         3.73 o                         
  -2  21   5         40.74         45.98         4.01 o                         
  -1  21   5         19.58          8.69         5.36 o                         
   0  21   5          0.65         16.30         5.79 o                         
   1  21   5        484.00        450.73        15.83 o                         
   2  21   5        480.74        477.95        13.62 o                         
   3  21   5          3.90          6.84         4.26 o                         
   4  21   5        160.71        157.90         6.29 o                         
   5  21   5          3.69          2.48         5.32 o                         
   6  21   5         21.04         15.37         7.09 o                         
   7  21   5          1.50         -7.09         7.09 o                         
  -7  22   5        125.56        145.16         6.60 o                         
  -6  22   5        205.63        288.30         9.59 o                         
  -5  22   5         45.26         51.84         5.24 o                         
  -4  22   5          7.74         10.05         5.91 o                         
  -3  22   5        254.45        229.11        19.50 o                         
  -2  22   5         19.81         18.72         3.04 o                         
  -1  22   5        149.74        153.12        20.09 o                         
   0  22   5          1.24          7.03         5.36 o                         
   1  22   5       1853.08       1804.50        51.71 o                         
   2  22   5         56.54         51.83         5.63 o                         
   3  22   5        165.14        167.47         6.25 o                         
   4  22   5        100.66         91.50         4.23 o                         
   5  22   5         29.90         18.32         4.73 o                         
   6  22   5         44.83         26.59         8.86 o                         
  -7  23   5         57.85         66.83         4.23 o                         
  -6  23   5         68.57         98.24         4.22 o                         
  -5  23   5        340.36        396.13        11.38 o                         
  -4  23   5          0.04          0.27         4.37 o                         
  -3  23   5        211.29        266.11        10.50 o                         
  -2  23   5          0.07          4.14         5.91 o                         
  -1  23   5         86.10        100.47         8.27 o                         
   0  23   5         27.49         28.37         6.50 o                         
   1  23   5        378.80        354.13        10.62 o                         
   2  23   5         23.75         24.93         9.75 o                         
   3  23   5         76.89         70.25         5.81 o                         
   4  23   5          0.57          1.18         5.32 o                         
   6  23   5         38.34         24.23         7.09 o                         
  -6  24   5          7.28         11.47         2.45 o                         
  -5  24   5         63.72         64.98         4.18 o                         
  -4  24   5          0.18          4.99         3.21 o                         
  -3  24   5        148.62        128.31         5.47 o                         
  -2  24   5          6.98         12.98         3.61 o                         
  -1  24   5        103.36        110.95         9.79 o                         
   0  24   5         51.58         59.00         6.80 o                         
   1  24   5        147.05        145.75         7.81 o                         
   2  24   5         27.69         33.11         4.96 o                         
   3  24   5         11.71         21.28         5.32 o                         
   4  24   5         24.18         23.05         4.73 o                         
   5  24   5          2.81          6.50         9.46 o                         
  -6  25   5          0.19          6.50        11.82 o                         
  -5  25   5         28.39         26.89         3.01 o                         
  -4  25   5          4.45          8.47         3.11 o                         
  -3  25   5         12.32         11.29         3.21 o                         
  -2  25   5          5.03          7.00         3.25 o                         
  -1  25   5         18.76         18.45         3.25 o                         
   0  25   5          5.32         14.76         5.91 o                         
   1  25   5        120.52        122.33         6.53 o                         
   2  25   5          5.91          7.03         4.43 o                         
   3  25   5          1.28          2.95         4.73 o                         
  -5  26   5        170.51        226.94        15.96 o                         
  -4  26   5        124.75        185.38         6.23 o                         
  -3  26   5         47.09         63.50         3.58 o                         
  -2  26   5         27.03         35.84         3.11 o                         
  -1  26   5         47.85         64.06         4.92 o                         
   0  26   5         26.92         22.95         3.02 o                         
   1  26   5          2.23          4.29         3.82 o                         
   2  26   5          2.90          1.18         4.14 o                         
  -4  27   5        104.66        142.43        13.59 o                         
  -3  27   5        256.01        311.46        18.91 o                         
  -2  27   5         18.57         23.77         3.41 o                         
  -1  27   5          7.48         16.61         4.73 o                         
   0  27   5         22.02         24.23         3.29 o                         
   1  27   5         12.15         10.64         3.55 o                         
  -2  28   5          0.02          9.46        10.64 o                         
  -1  28   5         25.69         43.14        10.64 o                         
 -11   0   6        118.80        113.53         6.21 o                         
 -10   0   6        230.76        258.32         8.34 o                         
  -9   0   6         62.30         57.71         4.86 o                         
  -8   0   6       5752.32       5649.71       125.33 o                         
  -7   0   6          7.06          6.71         3.44 o                         
  -6   0   6         85.48         63.84         4.70 o                         
  -5   0   6          6.65          7.81         2.66 o                         
  -4   0   6        149.57        153.54         7.39 o                         
  -3   0   6          2.34          3.15         5.86 o                         
  -2   0   6       1403.80       1398.30        56.14 o                         
  -1   0   6         47.81         46.07         5.79 o                         
   0   0   6         32.69         20.09         5.91 o                         
   1   0   6         39.99         60.57         9.75 o                         
   2   0   6       3174.13       3589.16        71.30 o                         
   3   0   6         18.45         15.20         5.76 o                         
   4   0   6        249.37        232.17        10.41 o                         
   5   0   6        127.58        125.12         7.03 o                         
   6   0   6      13684.77      13542.21       374.96 o                         
   7   0   6          3.64         -0.16         6.76 o                         
   8   0   6        300.16        315.96         9.42 o                         
   9   0   6         60.94         64.08         3.58 o                         
  10   0   6         87.04        120.58         4.25 o                         
 -11   1   6          0.36          2.60         2.32 o                         
 -10   1   6        193.50        196.79         6.08 o                         
  -9   1   6        306.15        303.86         6.13 o                         
  -8   1   6       2923.59       2785.51        44.35 o                         
  -7   1   6         83.39         79.59         5.20 o                         
  -6   1   6        608.05        604.74        11.90 o                         
  -5   1   6          1.46          1.14         1.92 o                         
  -4   1   6        122.22        125.02         6.74 o                         
  -3   1   6          0.09          0.98         3.76 o                         
  -2   1   6       1522.71       1786.66        41.46 o                         
  -1   1   6         92.04        100.80         5.29 o                         
   0   1   6        483.33        510.94        15.88 o                         
   1   1   6         19.42         23.53         3.67 o                         
   2   1   6       4194.44       4636.70        68.16 o                         
   3   1   6         12.53          7.60         2.94 o                         
   4   1   6        733.76        898.53        22.73 o                         
   5   1   6         88.38         80.83         4.16 o                         
   6   1   6          0.85         29.45         3.62 o                         
   7   1   6          0.50         -1.11         5.74 o                         
   8   1   6          6.54          7.37         2.71 o                         
   9   1   6          7.37          4.14         2.06 o                         
  10   1   6         95.28        102.40         3.60 o                         
 -12   2   6        118.60        113.47         5.91 o                         
 -11   2   6         24.84         28.56         3.11 o                         
 -10   2   6         14.00         16.83         2.39 o                         
  -9   2   6         12.66         14.06         2.50 o                         
  -8   2   6         79.32         77.24         3.88 o                         
  -7   2   6         28.98         31.80         2.65 o                         
  -6   2   6        405.67        373.00         7.35 o                         
  -5   2   6        100.00         87.74         4.05 o                         
  -4   2   6         54.82         96.21         4.93 o                         
  -3   2   6        171.09        162.51         5.68 o                         
  -2   2   6        347.10        334.18         9.97 o                         
  -1   2   6        118.24        148.01         6.30 o                         
   0   2   6       3820.04       4098.12       112.00 o                         
   1   2   6        161.14        185.76         6.88 o                         
   2   2   6         13.33         12.49         2.55 o                         
   3   2   6         50.61         62.45         3.54 o                         
   4   2   6        112.40        164.34         7.84 o                         
   5   2   6         11.19         10.42         3.04 o                         
   6   2   6        742.88        673.37        14.91 o                         
   7   2   6         58.12         65.64         4.73 o                         
   8   2   6         20.57         15.33         2.22 o                         
   9   2   6          8.35          6.60         2.04 o                         
  10   2   6          0.57         -5.85         5.85 o                         
 -12   3   6         11.83         16.55         2.95 o                         
 -11   3   6          2.07          0.00         4.14 o                         
 -10   3   6          0.18          2.09         2.23 o                         
  -9   3   6        213.48        206.51         5.28 o                         
  -8   3   6       2244.33       2242.89        39.74 o                         
  -7   3   6        101.92         98.90         4.82 o                         
  -6   3   6        757.32        682.30        10.29 o                         
  -5   3   6         54.22         52.87         2.80 o                         
  -4   3   6        762.41        743.30        40.17 o                         
  -3   3   6         20.77         19.63         4.62 o                         
  -2   3   6       4532.26       4910.45       109.62 o                         
  -1   3   6       1516.20       1636.22        45.97 o                         
   0   3   6        996.84       1060.55        30.51 o                         
   1   3   6          6.02          5.97         3.14 o                         
   2   3   6        300.69        330.46         6.76 o                         
   3   3   6        739.18        818.60        15.19 o                         
   4   3   6        198.07        203.44         6.09 o                         
   5   3   6        682.05        708.26        15.99 o                         
   6   3   6       1117.15       1039.54        21.57 o                         
   7   3   6         30.53         35.09         3.16 o                         
   8   3   6         82.91         79.74         3.13 o                         
   9   3   6         29.46         22.67         2.04 o                         
  10   3   6          1.00          4.43         5.85 o                         
 -12   4   6        275.45        262.40        11.23 o                         
 -11   4   6         10.91         13.59         4.14 o                         
 -10   4   6         58.21         59.49         2.87 o                         
  -9   4   6        101.81        110.75         5.45 o                         
  -8   4   6       1656.76       1632.12        25.01 o                         
  -7   4   6        408.50        392.75         9.08 o                         
  -6   4   6       1310.61       1145.34        21.54 o                         
  -5   4   6        232.37        226.55         7.13 o                         
  -4   4   6        265.93        383.71        18.04 o                         
  -3   4   6       1123.26       1236.47        28.38 o                         
  -2   4   6       1387.64       1539.08        36.21 o                         
  -1   4   6          0.30          5.19         3.95 o                         
   0   4   6        337.99        383.02        12.74 o                         
   1   4   6        190.88        215.19         6.44 o                         
   2   4   6        850.25        842.52        20.32 o                         
   3   4   6        154.78        157.77         4.54 o                         
   4   4   6          9.42         12.39         3.37 o                         
   5   4   6         69.78         67.13         3.76 o                         
   6   4   6          1.52          2.58         3.05 o                         
   7   4   6        172.51        168.57         7.07 o                         
   8   4   6         12.78         14.62         2.22 o                         
   9   4   6         32.21         30.23         1.74 o                         
  10   4   6         12.42         15.98         7.39 o                         
 -12   5   6        194.28        178.48         8.27 o                         
 -11   5   6        209.54        211.74         7.30 o                         
 -10   5   6         56.65         68.22         4.58 o                         
  -9   5   6        569.69        597.85        15.54 o                         
  -8   5   6        385.65        356.93         6.37 o                         
  -7   5   6          0.58          5.30         2.47 o                         
  -6   5   6        268.24        224.31         9.47 o                         
  -5   5   6       1223.57       1097.00        22.66 o                         
  -4   5   6        283.21        266.74         6.89 o                         
  -3   5   6       1808.88       1881.68        31.76 o                         
  -2   5   6         39.89         44.65         4.79 o                         
  -1   5   6        174.82        198.16         8.14 o                         
   0   5   6         72.49         76.00         5.01 o                         
   1   5   6          4.38          5.49         2.52 o                         
   2   5   6         22.92         17.55         2.50 o                         
   3   5   6          0.80         -0.02         2.73 o                         
   4   5   6          0.49          1.58         3.21 o                         
   5   5   6          7.97         11.00         3.04 o                         
   6   5   6         51.24         44.63         3.50 o                         
   7   5   6          3.56          4.79         3.38 o                         
   8   5   6         74.39         67.47         3.93 o                         
   9   5   6          5.48          6.83         1.54 o                         
  10   5   6         11.90         21.56         5.21 o                         
 -11   6   6         22.01         19.11         2.69 o                         
 -10   6   6          5.66          6.28         2.27 o                         
  -9   6   6       1182.54       1197.84        28.54 o                         
  -8   6   6        179.16        183.14         4.18 o                         
  -7   6   6        541.12        540.70        14.92 o                         
  -6   6   6        146.86        123.88         3.70 o                         
  -5   6   6       1738.06       1525.77        22.15 o                         
  -4   6   6        508.52        532.02        16.83 o                         
  -3   6   6        345.64        390.83         9.39 o                         
  -2   6   6        132.88        171.39        10.05 o                         
  -1   6   6        350.73        396.50        11.63 o                         
   0   6   6        147.96        173.54         6.85 o                         
   1   6   6        506.35        540.06        18.02 o                         
   2   6   6        171.19        193.14         5.48 o                         
   3   6   6         44.21         37.92         2.98 o                         
   4   6   6         98.39         97.98         3.93 o                         
   5   6   6        541.58        541.24        11.66 o                         
   6   6   6         24.90         24.27         3.20 o                         
   7   6   6          3.62          8.73         3.05 o                         
   8   6   6          2.06          3.89         2.05 o                         
   9   6   6         66.72         52.17         1.92 o                         
  10   6   6          9.46         13.59         6.50 o                         
 -11   7   6         74.43         76.41         3.95 o                         
 -10   7   6          0.06          5.68         3.16 o                         
  -9   7   6         90.44         99.72         4.16 o                         
  -8   7   6          0.86          5.32         2.80 o                         
  -7   7   6         97.21         86.49         3.68 o                         
  -6   7   6         37.74         31.67         3.11 o                         
  -5   7   6       3470.69       3101.00        49.45 o                         
  -4   7   6        211.55        218.11         4.74 o                         
  -3   7   6       5226.70       5562.06        97.45 o                         
  -2   7   6          2.61          2.13         4.47 o                         
  -1   7   6       5358.78       5686.08       156.65 o                         
   0   7   6         24.01         29.27         5.23 o                         
   1   7   6       1237.44       1263.27        30.70 o                         
   2   7   6         13.97         21.15         2.83 o                         
   3   7   6          5.06         10.52         2.69 o                         
   4   7   6          5.46          9.04         3.00 o                         
   5   7   6        175.37        177.68         6.25 o                         
   6   7   6        179.19        161.46        17.02 o                         
   7   7   6         10.25         11.13         2.32 o                         
   8   7   6          1.14          3.02         1.76 o                         
   9   7   6         17.16         15.15         1.50 o                         
 -11   8   6         16.09         16.13         2.36 o                         
 -10   8   6          0.21          3.32         2.45 o                         
  -9   8   6        792.71        722.97        12.82 o                         
  -8   8   6          7.19          8.19         3.08 o                         
  -7   8   6         91.26        100.04         3.71 o                         
  -6   8   6          0.16          3.01         3.18 o                         
  -5   8   6         43.63         23.66         2.63 o                         
  -4   8   6         26.16         26.12         2.26 o                         
  -3   8   6       1584.65       1572.62        49.39 o                         
  -2   8   6         72.43         74.55         5.11 o                         
  -1   8   6        367.40        355.10        13.56 o                         
   0   8   6         16.36         15.21         5.09 o                         
   1   8   6       1988.46       2135.71        35.42 o                         
   2   8   6         69.97         73.45         3.24 o                         
   3   8   6         25.81         20.35         2.83 o                         
   4   8   6         53.44         46.89         3.16 o                         
   5   8   6        376.66        396.76        20.00 o                         
   6   8   6         56.46         47.34         4.31 o                         
   7   8   6        141.15        128.70         3.68 o                         
   8   8   6         21.56         23.52         1.80 o                         
   9   8   6          0.78          4.47         1.83 o                         
 -11   9   6         17.91         11.53         2.27 o                         
 -10   9   6          0.36          4.22         3.11 o                         
  -9   9   6        452.71        470.95        10.78 o                         
  -8   9   6         36.37         30.07         3.17 o                         
  -7   9   6         10.45          8.30         2.25 o                         
  -6   9   6          0.00          3.29         3.10 o                         
  -5   9   6       1688.42       1523.83        32.33 o                         
  -4   9   6          3.37          3.40         1.92 o                         
  -3   9   6          4.58          7.16         2.11 o                         
  -2   9   6         85.33         77.42         5.07 o                         
  -1   9   6       1013.50       1027.26        27.05 o                         
   0   9   6         15.34         14.26         7.17 o                         
   1   9   6        908.84        955.21        16.88 o                         
   2   9   6          8.13          9.25         2.77 o                         
   3   9   6        237.94        238.31         5.81 o                         
   4   9   6         72.29         71.86         3.42 o                         
   5   9   6        483.72        488.65        17.58 o                         
   6   9   6         45.09         38.23         5.36 o                         
   7   9   6         16.34         29.69         2.36 o                         
   8   9   6          1.43          3.93         1.53 o                         
   9   9   6        326.57        295.44        20.39 o                         
 -11  10   6          3.70          3.49         2.66 o                         
 -10  10   6         18.34         23.97         3.34 o                         
  -9  10   6        142.39        139.85         6.27 o                         
  -8  10   6         49.48         43.10         3.60 o                         
  -7  10   6        227.22        232.08         7.53 o                         
  -6  10   6          0.07          0.38         2.94 o                         
  -5  10   6        124.43        111.10         5.91 o                         
  -4  10   6         93.82         78.51         3.57 o                         
  -3  10   6        127.51        137.29        10.07 o                         
  -2  10   6          0.68          3.12         4.64 o                         
  -1  10   6       1384.57       1475.09        50.23 o                         
   0  10   6         50.28         55.97         5.33 o                         
   1  10   6       3360.10       3550.07        70.77 o                         
   2  10   6         54.67         56.09         3.71 o                         
   3  10   6        563.20        542.34        12.73 o                         
   4  10   6          8.40         10.50         3.63 o                         
   5  10   6        542.71        534.56        21.28 o                         
   6  10   6         41.44         44.61         3.54 o                         
   7  10   6        160.12        148.52         5.10 o                         
   8  10   6         55.59         53.60         3.53 o                         
   9  10   6        195.79        176.71         8.27 o                         
 -11  11   6          9.00         -0.59         2.95 o                         
 -10  11   6          0.10         -2.36         3.55 o                         
  -9  11   6       1311.07       1303.94        36.98 o                         
  -8  11   6          0.54          4.80         3.53 o                         
  -7  11   6        286.14        251.17        17.73 o                         
  -6  11   6         24.81         31.28         3.35 o                         
  -5  11   6        633.64        605.42        13.86 o                         
  -4  11   6         29.24         23.94         2.76 o                         
  -3  11   6       1288.22       1175.26        22.73 o                         
  -2  11   6        984.86        974.98        25.81 o                         
  -1  11   6        576.67        619.43        20.41 o                         
   0  11   6        316.93        291.87         8.37 o                         
   1  11   6        673.00        665.19        24.15 o                         
   2  11   6        110.31        117.41         6.85 o                         
   3  11   6        280.59        299.76        11.00 o                         
   4  11   6        133.10        137.62         9.73 o                         
   5  11   6        440.02        447.26        55.85 o                         
   6  11   6         10.16          9.40         4.16 o                         
   7  11   6         74.10         73.28         7.09 o                         
   8  11   6         50.44         46.10         5.32 o                         
 -11  12   6          4.25          2.95         2.36 o                         
 -10  12   6         33.86         32.93         3.34 o                         
  -9  12   6        108.79        109.20         5.63 o                         
  -8  12   6         26.67         26.38         3.26 o                         
  -7  12   6          2.81         12.03         6.50 o                         
  -6  12   6        625.66        582.43        14.16 o                         
  -5  12   6         20.57         24.58         2.99 o                         
  -4  12   6        126.66        101.46         4.19 o                         
  -3  12   6        191.79        168.09         6.24 o                         
  -2  12   6         36.20         39.10         3.26 o                         
  -1  12   6         48.17         49.35         5.64 o                         
   0  12   6        224.39        224.23         7.15 o                         
   1  12   6          0.25         12.48         5.14 o                         
   2  12   6        308.50        280.27        14.18 o                         
   3  12   6        227.91        239.28         9.77 o                         
   4  12   6        243.28        243.02        11.53 o                         
   5  12   6         53.23         46.38         7.66 o                         
   6  12   6         39.05         39.42         5.53 o                         
   7  12   6          8.37          9.35         3.32 o                         
   8  12   6          4.34          4.73         4.14 o                         
 -10  13   6         75.80         93.46         4.43 o                         
  -9  13   6          0.33         -0.10         3.53 o                         
  -8  13   6        254.70        250.01         7.49 o                         
  -7  13   6        142.59        158.71         5.91 o                         
  -6  13   6       1501.99       1465.81        27.19 o                         
  -5  13   6         10.29          8.95         2.95 o                         
  -4  13   6        990.84        946.62        18.29 o                         
  -3  13   6        686.50        659.31        12.55 o                         
  -2  13   6       1114.24       1026.55        28.06 o                         
  -1  13   6          3.41          2.22         3.94 o                         
   0  13   6        524.45        522.01        15.53 o                         
   1  13   6         81.06         78.39         5.40 o                         
   2  13   6         10.84          9.34         4.88 o                         
   3  13   6         14.61         16.25         5.33 o                         
   4  13   6         21.56         18.72         5.00 o                         
   5  13   6          8.03          8.29         4.13 o                         
   6  13   6          1.69          9.51         4.81 o                         
   7  13   6         50.06         39.64         3.60 o                         
   8  13   6          8.14         11.82         4.14 o                         
 -10  14   6         25.25         45.34         3.11 o                         
  -9  14   6         28.67         38.49         3.53 o                         
  -8  14   6        393.92        465.60        12.05 o                         
  -7  14   6        412.00        391.54        12.95 o                         
  -6  14   6          3.03          5.14         4.01 o                         
  -5  14   6          0.11          2.26         2.93 o                         
  -4  14   6        915.67        889.75        17.46 o                         
  -3  14   6        683.20        657.15        12.70 o                         
  -2  14   6       1411.10       1356.30        26.30 o                         
  -1  14   6        244.32        257.49        13.56 o                         
   0  14   6        737.47        740.47        17.49 o                         
   1  14   6         47.22         46.04         4.62 o                         
   2  14   6        165.70        126.33         6.20 o                         
   3  14   6         13.83         21.24         5.40 o                         
   4  14   6         36.09         22.83         7.66 o                         
   5  14   6         27.32         28.14         6.49 o                         
   6  14   6        107.78        108.15         8.27 o                         
   7  14   6         60.68         53.60         3.72 o                         
   8  14   6         51.44         37.23         4.14 o                         
 -10  15   6        163.79        200.57         6.47 o                         
  -9  15   6         10.65         12.54         4.73 o                         
  -8  15   6        597.95        596.94        17.97 o                         
  -7  15   6          0.10          1.76         3.03 o                         
  -6  15   6        700.07        524.04        11.81 o                         
  -5  15   6         16.37         19.03         3.05 o                         
  -4  15   6       4190.29       4200.66        80.30 o                         
  -3  15   6        155.92        159.00        10.34 o                         
  -2  15   6       2749.17       2668.24        74.99 o                         
  -1  15   6        136.94        130.54         5.49 o                         
   0  15   6          2.28          1.88         3.01 o                         
   1  15   6          6.32          9.04         4.09 o                         
   2  15   6         14.12         14.34         4.36 o                         
   3  15   6         21.19         19.56         5.57 o                         
   4  15   6          9.39          2.78         5.36 o                         
   5  15   6          0.29          2.68         3.97 o                         
   6  15   6         92.91         93.78         4.84 o                         
   7  15   6          4.32          8.57         3.34 o                         
   8  15   6          8.05          9.46         2.95 o                         
 -10  16   6        154.13        167.25         7.68 o                         
  -9  16   6          0.15          5.05         2.69 o                         
  -8  16   6        433.37        426.23        13.37 o                         
  -7  16   6          0.47          3.06         3.03 o                         
  -6  16   6         75.10        109.27         5.03 o                         
  -5  16   6          1.34          7.81         4.61 o                         
  -4  16   6        144.38        127.99         6.56 o                         
  -3  16   6          0.05         -1.41         3.48 o                         
  -2  16   6       1667.54       1587.17        30.40 o                         
  -1  16   6         62.43         65.02         4.36 o                         
   0  16   6         12.87         19.04         3.59 o                         
   1  16   6         63.90         50.58         5.06 o                         
   2  16   6         84.77         74.09         5.03 o                         
   3  16   6          2.42          4.70        10.64 o                         
   4  16   6          0.02         10.25         7.39 o                         
   5  16   6          1.93          1.77         5.91 o                         
   6  16   6         11.14         14.17         3.45 o                         
   7  16   6         54.98         51.93         6.21 o                         
  -9  17   6          0.00          3.01         2.66 o                         
  -8  17   6         37.56         42.34         8.27 o                         
  -7  17   6          0.92          4.41         2.45 o                         
  -6  17   6        170.84        184.71         5.57 o                         
  -5  17   6          1.96          9.31         4.81 o                         
  -4  17   6         99.10        110.35         7.23 o                         
  -3  17   6         98.85        101.01         4.98 o                         
  -2  17   6        880.05        788.75        16.89 o                         
  -1  17   6         25.15         22.49         3.77 o                         
   0  17   6        221.54        217.38        12.00 o                         
   1  17   6         14.05         16.84         4.02 o                         
   2  17   6        123.86        130.68        14.48 o                         
   3  17   6         14.27         24.82         6.23 o                         
   4  17   6          0.07          4.41         5.24 o                         
   5  17   6          0.33          6.10         3.52 o                         
   6  17   6         44.26         46.81         6.02 o                         
   7  17   6          2.77          0.30         5.61 o                         
  -9  18   6          0.01          2.36         2.95 o                         
  -8  18   6          5.49          9.18         2.34 o                         
  -7  18   6          5.43          5.72         2.69 o                         
  -6  18   6         60.89         54.68         3.83 o                         
  -5  18   6         33.34         27.72         5.11 o                         
  -4  18   6        717.50        734.43        23.17 o                         
  -3  18   6         97.73         96.32         6.00 o                         
  -2  18   6         29.57         33.62         6.71 o                         
  -1  18   6        243.03        246.64         8.87 o                         
   0  18   6       3082.10       3022.49        81.32 o                         
   1  18   6        624.41        592.28        26.77 o                         
   2  18   6       1700.48       1805.81        67.08 o                         
   3  18   6          0.00          2.28         5.36 o                         
   4  18   6        511.73        549.28        17.54 o                         
   5  18   6         17.81         16.62         3.95 o                         
   6  18   6         22.40         26.59         3.84 o                         
  -8  19   6          4.16          9.50         4.43 o                         
  -7  19   6          0.21          0.76         2.69 o                         
  -6  19   6          3.46          8.92         3.32 o                         
  -5  19   6        123.14        136.19         5.82 o                         
  -4  19   6        315.12        296.54        11.44 o                         
  -3  19   6          2.77          7.26         4.64 o                         
  -2  19   6         84.90         99.21         6.15 o                         
  -1  19   6        140.16        155.04         8.05 o                         
   0  19   6        406.51        461.91        28.37 o                         
   1  19   6          5.48         12.66         6.23 o                         
   2  19   6        197.30        177.86         9.50 o                         
   3  19   6        378.59        394.37        17.43 o                         
   4  19   6        709.79        710.80        17.94 o                         
   5  19   6          0.10          2.81         3.10 o                         
   6  19   6        222.09        200.92         7.68 o                         
  -8  20   6         19.04         26.59         4.14 o                         
  -7  20   6         74.60         93.35         4.96 o                         
  -6  20   6         44.72         43.92         3.67 o                         
  -5  20   6          2.36          5.16         3.95 o                         
  -4  20   6        136.87        139.96         5.82 o                         
  -3  20   6          6.50          6.07         3.65 o                         
  -2  20   6         50.39         49.00         5.59 o                         
  -1  20   6         50.08         49.02         4.32 o                         
   0  20   6          9.72          9.71         5.91 o                         
   1  20   6          0.10          9.95         5.79 o                         
   2  20   6         67.85         65.85         7.09 o                         
   3  20   6          2.97         10.05         6.50 o                         
   4  20   6         88.64         87.57         6.10 o                         
   5  20   6        466.29        426.59        11.02 o                         
   6  20   6        115.88        102.83         7.68 o                         
  -8  21   6         50.97         51.42         4.14 o                         
  -7  21   6          1.25          4.78         2.40 o                         
  -6  21   6         17.93         17.98         3.93 o                         
  -5  21   6        201.81        249.34         7.67 o                         
  -4  21   6          6.44          4.14         3.76 o                         
  -3  21   6        186.40        203.86        16.25 o                         
  -2  21   6         38.04         35.13         3.29 o                         
  -1  21   6          0.04          5.12         5.36 o                         
   0  21   6         55.73         58.56         6.50 o                         
   1  21   6         32.21         31.32         7.68 o                         
   2  21   6        651.21        651.28        28.96 o                         
   3  21   6         79.23         80.18         4.56 o                         
   4  21   6          0.47          5.34         3.63 o                         
   5  21   6         27.75         27.71         3.11 o                         
   6  21   6         63.90         59.69         7.68 o                         
  -7  22   6         87.60        104.02         4.81 o                         
  -6  22   6         81.89        104.58         5.16 o                         
  -5  22   6        320.08        491.86        33.98 o                         
  -4  22   6         40.85         43.76         3.73 o                         
  -3  22   6         93.61         81.16         7.20 o                         
  -2  22   6        153.43        143.80         5.95 o                         
  -1  22   6        112.00        103.42         8.86 o                         
   0  22   6         71.70         66.78         8.27 o                         
   1  22   6         51.30         50.47         9.16 o                         
   2  22   6        618.63        645.11        30.73 o                         
   3  22   6         32.85         37.78         3.47 o                         
   4  22   6         29.71         26.96         3.81 o                         
   5  22   6         29.42         32.50         7.09 o                         
  -6  23   6         39.95         53.41         5.38 o                         
  -5  23   6        173.73        270.51         7.84 o                         
  -4  23   6         12.08         22.32         4.37 o                         
  -3  23   6          5.97          3.88         4.47 o                         
  -2  23   6         10.35         22.05         4.92 o                         
  -1  23   6          5.73         -2.29         6.21 o                         
   0  23   6          0.40          8.98         7.98 o                         
   1  23   6        304.34        306.03        11.86 o                         
   2  23   6         85.06         74.28         6.50 o                         
   3  23   6         24.15         23.48         4.54 o                         
   4  23   6         25.83         37.82         5.32 o                         
   5  23   6         15.27         29.55         8.27 o                         
  -6  24   6          5.95          9.75        10.64 o                         
  -5  24   6        215.52        275.39        10.45 o                         
  -4  24   6          0.21          0.87         2.85 o                         
  -3  24   6         34.80         49.42         4.65 o                         
  -2  24   6          4.21          6.53         3.25 o                         
  -1  24   6          1.20          2.10         4.26 o                         
   0  24   6          0.41          1.88         4.47 o                         
   1  24   6          0.40          8.53         5.61 o                         
   2  24   6         24.19         24.12         6.21 o                         
   3  24   6          7.47          8.27         4.73 o                         
  -5  25   6        144.78        193.52        13.00 o                         
  -4  25   6          4.08          5.99         2.63 o                         
  -3  25   6         34.80         54.94         5.58 o                         
  -2  25   6          6.58          8.03         2.91 o                         
  -1  25   6        161.84        191.47         7.95 o                         
   0  25   6         41.78         47.36         3.42 o                         
   1  25   6          0.27          1.65         5.02 o                         
   2  25   6         45.54         45.99         4.26 o                         
  -4  26   6         18.91         39.01        13.00 o                         
  -3  26   6       1211.71       1600.89       137.70 o                         
  -2  26   6          2.30          3.81         3.41 o                         
  -1  26   6        182.28        203.22         8.50 o                         
   0  26   6          1.23          3.99         3.36 o                         
   1  26   6         91.24         81.28         4.70 o                         
  -3  27   6        333.19        407.20        20.09 o                         
  -2  27   6         47.25         68.56        13.59 o                         
  -1  27   6         24.64         45.51        13.00 o                         
   0  27   6          0.13          2.36        11.23 o                         
 -11   1   7         39.98         41.53         3.58 o                         
 -10   1   7         92.98         90.36         3.19 o                         
  -9   1   7          0.35          0.10         2.93 o                         
  -8   1   7       1827.94       1703.48        27.90 o                         
  -7   1   7         75.45         66.85         3.60 o                         
  -6   1   7       1511.03       1307.86        37.19 o                         
  -5   1   7         30.99         36.78         2.99 o                         
  -4   1   7         89.24         90.60         5.49 o                         
  -3   1   7         17.29         13.24         4.01 o                         
  -2   1   7          6.17         12.84         3.93 o                         
  -1   1   7        256.56        271.03         9.06 o                         
   0   1   7         62.22         64.51         5.01 o                         
   1   1   7         54.67         53.78         4.30 o                         
   2   1   7        598.36        621.21        11.80 o                         
   3   1   7          5.84         10.16         2.94 o                         
   4   1   7       3708.53       4241.59       119.33 o                         
   5   1   7        170.77        168.96         6.42 o                         
   6   1   7        537.51        455.27        24.44 o                         
   7   1   7          1.00          7.02         3.41 o                         
   8   1   7        403.52        409.15         7.87 o                         
   9   1   7         53.24         58.80         2.09 o                         
  10   1   7         16.71          4.76         4.37 o                         
 -11   2   7          3.61          6.12         2.70 o                         
 -10   2   7         20.29         17.95         2.19 o                         
  -9   2   7        100.27        102.38         4.32 o                         
  -8   2   7         30.62         40.95         3.39 o                         
  -7   2   7          0.95          0.34         3.24 o                         
  -6   2   7          8.31         10.73         3.75 o                         
  -5   2   7         64.88         70.55         4.04 o                         
  -4   2   7        545.01        493.39        18.55 o                         
  -3   2   7          1.53          6.76         4.08 o                         
  -2   2   7       1045.62       1138.88        23.01 o                         
  -1   2   7          0.89          1.18         3.97 o                         
   0   2   7        357.42        500.47        14.27 o                         
   1   2   7        656.21        719.45        13.22 o                         
   2   2   7          0.05          0.90         2.60 o                         
   3   2   7        391.41        452.25         9.75 o                         
   4   2   7        510.99        589.68        15.00 o                         
   5   2   7        520.88        481.17        10.10 o                         
   6   2   7        930.93        781.26        44.62 o                         
   7   2   7          5.51         13.19         4.27 o                         
   8   2   7         92.56         96.50         3.32 o                         
   9   2   7         25.08         24.06         1.80 o                         
 -11   3   7         18.46         23.44         2.75 o                         
 -10   3   7        265.97        277.71         5.35 o                         
  -9   3   7         43.51         50.22         3.51 o                         
  -8   3   7       1410.27       1319.21        31.60 o                         
  -7   3   7       1148.89       1079.28        26.19 o                         
  -6   3   7        273.53        270.39         7.13 o                         
  -5   3   7        242.58        241.66         5.32 o                         
  -4   3   7        135.80        153.17         8.72 o                         
  -3   3   7        108.20        100.54         5.68 o                         
  -2   3   7        383.92        427.91        10.70 o                         
  -1   3   7       1035.86       1085.24        27.15 o                         
   0   3   7       3144.37       3503.24        79.88 o                         
   1   3   7        140.49        144.72         5.28 o                         
   2   3   7          9.03         14.06         2.67 o                         
   3   3   7          1.26          1.93         2.72 o                         
   4   3   7          2.36          3.10         3.86 o                         
   5   3   7        136.20        148.23         5.07 o                         
   6   3   7        172.47        180.65        20.43 o                         
   7   3   7         70.46         68.25         3.37 o                         
   8   3   7         23.51         25.29         2.44 o                         
   9   3   7         76.85         71.85         2.14 o                         
 -11   4   7        355.36        342.19        14.77 o                         
 -10   4   7        441.68        440.31         7.55 o                         
  -9   4   7          0.29          4.58         2.52 o                         
  -8   4   7        240.58        247.33         9.54 o                         
  -7   4   7       1082.83        978.90        30.28 o                         
  -6   4   7        423.06        409.99         9.30 o                         
  -5   4   7        733.14        631.67        13.34 o                         
  -4   4   7        326.72        369.49        21.75 o                         
  -3   4   7        384.65        471.24        13.80 o                         
  -2   4   7       1618.98       1804.64        34.46 o                         
  -1   4   7        498.04        598.52        16.41 o                         
   0   4   7        319.16        314.14        10.23 o                         
   1   4   7        118.10        147.25         5.15 o                         
   2   4   7        130.87        129.56         3.96 o                         
   3   4   7        168.41        174.53         5.75 o                         
   4   4   7         21.25         20.88         3.95 o                         
   5   4   7         16.91         12.89         3.25 o                         
   6   4   7          1.58          1.05         5.37 o                         
   7   4   7        105.26        105.19         3.83 o                         
   8   4   7          0.65          2.79         2.14 o                         
   9   4   7         15.58         14.77         1.57 o                         
 -11   5   7         45.11         41.14         2.69 o                         
 -10   5   7        458.53        488.08         9.03 o                         
  -9   5   7        307.01        297.03         6.43 o                         
  -8   5   7        209.83        198.85         7.30 o                         
  -7   5   7         18.23          6.76         3.53 o                         
  -6   5   7         49.73         39.11         2.92 o                         
  -5   5   7        705.09        557.84        11.67 o                         
  -4   5   7        246.09        228.66         8.63 o                         
  -3   5   7         41.33         41.65         4.77 o                         
  -2   5   7       1092.59       1091.89        22.35 o                         
  -1   5   7         79.48         81.79         6.46 o                         
   0   5   7          2.11          4.39         4.25 o                         
   1   5   7         27.59         33.36         3.09 o                         
   2   5   7          6.94         11.56         2.72 o                         
   3   5   7          0.34          2.75         2.92 o                         
   4   5   7         59.91         70.09         4.41 o                         
   5   5   7        142.52        143.08         4.90 o                         
   6   5   7         28.61         24.47         3.26 o                         
   7   5   7         37.17         36.62         2.89 o                         
   8   5   7        102.46         80.30         2.53 o                         
   9   5   7          0.03          3.95         1.63 o                         
 -11   6   7         27.94         28.96         2.69 o                         
 -10   6   7         31.26         38.52         2.47 o                         
  -9   6   7        198.13        177.64         4.61 o                         
  -8   6   7        122.63        117.05         4.55 o                         
  -7   6   7       1838.14       1782.01        40.95 o                         
  -6   6   7        164.14        159.53         7.20 o                         
  -5   6   7       1194.19       1017.78        14.57 o                         
  -4   6   7        187.32        178.45         6.17 o                         
  -3   6   7       3613.31       3714.75        68.47 o                         
  -2   6   7         55.58         74.77        10.32 o                         
  -1   6   7        817.88        896.74        23.11 o                         
   0   6   7         44.54         53.44         4.77 o                         
   1   6   7        178.65        188.58         4.75 o                         
   2   6   7         52.31         52.81         3.43 o                         
   3   6   7        637.92        681.83        13.98 o                         
   4   6   7         25.40         26.56         3.78 o                         
   5   6   7        105.35        103.11         4.86 o                         
   6   6   7         62.42         56.52         4.61 o                         
   7   6   7        114.07         94.24         3.61 o                         
   8   6   7         81.27         75.78         2.54 o                         
   9   6   7         64.34         41.58         4.12 o                         
 -11   7   7         66.62         56.33         3.11 o                         
 -10   7   7          0.00          3.10         2.08 o                         
  -9   7   7         32.47         31.06         2.88 o                         
  -8   7   7         33.10         29.24         2.97 o                         
  -7   7   7       3344.94       3049.34        68.58 o                         
  -6   7   7         10.63         12.64         2.42 o                         
  -5   7   7        149.77        115.98         3.65 o                         
  -4   7   7         74.29         82.15         2.91 o                         
  -3   7   7       4317.88       4184.63        88.67 o                         
  -2   7   7         56.84         60.37         5.51 o                         
  -1   7   7        815.78        853.33        28.51 o                         
   0   7   7        170.56        194.59        10.02 o                         
   1   7   7        955.68       1112.50        26.04 o                         
   2   7   7          9.02         11.67         2.91 o                         
   3   7   7         27.72         26.36         3.12 o                         
   4   7   7          3.97          5.76         2.98 o                         
   5   7   7         10.70          8.66         3.21 o                         
   6   7   7          0.60          1.41         2.96 o                         
   7   7   7         59.33         54.40         2.48 o                         
   8   7   7          1.82          2.76         1.49 o                         
   9   7   7          7.87          6.50         5.32 o                         
 -11   8   7         30.71         36.37         2.51 o                         
 -10   8   7          3.44          8.84         1.97 o                         
  -9   8   7         48.91         49.10         3.26 o                         
  -8   8   7         12.05          8.74         4.15 o                         
  -7   8   7        180.90        136.08         4.77 o                         
  -6   8   7          0.40          1.85         2.55 o                         
  -5   8   7          1.05          0.01         2.41 o                         
  -4   8   7         20.29         20.55         2.37 o                         
  -3   8   7          1.15          4.71         2.11 o                         
  -2   8   7          7.94          9.95         4.63 o                         
  -1   8   7       1275.23       1205.41        36.85 o                         
   0   8   7          0.27          3.73         3.83 o                         
   1   8   7        450.97        503.95         9.57 o                         
   2   8   7          0.12          4.32         2.92 o                         
   3   8   7        716.99        778.73        13.85 o                         
   4   8   7          0.28          4.04         2.91 o                         
   5   8   7         10.53         18.46         5.75 o                         
   6   8   7          8.57          8.53         2.45 o                         
   7   8   7         13.00         16.53         2.03 o                         
   8   8   7         20.87         19.50         1.50 o                         
 -11   9   7        229.91        238.76        10.64 o                         
 -10   9   7          4.19         10.05         2.93 o                         
  -9   9   7         93.03         95.92         3.33 o                         
  -8   9   7         58.10         54.47         4.01 o                         
  -7   9   7         58.98         46.04         3.88 o                         
  -6   9   7          4.52          3.02         2.86 o                         
  -5   9   7        203.81        179.56         4.92 o                         
  -4   9   7          3.93          5.19         1.94 o                         
  -3   9   7         68.31         64.85         2.99 o                         
  -2   9   7        195.06        188.88         6.73 o                         
  -1   9   7        143.89        137.75         6.06 o                         
   0   9   7          2.58          2.11         2.59 o                         
   1   9   7        280.82        304.90        10.21 o                         
   2   9   7         50.02         52.23         3.33 o                         
   3   9   7         10.13         10.80         2.87 o                         
   4   9   7         31.21         32.26         3.13 o                         
   5   9   7        125.59        137.10         8.34 o                         
   6   9   7         29.82         35.63         2.82 o                         
   7   9   7         43.23         36.55         2.60 o                         
   8   9   7         14.49         14.01         3.06 o                         
 -11  10   7          0.08         -0.59         2.36 o                         
 -10  10   7          1.39          3.59         3.25 o                         
  -9  10   7         86.33         72.85         3.86 o                         
  -8  10   7         38.87         34.29         3.38 o                         
  -7  10   7        313.13        265.26        16.83 o                         
  -6  10   7         30.48         34.54         3.54 o                         
  -5  10   7         53.72         61.61         4.30 o                         
  -4  10   7         13.35         16.16         2.60 o                         
  -3  10   7       1066.64        975.96        19.41 o                         
  -2  10   7          5.54          1.59         4.14 o                         
  -1  10   7        140.30        139.92         9.43 o                         
   0  10   7          0.27          2.81         3.32 o                         
   1  10   7        482.76        487.67        11.19 o                         
   2  10   7        177.29        179.39         6.12 o                         
   3  10   7        120.89        123.85         5.33 o                         
   4  10   7          0.19         -0.04         3.56 o                         
   5  10   7         40.33         38.97         4.14 o                         
   6  10   7         97.31         89.28         4.63 o                         
   7  10   7        241.88        206.60         5.08 o                         
   8  10   7         26.19         18.91         4.14 o                         
 -10  11   7          0.02          0.30         2.51 o                         
  -9  11   7          0.00         -3.25         3.34 o                         
  -8  11   7        505.39        495.05        15.69 o                         
  -7  11   7          0.31          2.22         3.17 o                         
  -6  11   7        122.46        102.18         4.64 o                         
  -5  11   7          1.22         -1.88         3.29 o                         
  -4  11   7        152.51        147.74         5.73 o                         
  -3  11   7        144.97        125.27         6.03 o                         
  -2  11   7        230.84        232.97        11.26 o                         
  -1  11   7       2456.26       2491.24        78.10 o                         
   0  11   7        126.76        123.76        10.50 o                         
   1  11   7        454.01        434.12        14.84 o                         
   2  11   7        362.64        393.10        13.06 o                         
   3  11   7          0.24         -0.79         5.10 o                         
   4  11   7        216.97        256.07        10.24 o                         
   5  11   7         33.01         38.43         5.79 o                         
   6  11   7        102.97        101.65         8.27 o                         
   7  11   7          0.09          1.77         4.73 o                         
   8  11   7          3.14          3.55         3.55 o                         
 -10  12   7          5.55          5.61         2.51 o                         
  -9  12   7         12.76         11.39         3.11 o                         
  -8  12   7         21.07         20.97         2.94 o                         
  -7  12   7         39.00         28.60         4.18 o                         
  -6  12   7          0.01         -4.47         7.09 o                         
  -5  12   7       1331.08       1239.63        26.30 o                         
  -4  12   7         19.63         17.52         2.64 o                         
  -3  12   7        262.95        227.05         7.34 o                         
  -2  12   7          8.49         15.92         5.63 o                         
  -1  12   7        221.24        219.73         9.01 o                         
   0  12   7        334.25        372.31        15.60 o                         
   1  12   7       1038.96       1073.07        28.18 o                         
   2  12   7         43.41         47.36         6.03 o                         
   3  12   7          0.99          3.64         5.29 o                         
   4  12   7        129.69        103.51        17.43 o                         
   5  12   7         42.08         44.34         5.79 o                         
   6  12   7         59.30         45.51         6.50 o                         
   7  12   7         33.11         34.28         5.32 o                         
   8  12   7         21.82         25.41         3.55 o                         
 -10  13   7         19.78         15.67         2.51 o                         
  -9  13   7         33.95         41.28         4.73 o                         
  -8  13   7          0.69          6.21         2.69 o                         
  -7  13   7        202.37        207.60         6.82 o                         
  -6  13   7         17.94         20.00         5.55 o                         
  -5  13   7       1605.78       1549.19        35.26 o                         
  -4  13   7         20.21         19.55         2.99 o                         
  -3  13   7        818.53        789.34        14.97 o                         
  -2  13   7       1068.81       1025.47        25.08 o                         
  -1  13   7        353.63        358.16        22.61 o                         
   0  13   7         75.73         72.74         6.26 o                         
   1  13   7         18.32         16.25         5.62 o                         
   2  13   7         75.39         75.71         6.74 o                         
   3  13   7         15.31         21.38         5.97 o                         
   4  13   7         51.96         63.02         6.66 o                         
   5  13   7         17.92         14.66         3.97 o                         
   6  13   7         20.44         21.15         4.37 o                         
   7  13   7         13.73         18.32         4.73 o                         
 -10  14   7         69.33         66.19         4.73 o                         
  -9  14   7         54.51         50.50         3.53 o                         
  -8  14   7        175.08        224.20         6.59 o                         
  -7  14   7        128.92        142.77         5.34 o                         
  -6  14   7       1257.58       1179.13        34.06 o                         
  -5  14   7         41.45         50.74         4.97 o                         
  -4  14   7          7.55          6.71         2.87 o                         
  -3  14   7        284.39        290.80        10.79 o                         
  -2  14   7       1265.42       1253.90        51.95 o                         
  -1  14   7        364.38        384.82        11.64 o                         
   0  14   7          0.41          4.65         4.80 o                         
   1  14   7        216.17        222.05        14.73 o                         
   2  14   7          0.53         -0.04         5.62 o                         
   3  14   7        115.52        109.57        12.41 o                         
   4  14   7         51.03         52.06         6.53 o                         
   5  14   7         22.05         20.94         4.37 o                         
   6  14   7          1.94          0.71         3.93 o                         
   7  14   7         26.31         23.05         4.14 o                         
  -9  15   7          2.38          2.95         2.51 o                         
  -8  15   7        120.61        139.10         4.88 o                         
  -7  15   7         45.71         42.61         3.38 o                         
  -6  15   7         87.65         52.48         4.54 o                         
  -5  15   7         41.17         30.67         3.52 o                         
  -4  15   7        509.14        400.60        12.82 o                         
  -3  15   7        249.93        248.42        11.63 o                         
  -2  15   7       2428.76       2493.01        55.63 o                         
  -1  15   7         54.57         67.79         4.64 o                         
   0  15   7        509.19        530.90        14.92 o                         
   1  15   7          0.02          2.01         5.02 o                         
   2  15   7          0.01          3.27         6.67 o                         
   3  15   7          4.90          8.04        11.52 o                         
   4  15   7         49.28         45.24         6.23 o                         
   5  15   7          3.25          8.57         4.43 o                         
   6  15   7          5.74          2.55         3.82 o                         
   7  15   7          2.34          3.55         3.55 o                         
  -9  16   7          7.84          9.80         2.27 o                         
  -8  16   7          3.95         12.94         3.11 o                         
  -7  16   7         21.87         28.82         3.03 o                         
  -6  16   7        104.36         92.94         4.41 o                         
  -5  16   7          3.82          4.14         3.10 o                         
  -4  16   7       1127.53       1032.32        26.86 o                         
  -3  16   7          3.39          7.77         4.86 o                         
  -2  16   7         24.25         28.16         3.82 o                         
  -1  16   7         13.27         12.45         5.31 o                         
   0  16   7        256.26        250.03         7.93 o                         
   1  16   7        124.06        117.50         9.46 o                         
   2  16   7        216.46        204.96        13.89 o                         
   3  16   7          6.74          8.27         5.90 o                         
   4  16   7         33.66         47.67         6.23 o                         
   5  16   7         43.34         50.81         4.08 o                         
   6  16   7         14.71          8.47         4.43 o                         
   7  16   7          2.70          3.55         2.95 o                         
  -9  17   7          0.02          1.77         2.95 o                         
  -8  17   7          0.39          7.77         2.69 o                         
  -7  17   7          7.23          5.32         2.60 o                         
  -6  17   7          2.28          4.16         2.59 o                         
  -5  17   7          0.20          7.38         3.52 o                         
  -4  17   7         23.53         18.05         8.86 o                         
  -3  17   7         14.46         13.79         4.41 o                         
  -2  17   7       1145.02       1051.91        29.53 o                         
  -1  17   7        167.03        142.62         9.56 o                         
   0  17   7         95.48         93.56        12.16 o                         
   1  17   7         57.62         61.19        10.34 o                         
   2  17   7        155.59        171.21         9.66 o                         
   3  17   7          5.51          9.54         5.79 o                         
   4  17   7         38.35         36.58         4.79 o                         
   5  17   7          0.00          4.57         4.35 o                         
   6  17   7          0.14          2.92         7.39 o                         
  -8  18   7         11.95         18.10         3.25 o                         
  -7  18   7          1.06          3.57         2.34 o                         
  -6  18   7        105.41        114.12         3.99 o                         
  -5  18   7          0.05         -1.15         3.95 o                         
  -4  18   7        376.02        393.20        11.19 o                         
  -3  18   7        141.37        144.06         6.23 o                         
  -2  18   7        696.08        723.56        19.74 o                         
  -1  18   7         22.41         26.85         5.21 o                         
   0  18   7        730.59        755.74        36.94 o                         
   1  18   7         71.15         84.74         7.65 o                         
   2  18   7       4136.18       4408.49       122.65 o                         
   3  18   7         68.30         68.56         8.86 o                         
   4  18   7         35.08         39.11         4.22 o                         
   5  18   7         19.60         15.31         3.10 o                         
   6  18   7        544.67        486.98        20.09 o                         
  -8  19   7         60.52         63.83         4.73 o                         
  -7  19   7          3.55          4.72         2.19 o                         
  -6  19   7         18.86         28.14         3.32 o                         
  -5  19   7          0.17         -2.95         6.50 o                         
  -4  19   7        248.77        266.54        10.03 o                         
  -3  19   7         57.20         66.42         4.54 o                         
  -2  19   7          4.34          7.77         3.18 o                         
  -1  19   7          1.02          4.04         6.71 o                         
   0  19   7        505.54        560.91        19.17 o                         
   1  19   7         90.08        104.32         7.95 o                         
   2  19   7        156.16        171.98        12.41 o                         
   3  19   7          1.43          1.51         5.54 o                         
   4  19   7        219.49        223.05         7.18 o                         
   5  19   7        132.44        120.22         3.88 o                         
  -8  20   7         72.99         79.78         4.73 o                         
  -7  20   7         11.81          9.29         3.25 o                         
  -6  20   7        101.88        118.40         4.71 o                         
  -5  20   7         26.74         28.09         4.39 o                         
  -4  20   7          0.03          8.85         3.90 o                         
  -3  20   7         95.28         98.57         5.63 o                         
  -2  20   7          8.18         11.49         2.99 o                         
  -1  20   7          0.44          2.12         3.82 o                         
   0  20   7        100.01        104.87        15.96 o                         
   1  20   7          0.73          2.36         7.09 o                         
   2  20   7         78.81         91.72         7.38 o                         
   3  20   7          8.42         15.21         3.73 o                         
   4  20   7          2.53          0.09         3.04 o                         
   5  20   7        103.17         90.14         3.72 o                         
  -7  21   7          5.97          5.32         2.95 o                         
  -6  21   7         21.35         35.95         3.82 o                         
  -5  21   7         81.65         81.71         5.12 o                         
  -4  21   7        151.67        183.62         6.37 o                         
  -3  21   7         10.65         15.10         3.69 o                         
  -2  21   7        302.81        330.03        15.12 o                         
  -1  21   7         14.66         11.23         6.50 o                         
   0  21   7          0.85          6.50         6.50 o                         
   1  21   7         28.61         31.99         6.10 o                         
   2  21   7          7.67         17.01         5.54 o                         
   3  21   7        361.06        344.83         9.70 o                         
   4  21   7        131.46        110.21         4.33 o                         
   5  21   7         14.57         17.73         5.91 o                         
  -6  22   7         15.57         23.25         3.99 o                         
  -5  22   7         90.85        120.56         5.96 o                         
  -4  22   7        149.67        213.50         8.38 o                         
  -3  22   7         87.45         99.43         4.68 o                         
  -2  22   7          3.58          6.81         2.66 o                         
  -1  22   7        292.13        295.11         9.13 o                         
   0  22   7         75.75         83.92         6.66 o                         
   1  22   7         89.93        107.63         7.09 o                         
   2  22   7          1.94          4.75         3.14 o                         
   3  22   7        904.38        855.00        23.30 o                         
   4  22   7         35.23         27.78         5.91 o                         
  -6  23   7         35.37         47.47         5.91 o                         
  -5  23   7         93.46        122.01         6.50 o                         
  -4  23   7         45.23         67.13         4.92 o                         
  -3  23   7        220.09        284.33        17.14 o                         
  -2  23   7          1.00          4.03         4.11 o                         
  -1  23   7        158.75        185.08         6.43 o                         
   0  23   7          8.13         11.38         4.56 o                         
   1  23   7         40.86         35.67         5.24 o                         
   2  23   7          8.54          7.18         4.26 o                         
   3  23   7        138.07        108.64         5.96 o                         
   4  23   7         30.38         31.91         7.68 o                         
  -5  24   7         34.49         35.33         9.46 o                         
  -4  24   7         15.54         20.87         2.83 o                         
  -3  24   7        113.96        133.07         7.39 o                         
  -2  24   7          0.34          3.31         2.76 o                         
  -1  24   7         74.98         67.25         3.93 o                         
   0  24   7         12.79         16.57         4.43 o                         
   1  24   7         65.18         70.87         3.81 o                         
   2  24   7        100.21         93.74         6.00 o                         
  -4  25   7          0.15         -1.77        12.41 o                         
  -3  25   7         34.59         27.71        10.93 o                         
  -2  25   7          0.00          3.17         3.42 o                         
  -1  25   7         39.60         36.14        12.12 o                         
   0  25   7          1.04          7.82         3.40 o                         
   1  25   7         15.86         10.74         3.25 o                         
   2  25   7          3.37          2.36        10.05 o                         
  -3  26   7        113.53        143.61        12.41 o                         
  -2  26   7         99.94        125.88        15.37 o                         
  -1  26   7         42.47         55.55        14.18 o                         
   0  26   7         27.50         34.28        11.82 o                         
 -11   0   8         11.21          9.96         4.37 o                         
 -10   0   8        115.41        147.99         7.94 o                         
  -9   0   8         37.24         38.38         4.06 o                         
  -8   0   8        332.71        348.69        16.55 o                         
  -7   0   8         39.75         32.35         9.75 o                         
  -6   0   8       5025.84       4270.91       116.40 o                         
  -5   0   8          2.70          1.40         3.87 o                         
  -4   0   8         36.59         41.76         4.44 o                         
  -3   0   8         62.36         52.45         5.70 o                         
  -2   0   8        185.41        194.15         8.48 o                         
  -1   0   8         67.21         67.37         8.27 o                         
   0   0   8       1132.89       1147.13        47.87 o                         
   1   0   8          5.87          8.20         3.80 o                         
   2   0   8         89.98        109.81         5.39 o                         
   3   0   8         58.21         57.05         5.96 o                         
   4   0   8        124.31        149.13         8.11 o                         
   5   0   8         15.33         24.82        14.18 o                         
   6   0   8          2.52          3.55         6.50 o                         
   7   0   8         50.43         32.78         5.91 o                         
   8   0   8       2236.21       2154.13        48.68 o                         
   9   0   8          1.96         -4.73         8.86 o                         
 -11   1   8          9.87         12.26         3.09 o                         
 -10   1   8        729.51        794.05        16.73 o                         
  -9   1   8          0.02          2.07         2.39 o                         
  -8   1   8         82.24         78.76         4.79 o                         
  -7   1   8        116.16        100.79         4.40 o                         
  -6   1   8       2616.84       2143.24        38.94 o                         
  -5   1   8         29.62         24.84         3.16 o                         
  -4   1   8        242.08        276.85         9.02 o                         
  -3   1   8         11.25         10.20         3.48 o                         
  -2   1   8         36.94         27.68         3.67 o                         
  -1   1   8         38.91         57.33         5.85 o                         
   0   1   8        317.83        338.82        12.54 o                         
   1   1   8        157.10        173.62         4.50 o                         
   2   1   8        125.70        141.01         4.46 o                         
   3   1   8         14.78         15.22         3.61 o                         
   4   1   8       1127.58       1248.01        24.68 o                         
   5   1   8          0.32          3.84        10.93 o                         
   6   1   8        490.77        515.38        16.50 o                         
   7   1   8         17.39         18.89         3.35 o                         
   8   1   8          0.59         19.60         2.22 o                         
   9   1   8          3.14          8.57         6.69 o                         
 -11   2   8         19.52         23.42         3.52 o                         
 -10   2   8        307.80        294.52         7.94 o                         
  -9   2   8         32.59         33.87         2.72 o                         
  -8   2   8        100.72         90.57         5.21 o                         
  -7   2   8         11.79          8.91         3.52 o                         
  -6   2   8         33.63         31.26         5.10 o                         
  -5   2   8          4.67          8.59         3.33 o                         
  -4   2   8        294.85        309.61        11.47 o                         
  -3   2   8         16.00         10.54         3.57 o                         
  -2   2   8        205.11        259.70         8.77 o                         
  -1   2   8         95.70         90.36         6.05 o                         
   0   2   8        198.06        182.60         9.90 o                         
   1   2   8        161.79        204.63         5.23 o                         
   2   2   8       1165.54       1374.64        20.56 o                         
   3   2   8         72.04         68.11         3.74 o                         
   4   2   8          3.08          2.19         4.11 o                         
   5   2   8         20.31         18.07         6.58 o                         
   6   2   8        241.94        231.12         9.19 o                         
   7   2   8          0.03          4.97         3.15 o                         
   8   2   8        185.37        167.46         3.94 o                         
   9   2   8         17.12         17.25         6.47 o                         
 -11   3   8         12.79         15.96         4.18 o                         
 -10   3   8          0.70          7.61         3.09 o                         
  -9   3   8          5.67         12.17         2.42 o                         
  -8   3   8         28.06         29.87         6.34 o                         
  -7   3   8        682.58        590.20        14.80 o                         
  -6   3   8       4303.86       3615.48        79.86 o                         
  -5   3   8         90.14         89.70         3.69 o                         
  -4   3   8        590.26        564.80        19.28 o                         
  -3   3   8        129.14        149.61         7.18 o                         
  -2   3   8         89.46         54.97         3.83 o                         
  -1   3   8         89.63        100.04         7.84 o                         
   0   3   8        976.93       1054.01        27.00 o                         
   1   3   8        222.19        264.59         7.64 o                         
   2   3   8        686.63        773.82        12.01 o                         
   3   3   8          0.53          3.47         3.38 o                         
   4   3   8        122.80        126.55         5.64 o                         
   5   3   8        252.53        269.01        11.88 o                         
   6   3   8        176.79        164.99        10.64 o                         
   7   3   8        167.26        169.22         5.29 o                         
   8   3   8        304.89        277.58         5.42 o                         
   9   3   8         25.39         17.43         6.27 o                         
 -11   4   8         22.52         28.96         5.91 o                         
 -10   4   8        567.54        597.45        12.42 o                         
  -9   4   8         77.33         82.18         3.79 o                         
  -8   4   8         52.15         52.01         6.50 o                         
  -7   4   8        674.29        656.60        15.70 o                         
  -6   4   8       1697.46       1403.08        37.53 o                         
  -5   4   8        804.44        783.62        19.43 o                         
  -4   4   8        838.52        843.47        32.38 o                         
  -3   4   8        233.57        224.28         6.69 o                         
  -2   4   8        878.47        988.31        17.24 o                         
  -1   4   8       1506.04       1576.15        38.38 o                         
   0   4   8       1079.56       1187.47        25.66 o                         
   1   4   8         15.12         19.75         2.97 o                         
   2   4   8        103.48        113.63         4.05 o                         
   3   4   8         41.51         52.96         3.80 o                         
   4   4   8         95.69         89.15         5.02 o                         
   5   4   8         35.64         40.30         7.63 o                         
   6   4   8          0.47          2.60         3.01 o                         
   7   4   8          2.18          6.53         2.91 o                         
   8   4   8          0.56          6.71         1.79 o                         
   9   4   8         28.38         14.36         5.63 o                         
 -10   5   8        261.80        268.85         5.52 o                         
  -9   5   8        502.57        491.94        11.20 o                         
  -8   5   8         94.33         93.38         8.27 o                         
  -7   5   8       1042.49        938.83        29.09 o                         
  -6   5   8        153.64        119.62         7.16 o                         
  -5   5   8        154.92        120.47         4.36 o                         
  -4   5   8         67.46         60.88         3.38 o                         
  -3   5   8        870.99        832.64        15.89 o                         
  -2   5   8         87.00         84.56         4.26 o                         
  -1   5   8       1165.48       1215.66        30.75 o                         
   0   5   8        135.70        140.25         5.67 o                         
   1   5   8         14.03         19.33         2.95 o                         
   2   5   8         53.61         50.19         3.93 o                         
   3   5   8          0.34          4.07         3.24 o                         
   4   5   8          0.05          5.29         3.80 o                         
   5   5   8          3.33          3.49         3.26 o                         
   6   5   8          4.54         11.78         3.06 o                         
   7   5   8         17.08         18.14         2.38 o                         
   8   5   8         29.44         27.33         1.66 o                         
 -10   6   8          2.14          5.13         1.89 o                         
  -9   6   8          0.08          4.93         2.65 o                         
  -8   6   8          9.73         10.64         5.32 o                         
  -7   6   8       1420.13       1263.92        65.14 o                         
  -6   6   8        161.96        143.51         7.03 o                         
  -5   6   8        256.60        257.56         6.06 o                         
  -4   6   8        166.94        169.30         5.44 o                         
  -3   6   8       1636.62       1493.20        43.00 o                         
  -2   6   8        105.62        106.81         4.91 o                         
  -1   6   8        179.48        192.38         7.23 o                         
   0   6   8         15.71         17.72         4.16 o                         
   1   6   8        377.51        408.50         9.20 o                         
   2   6   8         58.12         57.39         3.75 o                         
   3   6   8        131.38        137.84         4.81 o                         
   4   6   8         42.43         43.95         4.21 o                         
   5   6   8          1.18          8.04         3.18 o                         
   6   6   8          5.27          9.60         2.85 o                         
   7   6   8         95.60         79.45         2.55 o                         
   8   6   8          9.40          6.26         1.41 o                         
 -10   7   8          2.20          5.45         1.82 o                         
  -9   7   8        168.37        169.80         4.38 o                         
  -8   7   8          0.17          2.97         2.56 o                         
  -7   7   8        182.79        154.25         9.46 o                         
  -6   7   8        110.26        103.85         5.78 o                         
  -5   7   8          3.25          1.43         2.25 o                         
  -4   7   8         82.74         83.94         4.08 o                         
  -3   7   8       2996.34       2887.42        71.13 o                         
  -2   7   8        107.32        111.30         4.94 o                         
  -1   7   8       1584.62       1717.19        36.76 o                         
   0   7   8         36.49         37.26         3.26 o                         
   1   7   8       1114.01       1227.44        20.43 o                         
   2   7   8          3.26          1.41         3.11 o                         
   3   7   8        127.28        127.51         4.62 o                         
   4   7   8         28.09         32.94         3.73 o                         
   5   7   8          0.63          3.39         3.01 o                         
   6   7   8          0.53          3.74         2.44 o                         
   7   7   8         16.71         18.43         1.87 o                         
   8   7   8         31.84         26.46         2.00 o                         
 -10   8   8         13.41         15.92         1.77 o                         
  -9   8   8         59.38         55.26         2.70 o                         
  -8   8   8          0.00         -2.53         2.53 o                         
  -7   8   8       2030.73       1721.63        48.48 o                         
  -6   8   8         13.83         11.70         2.57 o                         
  -5   8   8        101.80        113.72         4.47 o                         
  -4   8   8         11.91         11.38         2.28 o                         
  -3   8   8          5.13          5.54         2.61 o                         
  -2   8   8          1.53          1.35         3.08 o                         
  -1   8   8        231.94        211.25         6.11 o                         
   0   8   8        102.01        111.46         4.71 o                         
   1   8   8        101.20        109.01         4.84 o                         
   2   8   8          2.23          5.30         3.11 o                         
   3   8   8        384.50        403.00         8.62 o                         
   4   8   8         13.68         23.51         5.93 o                         
   5   8   8          1.71          6.94         3.84 o                         
   6   8   8         13.28         13.99         2.41 o                         
   7   8   8        123.31        109.67         2.88 o                         
   8   8   8         26.83         23.64         4.14 o                         
 -10   9   8          9.66          8.32         4.43 o                         
  -9   9   8         21.73         26.58         2.30 o                         
  -8   9   8          7.54         10.00         2.32 o                         
  -7   9   8        619.26        616.61        18.81 o                         
  -6   9   8          3.48          4.71         4.19 o                         
  -5   9   8         79.39         68.48         3.31 o                         
  -4   9   8          0.08          6.12         2.17 o                         
  -3   9   8       1181.58       1222.37        49.55 o                         
  -2   9   8          0.45         -0.52         3.12 o                         
  -1   9   8         30.01         35.83         3.49 o                         
   0   9   8         60.56         63.62         3.60 o                         
   1   9   8        178.95        188.95         7.26 o                         
   2   9   8         16.85         20.15         3.96 o                         
   3   9   8        195.91        201.50         5.81 o                         
   4   9   8          1.96          8.20         6.25 o                         
   5   9   8         47.53         45.31         3.63 o                         
   6   9   8         63.75         55.17         3.92 o                         
   7   9   8        215.57        177.88         5.12 o                         
 -10  10   8          7.33          8.86         2.51 o                         
  -9  10   8          6.63         10.76         3.11 o                         
  -8  10   8          3.47          9.55         2.56 o                         
  -7  10   8        175.62        146.76        19.50 o                         
  -6  10   8         57.62         54.03         7.39 o                         
  -5  10   8        258.61        254.34         7.35 o                         
  -4  10   8          7.59          8.41         2.66 o                         
  -3  10   8         35.42         38.66         3.35 o                         
  -2  10   8         17.03         13.16         3.75 o                         
  -1  10   8         96.51         93.26         5.72 o                         
   0  10   8         78.29         73.94         4.45 o                         
   1  10   8        370.21        367.32         9.96 o                         
   2  10   8         37.72         47.03         4.70 o                         
   3  10   8       1277.35       1313.98        28.10 o                         
   4  10   8         54.40         56.21         4.65 o                         
   5  10   8         65.91         72.36         4.66 o                         
   6  10   8          7.14          6.33         2.18 o                         
   7  10   8        142.69        109.33         7.09 o                         
 -10  11   8         55.67         71.90         3.34 o                         
  -9  11   8         12.24          1.77         2.93 o                         
  -8  11   8          0.67          7.55         2.60 o                         
  -7  11   8       1765.70       1664.93        38.22 o                         
  -6  11   8          9.44          7.93         4.70 o                         
  -5  11   8        434.95        389.58        10.75 o                         
  -4  11   8          1.43          2.99         3.14 o                         
  -3  11   8        307.32        294.49         8.66 o                         
  -2  11   8         19.67         22.75         4.95 o                         
  -1  11   8       1195.41       1150.78        52.40 o                         
   0  11   8        414.78        411.96        20.07 o                         
   1  11   8        104.31        108.22         7.42 o                         
   2  11   8         74.29         78.99         6.85 o                         
   3  11   8        283.39        305.86        38.71 o                         
   4  11   8         59.29         60.98        11.52 o                         
   5  11   8        117.57        111.80         6.96 o                         
   6  11   8         60.10         60.64         4.92 o                         
   7  11   8         69.40         67.96         5.32 o                         
 -10  12   8         63.96         64.73         3.55 o                         
  -9  12   8          3.57          2.95         2.93 o                         
  -8  12   8         77.59         74.92         3.75 o                         
  -7  12   8        209.32        208.04         6.70 o                         
  -6  12   8          3.42         -0.30         3.76 o                         
  -5  12   8         11.27         21.54         5.29 o                         
  -4  12   8        439.13        411.09         9.83 o                         
  -3  12   8        345.43        322.43         7.87 o                         
  -2  12   8          2.38          8.48         4.92 o                         
  -1  12   8         35.13         33.53         5.57 o                         
   0  12   8          0.48          7.92         5.25 o                         
   1  12   8         17.63         26.18         5.84 o                         
   2  12   8         79.56         87.40         7.26 o                         
   3  12   8          6.11         10.56         5.69 o                         
   4  12   8         14.47         21.88         5.79 o                         
   5  12   8         21.24         26.00         5.91 o                         
   6  12   8         37.60         40.60         7.68 o                         
   7  12   8         14.29          5.32         3.55 o                         
  -9  13   8         10.97         14.12         2.69 o                         
  -8  13   8        123.63        129.41         7.11 o                         
  -7  13   8         20.40         20.88         3.17 o                         
  -6  13   8        111.44        108.24         5.81 o                         
  -5  13   8        191.68        196.22         9.73 o                         
  -4  13   8       2117.39       1979.69        36.13 o                         
  -3  13   8          7.71         10.24         2.96 o                         
  -2  13   8        807.21        806.00        20.35 o                         
  -1  13   8        507.84        529.77        17.78 o                         
   0  13   8       1282.68       1318.28        34.91 o                         
   1  13   8         37.38         50.53        10.38 o                         
   2  13   8        185.75        199.43        12.63 o                         
   3  13   8          1.09          7.76         9.46 o                         
   4  13   8          5.41          4.84         8.57 o                         
   5  13   8         13.48         14.48         4.47 o                         
   6  13   8          3.16          0.65         3.82 o                         
   7  13   8          0.52          4.14         2.95 o                         
  -9  14   8         16.24         18.26         2.51 o                         
  -8  14   8          6.10          6.00         2.26 o                         
  -7  14   8         25.23         34.76         3.17 o                         
  -6  14   8        553.83        633.65        15.69 o                         
  -5  14   8        609.75        557.90        17.54 o                         
  -4  14   8        184.45        174.73        10.68 o                         
  -3  14   8         77.76         72.47         5.67 o                         
  -2  14   8        484.63        532.39        18.31 o                         
  -1  14   8        465.26        481.86        13.87 o                         
   0  14   8        484.12        484.60        17.32 o                         
   1  14   8        246.50        265.87        14.61 o                         
   2  14   8        328.45        348.56        21.87 o                         
   3  14   8         38.53         41.38         6.66 o                         
   4  14   8         11.80          8.86         6.50 o                         
   5  14   8          3.70          5.05         4.37 o                         
   6  14   8          1.05          7.89         3.39 o                         
  -9  15   8          0.11          4.73         2.09 o                         
  -8  15   8        194.59        234.17         6.48 o                         
  -7  15   8          1.74          1.61         2.60 o                         
  -6  15   8        938.73        943.13        22.51 o                         
  -5  15   8         56.21         50.09         3.72 o                         
  -4  15   8        911.53        723.97        22.97 o                         
  -3  15   8         93.32         93.46         8.34 o                         
  -2  15   8       2837.32       2818.76        65.35 o                         
  -1  15   8         77.42         95.51        10.08 o                         
   0  15   8       1260.96       1236.12        47.03 o                         
   1  15   8        134.39        138.19         9.23 o                         
   2  15   8          0.12          5.08        11.52 o                         
   3  15   8          1.00          2.67        10.34 o                         
   4  15   8         20.77         11.23         6.50 o                         
   5  15   8          9.94         16.21         3.38 o                         
   6  15   8          5.14          6.39         3.27 o                         
  -9  16   8          0.30          0.59         2.36 o                         
  -8  16   8        116.53        142.63         5.43 o                         
  -7  16   8          0.09          2.05         2.43 o                         
  -6  16   8        643.80        638.08        20.11 o                         
  -5  16   8          5.32          2.39         2.86 o                         
  -4  16   8         73.80         95.54         5.13 o                         
  -3  16   8         23.47         30.01         4.27 o                         
  -2  16   8        214.87        222.33         8.22 o                         
  -1  16   8          5.78          6.82         4.66 o                         
   0  16   8       1221.39       1175.93        51.42 o                         
   1  16   8         51.25         54.34         7.09 o                         
   2  16   8          9.89         19.26         6.23 o                         
   3  16   8         17.45         24.82         7.09 o                         
   4  16   8          2.50          4.44         3.69 o                         
   5  16   8         12.53         15.29         3.02 o                         
   6  16   8          5.17          4.58         3.04 o                         
  -8  17   8         13.82         10.64         3.55 o                         
  -7  17   8          2.31          4.82         2.26 o                         
  -6  17   8         22.51         28.22         2.78 o                         
  -5  17   8          1.11          0.03         3.45 o                         
  -4  17   8         98.76        112.21         5.33 o                         
  -3  17   8          1.36          7.62         3.06 o                         
  -2  17   8         29.02         32.10         4.78 o                         
  -1  17   8        183.14        176.59         7.19 o                         
   0  17   8        941.24        995.33        31.11 o                         
   1  17   8         41.50         49.50         7.39 o                         
   2  17   8         15.83         29.54         6.39 o                         
   3  17   8          4.13          8.34         5.24 o                         
   4  17   8        130.36        137.54         6.03 o                         
   5  17   8          6.41          5.39         3.39 o                         
  -8  18   8         51.11         46.69         4.14 o                         
  -7  18   8          0.12         -0.51         1.99 o                         
  -6  18   8          2.70          6.50         3.34 o                         
  -5  18   8         16.95         23.07         3.38 o                         
  -4  18   8         97.10         99.96         6.80 o                         
  -3  18   8         80.82         78.91         4.21 o                         
  -2  18   8        268.02        291.18         7.89 o                         
  -1  18   8         32.33         27.79         4.18 o                         
   0  18   8          0.12          2.30         5.79 o                         
   1  18   8        140.59        138.29        11.23 o                         
   2  18   8       1334.39       1446.18        59.10 o                         
   3  18   8        194.85        210.41         9.76 o                         
   4  18   8        647.66        677.44        16.82 o                         
   5  18   8          9.74         13.59         3.11 o                         
  -7  19   8         11.24         17.14         3.55 o                         
  -6  19   8          3.16          6.16         3.40 o                         
  -5  19   8         15.67         17.77         3.16 o                         
  -4  19   8         11.20         14.30         4.34 o                         
  -3  19   8         47.40         52.43         3.86 o                         
  -2  19   8        213.58        204.43         7.53 o                         
  -1  19   8          7.35         11.35         3.93 o                         
   0  19   8          7.16         14.18         7.09 o                         
   1  19   8         25.80         21.03         5.79 o                         
   2  19   8        257.65        272.71        11.52 o                         
   3  19   8          0.25          1.95         4.68 o                         
   4  19   8        266.32        243.78         7.24 o                         
   5  19   8        170.91        131.20        10.64 o                         
  -7  20   8         23.89         27.78         3.55 o                         
  -6  20   8         40.43         39.53         3.47 o                         
  -5  20   8         58.30         68.04         3.73 o                         
  -4  20   8         12.14         16.68         3.07 o                         
  -3  20   8          8.65         10.05         3.25 o                         
  -2  20   8         26.02         32.35         4.44 o                         
  -1  20   8         18.65         22.52         2.99 o                         
   0  20   8         48.81         47.78         7.68 o                         
   1  20   8         41.72         56.14         7.39 o                         
   2  20   8         15.64          8.04         7.09 o                         
   3  20   8          0.90         -1.30         3.01 o                         
   4  20   8         60.50         55.91         4.17 o                         
  -6  21   8         20.22         27.76         2.84 o                         
  -5  21   8         17.70         29.86         3.14 o                         
  -4  21   8         50.40         45.91         5.61 o                         
  -3  21   8        167.45        189.64         9.46 o                         
  -2  21   8          0.14          1.45         2.41 o                         
  -1  21   8         30.82         41.24         4.09 o                         
   0  21   8         23.29         20.47         5.36 o                         
   1  21   8         59.88         57.45         7.68 o                         
   2  21   8         90.37         93.23        15.07 o                         
   3  21   8          0.45          3.55         2.68 o                         
   4  21   8        366.25        250.58        14.77 o                         
  -5  22   8         56.30         66.61         4.03 o                         
  -4  22   8         36.89         52.04         3.33 o                         
  -3  22   8        249.89        367.39        11.61 o                         
  -2  22   8        111.39        111.11         5.99 o                         
  -1  22   8         71.19         70.33         4.14 o                         
   0  22   8        188.60        189.12         6.56 o                         
   1  22   8        118.79        114.21         4.80 o                         
   2  22   8         28.78         32.07         5.09 o                         
   3  22   8         16.29         22.46        10.64 o                         
  -5  23   8         26.98         61.46         9.46 o                         
  -4  23   8         11.26         13.24         3.34 o                         
  -3  23   8         21.12         32.79         3.83 o                         
  -2  23   8          4.80          2.36         3.70 o                         
  -1  23   8          0.18         -0.07         2.56 o                         
   0  23   8          6.23         12.32         4.16 o                         
   1  23   8         26.75         25.71         2.86 o                         
   2  23   8          6.60         10.64        11.82 o                         
  -4  24   8          5.47         24.82        11.23 o                         
  -3  24   8        247.73        269.01         9.93 o                         
  -2  24   8          0.04          2.06         2.88 o                         
  -1  24   8        133.71        144.32         6.48 o                         
   0  24   8          2.42         -4.73        12.41 o                         
   1  24   8          0.86         19.50        13.59 o                         
  -2  25   8          3.93          6.50        11.82 o                         
  -1  25   8         12.70          0.00        13.00 o                         
   0  25   8         15.53         20.68        10.64 o                         
 -11   1   9          1.12          1.49         6.05 o                         
 -10   1   9         70.64         73.14         4.14 o                         
  -9   1   9         34.45         36.20         3.45 o                         
  -8   1   9        117.37        113.62        10.05 o                         
  -7   1   9          0.03          0.46         6.23 o                         
  -6   1   9       2118.93       1762.26        33.95 o                         
  -5   1   9         64.43         60.67         5.29 o                         
  -4   1   9        700.21        735.08        25.69 o                         
  -3   1   9         96.86         87.31         5.29 o                         
  -2   1   9         54.65         64.16         4.63 o                         
  -1   1   9         44.20         39.91         6.27 o                         
   0   1   9        237.80        270.54         9.39 o                         
   1   1   9        111.69        108.28         4.06 o                         
   2   1   9          0.65          4.13         3.04 o                         
   3   1   9          0.13          1.47         4.02 o                         
   4   1   9        187.07        208.28        10.54 o                         
   5   1   9          0.95          6.09         4.79 o                         
   6   1   9       1365.76       1245.27        35.52 o                         
   7   1   9        104.54        103.08         4.11 o                         
   8   1   9        114.48         85.41         4.93 o                         
 -11   2   9         11.76         13.89         5.85 o                         
 -10   2   9         86.50         87.49         3.30 o                         
  -9   2   9         16.13         17.30         3.01 o                         
  -8   2   9         48.06         35.97         3.95 o                         
  -7   2   9         19.36         20.59         5.43 o                         
  -6   2   9          1.76          0.69         4.98 o                         
  -5   2   9          9.16         11.13         3.23 o                         
  -4   2   9         64.33         81.98         4.76 o                         
  -3   2   9         59.38         57.11         4.52 o                         
  -2   2   9        148.82        127.71         5.36 o                         
  -1   2   9          1.25         -0.94         6.50 o                         
   0   2   9        287.82        321.30        13.90 o                         
   1   2   9         30.34         31.70         3.49 o                         
   2   2   9        336.31        408.96         8.48 o                         
   3   2   9        276.89        303.22        10.15 o                         
   4   2   9         15.33         23.45         6.45 o                         
   5   2   9        200.83        188.44         8.36 o                         
   6   2   9        128.73        121.34         6.27 o                         
   7   2   9        202.33        184.58         5.29 o                         
   8   2   9        194.76        135.58         5.73 o                         
 -11   3   9          2.22         12.71         5.43 o                         
 -10   3   9        191.02        182.28         4.70 o                         
  -9   3   9          0.04          6.52         2.89 o                         
  -8   3   9        143.05        143.07         6.05 o                         
  -7   3   9        119.77        114.74         5.58 o                         
  -6   3   9       2355.51       1958.59        38.06 o                         
  -5   3   9       1026.83        975.41        26.76 o                         
  -4   3   9        423.58        500.21        21.15 o                         
  -3   3   9         67.30         78.09         4.72 o                         
  -2   3   9        137.13        160.01         5.88 o                         
  -1   3   9          0.05         10.05         5.52 o                         
   0   3   9        225.33        230.61         7.96 o                         
   1   3   9        118.30        132.72         4.54 o                         
   2   3   9        733.42        845.13        14.99 o                         
   3   3   9         26.79         34.03         4.30 o                         
   4   3   9         23.70         26.77         6.74 o                         
   5   3   9          0.16          5.61         4.60 o                         
   6   3   9          2.90          0.59         4.18 o                         
   7   3   9         55.02         50.58         2.63 o                         
   8   3   9         23.65         23.61         4.08 o                         
 -10   4   9        103.11        114.24         3.57 o                         
  -9   4   9        621.70        617.54        12.25 o                         
  -8   4   9        586.95        579.28        15.33 o                         
  -7   4   9          0.01          5.35         3.53 o                         
  -6   4   9        959.38        799.77        40.20 o                         
  -5   4   9       1220.48       1097.30        36.89 o                         
  -4   4   9        542.29        670.49        41.94 o                         
  -3   4   9        463.06        420.31        11.24 o                         
  -2   4   9        341.48        385.71         9.36 o                         
  -1   4   9        536.72        571.67        14.58 o                         
   0   4   9       1018.88       1132.57        19.82 o                         
   1   4   9        126.28        133.81         6.03 o                         
   2   4   9         52.77         57.41         4.20 o                         
   3   4   9         18.07         25.78         3.70 o                         
   4   4   9         16.85         17.84         4.22 o                         
   5   4   9          8.54         13.00         3.87 o                         
   6   4   9         12.71         20.16         4.18 o                         
   7   4   9          0.50          0.89         1.91 o                         
   8   4   9          0.00         12.61         4.35 o                         
 -10   5   9         41.90         43.50         2.52 o                         
  -9   5   9         28.83         28.88         2.95 o                         
  -8   5   9        581.35        585.10        15.33 o                         
  -7   5   9        136.76        124.70         8.86 o                         
  -6   5   9        262.74        216.18         6.89 o                         
  -5   5   9          8.59         21.18         3.03 o                         
  -4   5   9        234.78        217.74         6.22 o                         
  -3   5   9        639.58        569.22        15.83 o                         
  -2   5   9        128.97        117.32         7.09 o                         
  -1   5   9          3.04          8.12         4.19 o                         
   0   5   9        575.58        599.59        13.74 o                         
   1   5   9         29.95         32.94         3.55 o                         
   2   5   9         16.10         17.86         3.61 o                         
   3   5   9          0.24          3.74         3.44 o                         
   4   5   9          1.13          2.87         3.09 o                         
   5   5   9          3.28          4.71         2.77 o                         
   6   5   9         58.82         51.99         4.73 o                         
   7   5   9         11.75         14.09         2.42 o                         
   8   5   9         20.49         16.31         5.21 o                         
 -10   6   9         31.96         38.80         2.40 o                         
  -9   6   9         35.33         37.75         2.99 o                         
  -8   6   9         48.86         63.31         5.28 o                         
  -7   6   9         54.60         41.39         4.37 o                         
  -6   6   9         72.96         59.57        14.50 o                         
  -5   6   9       1697.43       1612.51        47.10 o                         
  -4   6   9        414.35        416.81        19.62 o                         
  -3   6   9        679.53        686.89        22.65 o                         
  -2   6   9        369.07        368.43        12.85 o                         
  -1   6   9       1851.05       1966.18        32.83 o                         
   0   6   9          2.20          4.71         3.28 o                         
   1   6   9        227.30        237.98         7.24 o                         
   2   6   9         37.05         43.60         3.69 o                         
   3   6   9         10.97         12.16         6.52 o                         
   4   6   9         25.92         27.95         4.27 o                         
   5   6   9        127.27        122.89         5.29 o                         
   6   6   9          8.21         10.51         2.17 o                         
   7   6   9         15.35         13.44         1.76 o                         
 -10   7   9         97.87        103.37         3.04 o                         
  -9   7   9        200.74        190.70         6.28 o                         
  -8   7   9          5.69         12.64         2.74 o                         
  -7   7   9         86.20         97.22         5.43 o                         
  -6   7   9         16.59         15.48         4.70 o                         
  -5   7   9       3617.01       3157.87        86.43 o                         
  -4   7   9          6.85         10.39         2.98 o                         
  -3   7   9        125.00        126.91         4.33 o                         
  -2   7   9         77.35         83.76        12.35 o                         
  -1   7   9       1291.26       1298.21        22.20 o                         
   0   7   9          2.89          9.09         3.38 o                         
   1   7   9        623.35        652.30        16.41 o                         
   2   7   9         71.10         71.08         4.03 o                         
   3   7   9        346.12        353.13        13.91 o                         
   4   7   9          0.00          3.26         3.82 o                         
   5   7   9          0.01          2.86         2.94 o                         
   6   7   9          1.16          5.79         2.04 o                         
   7   7   9          0.28          3.28         1.52 o                         
 -10   8   9         12.32         11.76         2.69 o                         
  -9   8   9          2.18          6.35         1.89 o                         
  -8   8   9          0.10          2.47         2.30 o                         
  -7   8   9         70.23         63.59         4.73 o                         
  -6   8   9          0.16          5.69         3.52 o                         
  -5   8   9         60.08         43.07         2.91 o                         
  -4   8   9          0.12         -1.41         2.63 o                         
  -3   8   9          4.40          9.06         2.93 o                         
  -2   8   9         72.59         75.92         4.67 o                         
  -1   8   9         40.60         38.59         3.63 o                         
   0   8   9          5.34         10.87         3.10 o                         
   1   8   9        422.79        434.21         9.20 o                         
   2   8   9          3.77          8.08         3.17 o                         
   3   8   9          7.94          7.23         4.66 o                         
   4   8   9          0.19         -0.67         3.65 o                         
   5   8   9         57.10         65.61         3.75 o                         
   6   8   9          1.16          6.28         2.22 o                         
   7   8   9         13.57          6.09         2.69 o                         
 -10   9   9          0.81          4.14         2.95 o                         
  -9   9   9        322.45        335.54        10.15 o                         
  -8   9   9          0.99          2.07         1.94 o                         
  -7   9   9        428.11        378.41         9.14 o                         
  -6   9   9          9.89         12.41         3.76 o                         
  -5   9   9          6.90          7.21         3.57 o                         
  -4   9   9          9.53          5.29         2.51 o                         
  -3   9   9         76.86         88.29         7.53 o                         
  -2   9   9          2.51          4.35         2.53 o                         
  -1   9   9         61.48         71.41         3.25 o                         
   0   9   9        323.74        324.64         6.64 o                         
   1   9   9          1.37          6.52         3.16 o                         
   2   9   9         11.04         13.52         5.51 o                         
   3   9   9         58.52         63.06         4.09 o                         
   4   9   9         19.43         20.27         6.21 o                         
   5   9   9          2.31          4.53         2.73 o                         
   6   9   9          2.08          0.40         2.13 o                         
   7   9   9         66.40         34.28         3.55 o                         
  -9  10   9          1.60          4.43         4.43 o                         
  -8  10   9          0.77          2.75         2.07 o                         
  -7  10   9         75.45         55.91         3.92 o                         
  -6  10   9         19.12         20.37         4.18 o                         
  -5  10   9        145.97        145.98        17.14 o                         
  -4  10   9         96.09         91.96         5.59 o                         
  -3  10   9         19.69         11.91         7.39 o                         
  -2  10   9          1.94          3.77         4.29 o                         
  -1  10   9        595.76        560.99        12.96 o                         
   0  10   9          1.23          2.61         3.63 o                         
   1  10   9         15.87         19.76         4.44 o                         
   2  10   9         26.81         32.68         8.23 o                         
   3  10   9        171.28        178.80         7.09 o                         
   4  10   9         46.82         45.24         4.25 o                         
   5  10   9         27.07         26.89         6.48 o                         
   6  10   9          3.28          8.27         4.14 o                         
  -9  11   9        188.87        214.12        15.37 o                         
  -8  11   9          1.79          2.77         2.26 o                         
  -7  11   9          2.40          4.43         2.83 o                         
  -6  11   9        584.10        536.14        13.64 o                         
  -5  11   9          9.63          9.95         3.95 o                         
  -4  11   9        121.49         99.29        15.96 o                         
  -3  11   9          0.22          3.33         6.29 o                         
  -2  11   9         88.17         90.71         6.28 o                         
  -1  11   9         80.95         72.00         6.50 o                         
   0  11   9        108.99        122.90         7.89 o                         
   1  11   9       1123.14       1135.81        57.03 o                         
   2  11   9         47.05         61.65         7.38 o                         
   3  11   9         37.45         33.09         6.10 o                         
   4  11   9        181.51        195.62        12.41 o                         
   5  11   9          1.06          6.28         4.03 o                         
   6  11   9         63.28         63.24         5.32 o                         
  -9  12   9        143.35        159.67         5.63 o                         
  -8  12   9          2.98          4.14         2.14 o                         
  -7  12   9         40.17         30.59         4.29 o                         
  -6  12   9         95.56         97.89         4.54 o                         
  -5  12   9          0.35          4.73         5.61 o                         
  -4  12   9         20.31         18.44         6.52 o                         
  -3  12   9        901.57        813.81        28.54 o                         
  -2  12   9        156.80        152.37         9.45 o                         
  -1  12   9         74.57         67.18         7.95 o                         
   0  12   9         44.34         38.16         8.80 o                         
   1  12   9         57.58         45.83         8.66 o                         
   2  12   9        155.12        183.26         9.93 o                         
   3  12   9        644.80        663.32        39.89 o                         
   4  12   9         56.28         65.01         7.68 o                         
   5  12   9         62.95         51.97         5.02 o                         
   6  12   9         43.45         37.23         4.14 o                         
  -9  13   9         16.88         19.64         2.27 o                         
  -8  13   9         18.42         16.25         2.26 o                         
  -7  13   9        103.27        113.31         4.31 o                         
  -6  13   9          0.01          3.48         2.83 o                         
  -5  13   9         18.33         21.26         3.26 o                         
  -4  13   9        195.96        191.69         7.01 o                         
  -3  13   9       1266.01       1224.45        31.61 o                         
  -2  13   9          5.62          2.64         6.21 o                         
  -1  13   9        458.46        470.13        16.86 o                         
   0  13   9        885.63        836.38        27.19 o                         
   1  13   9        162.35        170.69         9.76 o                         
   2  13   9         94.95         95.56        10.64 o                         
   3  13   9         26.40         33.75         6.10 o                         
   4  13   9          0.89          2.57         3.57 o                         
   5  13   9         12.95         11.55         4.14 o                         
   6  13   9          4.63          3.55         3.55 o                         
  -8  14   9         61.01         62.12         2.73 o                         
  -7  14   9         64.03         60.01         3.17 o                         
  -6  14   9         83.06        128.70         6.44 o                         
  -5  14   9         77.78         92.82         6.14 o                         
  -4  14   9       1272.11       1169.06        23.85 o                         
  -3  14   9        122.16        132.46         7.64 o                         
  -2  14   9         17.37         14.97         6.23 o                         
  -1  14   9         83.73         92.20         8.08 o                         
   0  14   9        426.70        473.40        17.31 o                         
   1  14   9        159.55        145.75         9.08 o                         
   2  14   9          5.25          3.95         6.21 o                         
   3  14   9         99.75         85.69         8.86 o                         
   4  14   9         14.17         13.31         3.57 o                         
   5  14   9         25.59         23.52         3.93 o                         
  -8  15   9          8.67          7.55         2.66 o                         
  -7  15   9         12.99         13.49         2.26 o                         
  -6  15   9         93.47        124.81         4.63 o                         
  -5  15   9         80.81         79.39         3.94 o                         
  -4  15   9        175.31        141.86         5.64 o                         
  -3  15   9          6.13          7.23         3.30 o                         
  -2  15   9        982.56        912.70        19.47 o                         
  -1  15   9        148.21        161.73         7.02 o                         
   0  15   9       1354.90       1438.14        40.53 o                         
   1  15   9          7.06         21.17         7.98 o                         
   2  15   9         70.37         82.15         9.46 o                         
   3  15   9          0.75          7.82         5.24 o                         
   4  15   9         14.59         19.64         3.79 o                         
   5  15   9          4.09          4.69         4.14 o                         
  -8  16   9          5.45          8.27         2.95 o                         
  -7  16   9          1.30          3.51         1.91 o                         
  -6  16   9         13.30          5.97         2.43 o                         
  -5  16   9         15.71         13.55         5.02 o                         
  -4  16   9        120.06        129.89         5.45 o                         
  -3  16   9          6.23          7.17         3.38 o                         
  -2  16   9       1491.58       1456.58        35.74 o                         
  -1  16   9          1.63          3.86         3.00 o                         
   0  16   9          0.01          1.45         3.74 o                         
   1  16   9         36.18         46.10         8.86 o                         
   2  16   9        121.82        126.30         8.23 o                         
   3  16   9        104.28        115.88         8.57 o                         
   4  16   9          9.21          9.07         3.16 o                         
   5  16   9         11.19         14.22         3.55 o                         
  -7  17   9          1.02          3.98         2.27 o                         
  -6  17   9          1.49          3.84         3.25 o                         
  -5  17   9          2.37          7.51         3.53 o                         
  -4  17   9         38.61         35.98         3.69 o                         
  -3  17   9         30.59         31.81         3.26 o                         
  -2  17   9         26.73         26.79         3.45 o                         
  -1  17   9         30.41         27.62         3.38 o                         
   0  17   9        479.55        456.05        31.03 o                         
   1  17   9        123.57        126.27         8.23 o                         
   2  17   9        139.82        160.54         8.50 o                         
   3  17   9         33.42         28.65         8.57 o                         
   4  17   9        200.00        188.90         5.95 o                         
   5  17   9          0.02         -0.59         9.46 o                         
  -7  18   9          0.61          2.07         2.09 o                         
  -6  18   9          0.12          3.68         2.69 o                         
  -5  18   9          2.82          6.24         2.75 o                         
  -4  18   9         31.15         40.90         4.76 o                         
  -3  18   9          8.12         11.44         3.09 o                         
  -2  18   9        252.02        252.81         7.71 o                         
  -1  18   9        163.73        163.20         7.59 o                         
   0  18   9        144.81        145.45         8.23 o                         
   1  18   9          8.32         12.21         5.54 o                         
   2  18   9        240.02        254.02        10.42 o                         
   3  18   9         15.10         19.59         4.44 o                         
   4  18   9       1291.63       1167.20        33.21 o                         
   5  18   9         23.97         12.41         8.27 o                         
  -6  19   9         40.83         39.74         2.93 o                         
  -5  19   9          1.23          3.34         2.45 o                         
  -4  19   9         16.10         22.38         3.07 o                         
  -3  19   9          0.20          2.95         2.64 o                         
  -2  19   9         77.50         84.92         3.76 o                         
  -1  19   9         22.29         20.71         2.73 o                         
   0  19   9         11.83         17.77         3.54 o                         
   1  19   9         10.15          7.59         5.24 o                         
   2  19   9        202.91        212.61        13.89 o                         
   3  19   9         19.21         19.81         3.27 o                         
   4  19   9         39.88         47.28        10.64 o                         
  -5  20   9         35.39         36.07         2.75 o                         
  -4  20   9         73.84         82.83         3.87 o                         
  -3  20   9         41.15         41.70         3.10 o                         
  -2  20   9          0.20          4.01         2.45 o                         
  -1  20   9         63.40         60.42         7.91 o                         
   0  20   9         22.20         25.20         7.68 o                         
   1  20   9         30.45         35.65         5.24 o                         
   2  20   9         66.86         64.70         5.79 o                         
   3  20   9          7.31         -5.32        11.23 o                         
   4  20   9         79.23         49.64         8.27 o                         
  -5  21   9         15.16         20.68         2.95 o                         
  -4  21   9         13.76         17.39         2.31 o                         
  -3  21   9         70.63         70.66         3.42 o                         
  -2  21   9         41.96         41.96         3.20 o                         
  -1  21   9         13.15         15.28         3.22 o                         
   0  21   9        219.16        234.07        26.59 o                         
   1  21   9          3.65          4.33         4.76 o                         
   2  21   9          7.21         -4.14        12.41 o                         
   3  21   9         13.60          9.46        10.64 o                         
  -4  22   9          5.41         14.77         8.86 o                         
  -3  22   9         36.62         37.27        13.00 o                         
  -2  22   9         64.24         72.20         4.39 o                         
  -1  22   9         38.98         52.60        12.41 o                         
   0  22   9          0.44          8.01         4.42 o                         
   1  22   9        130.84        105.79        14.77 o                         
   2  22   9         68.87         29.55        12.41 o                         
  -3  23   9         75.35         72.10        11.82 o                         
  -2  23   9         10.90          8.86        11.82 o                         
  -1  23   9        105.44        117.02        14.18 o                         
   0  23   9          4.01         17.14        13.00 o                         
   1  23   9         55.27         40.78        11.23 o                         
  -1  24   9         91.53         86.88        10.64 o                         
 -10   0  10         33.51         36.15         5.38 o                         
  -9   0  10          7.11          9.65         4.73 o                         
  -8   0  10        231.23        209.80        11.23 o                         
  -7   0  10          0.25          5.70         4.11 o                         
  -6   0  10        435.79        396.10        15.84 o                         
  -5   0  10         15.67         13.02         5.29 o                         
  -4   0  10       1983.61       1991.19        60.80 o                         
  -3   0  10          1.68          6.01         4.86 o                         
  -2   0  10        134.20        116.71         8.56 o                         
  -1   0  10         67.40         70.34         7.30 o                         
   0   0  10         97.67        100.49         6.90 o                         
   1   0  10         59.26         60.78         6.47 o                         
   2   0  10        269.90        242.91        12.53 o                         
   3   0  10          5.43          8.27         7.68 o                         
   4   0  10        173.03        174.94        11.82 o                         
   5   0  10         36.17         25.41         6.50 o                         
   6   0  10         15.23         17.87         7.09 o                         
   7   0  10         39.15         32.55         2.93 o                         
 -10   1  10          0.21          7.28         3.39 o                         
  -9   1  10          1.30          3.55         2.05 o                         
  -8   1  10        670.60        659.57        19.64 o                         
  -7   1  10          2.76          6.01         3.02 o                         
  -6   1  10          5.83          9.47         5.64 o                         
  -5   1  10          0.64          5.47         3.20 o                         
  -4   1  10       1099.64       1136.83        57.28 o                         
  -3   1  10          0.05          3.06         3.15 o                         
  -2   1  10         36.41         49.05         4.70 o                         
  -1   1  10          3.50          7.14         4.09 o                         
   0   1  10          0.68          4.32         5.55 o                         
   1   1  10         35.67         45.89         4.51 o                         
   2   1  10        114.70        128.96         8.85 o                         
   3   1  10         78.80         79.97         5.44 o                         
   4   1  10         51.23         55.61         5.85 o                         
   5   1  10         17.84         26.33         4.60 o                         
   6   1  10        358.62        345.66         8.26 o                         
   7   1  10          0.44          3.44         1.69 o                         
 -10   2  10          6.94          8.77         3.45 o                         
  -9   2  10         42.60         43.05         2.98 o                         
  -8   2  10        495.14        443.78        23.64 o                         
  -7   2  10         25.09         23.69         3.51 o                         
  -6   2  10        109.36         96.92        12.12 o                         
  -5   2  10          7.57          3.23         6.43 o                         
  -4   2  10          5.70          7.87         3.80 o                         
  -3   2  10          2.82          2.69         3.11 o                         
  -2   2  10        137.60        137.50         7.02 o                         
  -1   2  10          0.98          5.83         4.14 o                         
   0   2  10         34.70         45.20         4.10 o                         
   1   2  10         19.42         20.32         3.39 o                         
   2   2  10         64.31         73.83         7.35 o                         
   3   2  10         65.89         78.76         5.32 o                         
   4   2  10        374.89        425.70        14.21 o                         
   5   2  10         36.33         33.73         4.60 o                         
   6   2  10         10.51          8.73         2.61 o                         
   7   2  10          3.58          7.90         2.47 o                         
 -10   3  10          2.47          7.04         3.35 o                         
  -9   3  10         58.15         64.37         3.19 o                         
  -8   3  10          2.37          3.55         2.66 o                         
  -7   3  10         42.02         45.42         5.89 o                         
  -6   3  10         93.12         92.63        14.77 o                         
  -5   3  10        949.78        857.70        26.63 o                         
  -4   3  10       4257.49       4500.61       234.13 o                         
  -3   3  10         70.08         78.02         4.10 o                         
  -2   3  10        135.50        125.42         5.77 o                         
  -1   3  10         36.81         49.52         4.82 o                         
   0   3  10          0.79          6.12         3.74 o                         
   1   3  10         33.66         45.17         4.05 o                         
   2   3  10         38.21         41.50         7.00 o                         
   3   3  10         27.41         31.41         4.63 o                         
   4   3  10        311.35        333.46        22.46 o                         
   5   3  10          8.72          9.16         4.18 o                         
   6   3  10         26.52         23.98         2.75 o                         
   7   3  10         63.07         53.72        21.57 o                         
 -10   4  10        190.73        206.76         5.90 o                         
  -9   4  10        127.30        140.91         5.34 o                         
  -8   4  10        759.32        792.96        19.66 o                         
  -7   4  10        156.98        136.71         7.39 o                         
  -6   4  10         53.38         41.31         6.47 o                         
  -5   4  10       1257.89       1104.95        37.22 o                         
  -4   4  10       1133.81       1089.68        49.20 o                         
  -3   4  10       1090.09       1140.93        20.04 o                         
  -2   4  10        158.55        138.98        10.59 o                         
  -1   4  10         40.51         47.92         4.72 o                         
   0   4  10        565.63        639.26        13.01 o                         
   1   4  10        602.40        646.75        13.04 o                         
   2   4  10        398.77        439.98        15.73 o                         
   3   4  10         13.70         16.87         4.29 o                         
   4   4  10         13.20         15.38         5.01 o                         
   5   4  10          8.61          9.16         3.84 o                         
   6   4  10          6.40          6.85         2.56 o                         
   7   4  10          3.18         15.37         5.91 o                         
 -10   5  10        175.88        177.85         5.23 o                         
  -9   5  10        135.39        134.81         4.38 o                         
  -8   5  10        166.09        166.81         8.32 o                         
  -7   5  10        976.58        910.73        44.62 o                         
  -6   5  10        132.80        124.62         5.91 o                         
  -5   5  10       1418.68       1218.68        36.26 o                         
  -4   5  10          6.12         15.01         3.24 o                         
  -3   5  10        529.64        494.37        16.22 o                         
  -2   5  10         12.97         23.14         5.04 o                         
  -1   5  10        322.01        320.55        10.22 o                         
   0   5  10         23.49         26.15         3.79 o                         
   1   5  10        364.65        394.89         9.62 o                         
   2   5  10         74.01         67.76         7.45 o                         
   3   5  10          0.14          4.24         3.45 o                         
   4   5  10         21.99         18.73         4.60 o                         
   5   5  10          0.55          2.36         3.76 o                         
   6   5  10          2.22          1.90         2.25 o                         
   7   5  10          1.70          1.77         7.09 o                         
 -10   6  10        100.88        105.20         4.41 o                         
  -9   6  10         51.76         55.05         2.86 o                         
  -8   6  10          2.46          1.71         3.30 o                         
  -7   6  10         11.55          6.61         3.53 o                         
  -6   6  10          3.02          2.85         3.09 o                         
  -5   6  10       1171.04        989.34        24.71 o                         
  -4   6  10         46.46         30.99         4.06 o                         
  -3   6  10         23.67         32.11         3.37 o                         
  -2   6  10        114.80        125.05         7.89 o                         
  -1   6  10        909.84        913.82        25.22 o                         
   0   6  10          0.78         -3.31         3.31 o                         
   1   6  10         20.68         38.21        12.21 o                         
   2   6  10          2.24          6.10         3.70 o                         
   3   6  10         39.15         47.29         4.00 o                         
   4   6  10          6.31          5.22         3.03 o                         
   5   6  10         20.74         17.75         3.76 o                         
   6   6  10         10.41          9.39         2.10 o                         
   7   6  10          1.01          4.14         7.09 o                         
  -9   7  10        737.42        758.02        13.95 o                         
  -8   7  10         15.49         20.41         2.68 o                         
  -7   7  10        166.05        158.83         6.89 o                         
  -6   7  10          0.05         -3.01         3.01 o                         
  -5   7  10        100.76         83.01         3.89 o                         
  -4   7  10        271.38        226.60         8.80 o                         
  -3   7  10        175.30        188.56        11.81 o                         
  -2   7  10         69.14         56.36         8.59 o                         
  -1   7  10       1012.30        988.81        22.02 o                         
   0   7  10         25.53         29.28         3.02 o                         
   1   7  10        292.48        302.25        15.40 o                         
   2   7  10         92.02        105.95         5.37 o                         
   3   7  10        382.83        365.89         9.27 o                         
   4   7  10          5.38          1.65         3.79 o                         
   5   7  10          7.20          9.18         4.14 o                         
   6   7  10         10.59         10.20         1.54 o                         
  -9   8  10        126.43        157.64         5.30 o                         
  -8   8  10          1.04         -0.13         2.41 o                         
  -7   8  10        133.99        116.13         8.57 o                         
  -6   8  10          0.04         -2.54         2.80 o                         
  -5   8  10       2541.55       2223.85        56.56 o                         
  -4   8  10          9.64         12.10         3.98 o                         
  -3   8  10         56.28         47.09         6.11 o                         
  -2   8  10         79.82         80.58         5.21 o                         
  -1   8  10          0.61          4.27         3.48 o                         
   0   8  10         10.55          9.89         3.79 o                         
   1   8  10          0.33         -0.18         3.74 o                         
   2   8  10         56.94         59.03         4.19 o                         
   3   8  10         40.01         46.12         4.44 o                         
   4   8  10          0.54         -0.23         2.66 o                         
   5   8  10         67.88         54.82         2.61 o                         
   6   8  10          1.51         -3.55         3.55 o                         
  -9   9  10          0.09          2.36         2.95 o                         
  -8   9  10         13.84         12.83         2.32 o                         
  -7   9  10         31.32         35.41         3.33 o                         
  -6   9  10         20.19         18.05         4.18 o                         
  -5   9  10        460.29        465.51        14.30 o                         
  -4   9  10         14.74         15.31         2.83 o                         
  -3   9  10         75.72         69.88         5.95 o                         
  -2   9  10          0.23         -4.77         5.10 o                         
  -1   9  10        394.52        384.83        14.02 o                         
   0   9  10          0.01          3.77         3.62 o                         
   1   9  10         73.99         67.07         3.60 o                         
   2   9  10         52.87         59.37         4.19 o                         
   3   9  10         13.41         17.74         3.45 o                         
   4   9  10         15.66         21.29         2.77 o                         
   5   9  10         72.29         58.92         3.25 o                         
   6   9  10          0.30          8.86         3.55 o                         
  -9  10  10         97.21        125.88         6.50 o                         
  -8  10  10          0.08          1.18         4.14 o                         
  -7  10  10          2.63         -0.25         2.69 o                         
  -6  10  10         12.62         14.31         3.95 o                         
  -5  10  10        166.98        138.98         6.11 o                         
  -4  10  10         62.58         60.86         4.08 o                         
  -3  10  10         98.12        128.84        11.23 o                         
  -2  10  10         20.17         14.97         5.23 o                         
  -1  10  10         14.91         17.89         4.07 o                         
   0  10  10          1.09          4.48         4.23 o                         
   1  10  10         36.83         40.76         4.65 o                         
   2  10  10        112.73        126.94         6.07 o                         
   3  10  10         62.44         54.39         4.81 o                         
   4  10  10         24.35         26.57         5.30 o                         
   5  10  10        313.70        266.58        19.50 o                         
  -9  11  10        418.21        498.21        20.09 o                         
  -8  11  10         49.69         54.96         5.32 o                         
  -7  11  10          2.78          5.59         4.14 o                         
  -6  11  10          0.65          0.45         3.53 o                         
  -5  11  10       1131.57       1033.07        46.98 o                         
  -4  11  10         18.84         20.66         4.26 o                         
  -3  11  10        244.36        228.12        10.05 o                         
  -2  11  10          0.07         -1.64         5.63 o                         
  -1  11  10         92.39         85.49         7.72 o                         
   0  11  10          3.74         11.35         6.23 o                         
   1  11  10        576.66        592.26        20.05 o                         
   2  11  10         88.45         91.12         7.98 o                         
   3  11  10          0.23          6.50         5.24 o                         
   4  11  10         28.45         38.18         4.47 o                         
   5  11  10         95.84         88.86         7.98 o                         
  -8  12  10        126.02        143.02         7.68 o                         
  -7  12  10          2.62          5.91         3.55 o                         
  -6  12  10         84.15         79.35         4.79 o                         
  -5  12  10        276.11        253.02        13.00 o                         
  -4  12  10         20.23         25.80         4.13 o                         
  -3  12  10         18.42         25.41         8.57 o                         
  -2  12  10        147.08        157.28        12.12 o                         
  -1  12  10        505.93        506.29        17.76 o                         
   0  12  10         45.17         56.05         7.07 o                         
   1  12  10          0.00          3.77         5.96 o                         
   2  12  10          0.24          0.59         7.09 o                         
   3  12  10         11.60         23.21        12.12 o                         
   4  12  10         30.33         29.51         3.21 o                         
   5  12  10         11.97         14.34         3.26 o                         
  -8  13  10        135.87        143.02         7.09 o                         
  -7  13  10          0.23          1.00         2.69 o                         
  -6  13  10        140.08        140.17         9.46 o                         
  -5  13  10         53.44         59.21         4.73 o                         
  -4  13  10          9.94         16.12         3.37 o                         
  -3  13  10        172.51        175.21         8.33 o                         
  -2  13  10       1575.75       1540.42        45.13 o                         
  -1  13  10         17.83         13.24         6.23 o                         
   0  13  10        435.02        464.93        26.59 o                         
   1  13  10        229.16        256.49        15.96 o                         
   2  13  10        812.98        822.30        25.70 o                         
   3  13  10         52.03         53.95         5.96 o                         
   4  13  10         25.94         26.72         3.65 o                         
   5  13  10          6.86          9.46        10.05 o                         
  -7  14  10         21.88         22.67         4.14 o                         
  -6  14  10        112.00         94.29         4.79 o                         
  -5  14  10         31.56         43.60         4.12 o                         
  -4  14  10        201.75        239.81        10.90 o                         
  -3  14  10        493.89        483.76        16.09 o                         
  -2  14  10        350.67        340.45        20.39 o                         
  -1  14  10        176.22        190.89        13.59 o                         
   0  14  10        108.06        146.57        11.82 o                         
   1  14  10        159.45        167.25        12.41 o                         
   2  14  10         88.97         90.10         7.07 o                         
   3  14  10        143.62        130.58        13.89 o
[truncated: 53,056 more chars]
